# Supplementary material for: Novel analytical methods to interpret large sequencing data from small sample sizes
Source: Hum Genomics. 2019 Aug 30;13:41. doi: 10.1186/s40246-019-0235-1 (PMC6717342; doi:10.1186/s40246-019-0235-1)
Supplement: Supplementary file 3 — Table S3. Contingency table and list of clusters. (XLSX 36 kb) [file 40246_2019_235_MOESM3_ESM.xlsx]

## Sheet: Table S3_Contingency table and 
Polymorphism_gene	Control	Treated	General	Cluster
8.26220742.AAAAC.A_PPP2R2A	0.0833333	0	0.00198807	1
10.50682281.G.C_ERCC6	0.0416667	0	0.001	1
10.96698453.T.C_CYP2C9	0.0416667	0	0.001	1
13.103490963.T.C_BIVM,BIVM-ERCC5	0.0416667	0	0.001	1
16.14029352.C.G_ERCC4	0.0416667	0	0.001	1
19.45855703.G.A_ERCC2	0.0416667	0	0.001	1
22.42525500.C.T_CYP2D6	0.0416667	0	0.001	1
3.119499608.A.G_NR1I2	0.0416667	0	0.001	1
3.119500664.A.G_NR1I2	0.0416667	0	0.001	1
3.119501780.G.A_NR1I2	0.0416667	0	0.001	1
9.100456128.C.G_XPA	0.0416667	0	0.001	1
10.101591972.C.T_ABCC2	0.0416667	0	0.00198807	1
12.21547916.AG.A_SLCO1A2	0.0416667	0	0.00198807	1
13.103498071.C.T_BIVM-ERCC5	0.0416667	0	0.00198807	1
13.103498171.G.C_BIVM-ERCC5	0.0416667	0	0.00198807	1
17.1747844.A.T_RPA1	0.0416667	0	0.00198807	1
19.45854884.C.T_ERCC2	0.0416667	0	0.00198807	1
19.45858036.G.A_ERCC2	0.0416667	0	0.00198807	1
19.45872122.C.T_ERCC2	0.0416667	0	0.00198807	1
19.48622387.G.T_LIG1	0.0416667	0	0.00198807	1
22.42522749.G.A_CYP2D6	0.0416667	0	0.00198807	1
22.42524814.A.G_CYP2D6	0.0416667	0	0.00198807	1
22.42524820.T.TC_CYP2D6	0.0416667	0	0.00198807	1
3.119526323.G.A_NR1I2	0.0416667	0	0.00198807	1
3.119537379.G.T_NR1I2	0.0416667	0	0.00198807	1
3.14200431.C.G_XPC	0.0416667	0	0.00198807	1
4.89022357.G.A_ABCG2	0.0416667	0	0.00198807	1
5.131671770.G.T_LOC553103,SLC22A4	0.0416667	0	0.00198807	1
7.87196200.A.G_ABCB1	0.0416667	0	0.00198807	1
7.99274199.C.T_CYP3A5	0.0416667	0	0.00198807	1
7.99381081.C.T_CYP3A4	0.0416667	0	0.00198807	1
8.26151381.G.C_PPP2R2A	0.0416667	0	0.00198807	1
8.26223641.T.A_PPP2R2A	0.0416667	0	0.00198807	1
8.26223998.C.T_PPP2R2A	0.0416667	0	0.00198807	1
8.26228463.G.T_PPP2R2A	0.0416667	0	0.00198807	1
9.117085984.C.T_ORM1	0.0416667	0	0.00198807	1
9.117088504.T.C_ORM1	0.0416667	0	0.00198807	1
12.93964421.C.T_SOCS2	0.0416667	0	0.002	1
9.117085549.G.A_ORM1	0.0416667	0	0.002	1
3.119526203.G.A_NR1I2	0.125	0	0.007	1
10.101611277.C.T_ABCC2	0.0416667	0	0.003	1
2.128046489.A.G_ERCC3	0.0416667	0	0.003	1
21.34799244.A.C_IFNGR2	0.0416667	0	0.003	1
22.42524815.G.A_CYP2D6	0.0416667	0	0.003	1
8.26223464.T.C_PPP2R2A	0.0833333	0	0.007	1
10.96818106.T.A_CYP2C8	0.0416667	0	0.004	1
10.96827150.C.T_CYP2C8	0.0416667	0	0.004	1
4.89013496.C.T_ABCG2	0.0416667	0	0.004	1
4.89053141.C.T_ABCG2	0.0416667	0	0.004	1
10.101565157.A.G_ABCC2	0.0416667	0	0.005	1
22.42525089.G.C_CYP2D6	0.0416667	0	0.005	1
22.42526775.C.T_CYP2D6	0.0416667	0	0.005	1
3.14193818.C.A_XPC	0.0416667	0	0.005	1
12.21392169.T.G_SLCO1B1	0.0416667	0	0.006	1
13.103459861.A.G_BIVM,BIVM-ERCC5	0.0416667	0	0.006	1
14.62204819.G.T_HIF1A	0.0416667	0	0.006	1
6.160576969.G.A_SLC22A1	0.0416667	0	0.006	1
14.62204748.TA.T_HIF1A	0.291667	0.0416667	0.00198807	1
14.105241607.G.A_AKT1	0.125	0	0.0189	1
14.105260301.C.T_AKT1	0.0833333	0	0.0139	1
15.75013051.C.T_CYP1A1	0.0416667	0	0.007	1
17.1747154.T.G_RPA1	0.0833333	0	0.0169	1
17.1798491.G.A_RPA1	0.0833333	0	0.0169	1
15.75043669.C.T_CYP1A2	0.0416667	0	0.0089	1
6.160557515.G.A_SLC22A1	0.0416667	0	0.0089	1
6.160557643.C.T_SLC22A1	0.0416667	0	0.0089	1
7.87165697.G.A_ABCB1	0.0416667	0	0.0089	1
13.103514459.C.T_ERCC5	0.0833333	0	0.0179	1
13.103520565.A.G_ERCC5	0.0833333	0	0.0179	1
8.26228528.G.A_PPP2R2A	0.0416667	0	0.0099	1
19.45855057.C.CA_ERCC2	0.0833333	0	0.0199	1
1.161202556.T.C_NR1I3	0.0416667	0	0.0109	1
1.161205608.G.C_NR1I3	0.0416667	0	0.0109	1
14.105238609.G.A_AKT1	0.0416667	0	0.0109	1
14.105238711.G.A_AKT1	0.0416667	0	0.0109	1
5.60200742.T.C_ERCC8	0.0833333	0	0.0219	1
5.60214128.A.G_ERCC8	0.0833333	0	0.0219	1
3.119529291.G.A_NR1I2	0.0416667	0	0.0119	1
6.137540423.C.T_IFNGR1	0.0416667	0	0.0119	1
1.114394689.C.T_PTPN22	0.0833333	0	0.0258	1
3.119531709.C.T_NR1I2	0.0416667	0	0.0129	1
1.114372524.A.G_AP4B1-AS1,PTPN22	0.0833333	0	0.0278	1
19.48654716.C.T_LIG1	0.0416667	0	0.0139	1
4.89053656.C.CA_ABCG2	0.0416667	0	0.0139	1
12.21457514.TA.T_SLCO1A2	0.125	0.0416667	0.00198807	1
2.128051726.G.A_ERCC3	0.0833333	0	0.0298	1
1.114362118.A.T_AP4B1-AS1,PTPN22	0.0416667	0	0.0159	1
7.99270343.G.T_CYP3A5	0.0416667	0	0.0169	1
22.42523636.C.A_CYP2D6	0.291667	0.125	0.00198807	1
6.160560880.CATG.C_SLC22A1	0.375	0.166667	0.00198807	1
10.101595996.T.A_ABCC2	0.25	0.0416667	0.0696	1
10.101604006.A.G_ABCC2	0.25	0.0416667	0.0696	1
10.101605550.G.C_ABCC2	0.25	0.0416667	0.0696	1
10.101606861.G.T_ABCC2	0.25	0.0416667	0.0696	1
10.101610533.C.T_ABCC2	0.25	0.0416667	0.0696	1
10.101610565.G.A_ABCC2	0.25	0.0416667	0.0696	1
10.101603522.T.C_ABCC2	0.25	0.0416667	0.0706	1
10.101611294.G.A_ABCC2	0.25	0.0416667	0.0706	1
4.89042960.T.C_ABCG2	0.0416667	0	0.0189	1
8.26223857.C.T_PPP2R2A	0.0833333	0	0.0388	1
10.96798578.G.T_CYP2C8	0.0833333	0	0.0398	1
8.26220923.T.G_PPP2R2A	0.0833333	0	0.0398	1
10.101590619.C.T_ABCC2	0.208333	0.0416667	0.0616	1
6.137524870.GAA.G_IFNGR1	0.333333	0.166667	0.00198807	1
8.26220744.AAC.A_PPP2R2A	0.333333	0.166667	0.00198807	1
8.26220743.AAAC.A_PPP2R2A	0.166667	0.0833333	0.00198807	1
10.50747080.G.T_ERCC6	0.0833333	0	0.0427	1
6.26093141.G.A_HFE	0.0833333	0	0.0427	1
4.89053718.T.C_ABCG2	0.0833333	0	0.0437	1
5.60195619.C.A_ERCC8	0.166667	0.0416667	0.0477	1
5.60240858.A.C_ERCC8	0.166667	0.0416667	0.0477	1
10.50684228.A.G_ERCC6	0.125	0	0.0666	1
10.50740600.C.T_ERCC6	0.125	0	0.0666	1
16.14015932.C.T_ERCC4	0.0416667	0	0.0229	1
12.21369975.TA.T_SLCO1B1	0.291667	0.166667	0.00198807	1
22.42523528.C.T_CYP2D6	0.291667	0.166667	0.00198807	1
8.26220745.AC.A_PPP2R2A	0.291667	0.166667	0.00198807	1
2.128030377.T.C_ERCC3	0.166667	0.0416667	0.0547	1
2.128050483.T.C_ERCC3	0.166667	0.0416667	0.0547	1
2.234669886.C.T_UGT1A1,UGT1A10,UGT1A3,UGT1A4,UGT1A5,UGT1A6,UGT1A7,UGT1A8,UGT1A9	0.0833333	0	0.0487	1
9.110087029.TC.T_RAD23B	0.208333	0.125	0.00198807	1
10.101578952.T.G_ABCC2	0.0416667	0	0.0258	1
12.93964225.G.C_SOCS2	0.0416667	0	0.0268	1
12.93964406.T.C_SOCS2	0.0416667	0	0.0278	1
12.68552041.TA.T_IFNG	0.791667	0.583333	0.00198807	2
10.96740908.T.C_CYP2C9	0.125	0.0416667	0.0497	1
4.89060909.T.C_ABCG2	0.0833333	0	0.0606	1
4.89061114.C.T_ABCG2	0.0833333	0	0.0606	1
14.62211578.CGTGT.C_HIF1A	0.833333	0.625	0.00198807	2
9.117085811.A.C_ORM1	0.166667	0.125	0.00198807	2
9.117085526.G.A_ORM1	0.708333	0.541667	0.00198807	2
15.75129895.T.A_ULK3	0.541667	0.416667	0.00198807	2
7.7727015.A.T_RPA3,UMAD1	0.125	0	0.0944	1
1.114372332.TA.T_AP4B1-AS1,PTPN22	0.75	0.583333	0.00198807	2
7.7727014.C.T_RPA3,UMAD1	0.125	0	0.0954	1
7.99361466.C.T_CYP3A4	0.208333	0.0833333	0.0815	2
8.26220726.TA.T_PPP2R2A	0.208333	0.166667	0.00198807	2
22.42523003.A.G_CYP2D6	0.666667	0.541667	0.00198807	2
3.119534153.C.T_NR1I2	0.458333	0.208333	0.167	2
3.119537291.T.C_NR1I2	0.458333	0.208333	0.169	2
3.119537254.A.C_NR1I2	0.458333	0.208333	0.17	2
9.117086188.G.A_ORM1	0.0833333	0.0416667	0.0288	2
19.48626604.G.A_LIG1	0.0833333	0	0.0696	1
19.48640234.C.G_LIG1	0.0833333	0	0.0696	1
9.110047132.G.C_RAD23B	0.0416667	0	0.0348	1
2.128029065.GA.G_ERCC3	0.291667	0.25	0.00198807	2
7.99245914.A.G_CYP3A5	0.166667	0.0833333	0.0596	2
7.99250475.T.C_CYP3A5	0.208333	0.0833333	0.0954	2
7.99269397.T.C_CYP3A5	0.0833333	0.0416667	0.0308	2
19.45859072.CT.C_ERCC2	0.333333	0.291667	0.00198807	2
10.101590020.G.A_ABCC2	0.0416667	0	0.0358	1
13.103513944.A.G_ERCC5	0.0416667	0	0.0368	1
15.75130015.AG.A_ULK3	0.458333	0.416667	0.00198807	2
14.105241378.C.T_AKT1	0.25	0.125	0.1034	2
4.89152324.G.A_ABCG2	0.125	0.0416667	0.0726	2
10.50686554.G.A_ERCC6	0.25	0.166667	0.0676	2
2.234580453.AT.A_UGT1A10,UGT1A8	0.75	0.708333	0.00198807	2
6.137536455.G.A_IFNGR1	0.333333	0.166667	0.1461	2
6.160564476.C.G_SLC22A1	0.375	0.166667	0.1849	2
6.137519588.A.C_IFNGR1	0.333333	0.166667	0.1471	2
10.50732280.C.T_ERCC6	0.166667	0	0.1581	2
3.119536429.G.A_NR1I2	0.5	0.291667	0.2028	2
10.50746935.GC.G_ERCC6	1	1	0.00198807	2
6.160560897.CTGGTAAGT.C_SLC22A1	0.75	0.75	0.00198807	2
22.42524924.A.G_CYP2D6	0.208333	0.208333	0.00198807	2
8.26220726.T.TA_PPP2R2A	0.208333	0.208333	0.00198807	2
22.42523505.C.T_CYP2D6	0.166667	0.166667	0.00198807	2
15.75129870.G.A_ULK3	0.0833333	0.0833333	0.00198807	2
22.42523514.C.T_CYP2D6	0.0833333	0.0833333	0.00198807	2
6.26091179.C.G_HFE	0.375	0.208333	0.172	2
2.234676413.T.C_UGT1A1,UGT1A10,UGT1A3,UGT1A4,UGT1A5,UGT1A6,UGT1A7,UGT1A8,UGT1A9	0.208333	0.0833333	0.1282	2
3.119536581.C.T_NR1I2	0.541667	0.333333	0.2276	2
15.75012997.TA.T_CYP1A1	0.0416667	0.0416667	0.00198807	2
20.49184874.TTA.T_PTPN1	0.0416667	0.0416667	0.00198807	2
22.42523558.T.C_CYP2D6	0.0416667	0.0416667	0.00198807	2
22.42524175.CCTT.C_CYP2D6	0.0416667	0.0416667	0.00198807	2
5.131671777.A.G_LOC553103,SLC22A4	0.0416667	0.0416667	0.00198807	2
5.131671782.A.G_LOC553103,SLC22A4	0.0416667	0.0416667	0.00198807	2
7.87229579.TC.T_ABCB1	0.0416667	0.0416667	0.00198807	2
8.26150637.CT.C_PPP2R2A	0.0416667	0.0416667	0.00198807	2
19.48630700.GCC.G_LIG1	0.625	0.666667	0.00198807	2
14.105260906.T.TG_AKT1	0.0833333	0	0.0875	2
22.42524947.C.T_CYP2D6	0.291667	0.125	0.1859	2
12.68549377.C.A_IFNG	0.0416667	0.0416667	0.004	2
21.34799350.C.G_IFNGR2	0.375	0.125	0.2823	2
10.96827119.T.TA_CYP2C8	0.333333	0.125	0.2376	2
21.34804966.T.C_IFNGR2	0.375	0.125	0.2843	2
22.42524696.T.C_CYP2D6	0.291667	0.125	0.2008	2
22.42526694.G.A_CYP2D6	0.291667	0.125	0.2018	2
14.105258893.A.G_AKT1	0.0833333	0	0.0924	2
7.7680697.A.C_RPA3	0.166667	0.0833333	0.1044	2
14.62211392.A.G_HIF1A	0.0833333	0.0833333	0.0119	2
6.26093236.G.A_HFE	0.125	0.0416667	0.0994	2
17.1733331.C.G_RPA1	0.0416667	0	0.0467	2
12.21331549.T.C_SLCO1B1	0.25	0.125	0.161	2
10.101563815.G.A_ABCC2	0.25	0.0833333	0.2038	2
4.89016782.A.G_ABCG2	0.0416667	0	0.0477	2
3.14211865.C.A_XPC	0.291667	0.125	0.2147	2
8.26220321.A.G_PPP2R2A	0.0416667	0.0416667	0.008	2
7.87168749.C.T_ABCB1	0.0416667	0	0.0487	2
9.110084417.G.C_RAD23B	0.0416667	0	0.0487	2
14.105238591.CCTGAG.C_AKT1	0.208333	0.25	0.00198807	2
12.93963703.G.A_SOCS2	0.0416667	0.0416667	0.0089	2
22.42523409.G.T_CYP2D6	0.375	0.458333	0.00198807	2
22.42524708.T.C_CYP2D6	0.375	0.458333	0.00198807	2
22.42524713.C.G_CYP2D6	0.375	0.458333	0.00198807	2
22.42524743.G.A_CYP2D6	0.375	0.458333	0.00198807	2
22.42524795.A.G_CYP2D6	0.375	0.458333	0.00198807	2
3.14193889.C.T_XPC	0.333333	0.166667	0.2396	2
21.34805197.C.CT_IFNGR2	0.333333	0.416667	0.00198807	2
3.14208625.G.C_XPC	0.333333	0.166667	0.2465	2
1.161200586.T.G_NR1I3	0.25	0.166667	0.1491	2
1.114377148.T.C_AP4B1-AS1,PTPN22	0.375	0.25	0.2266	2
13.103498375.T.C_ERCC5	0.666667	0.375	0.4771	2
10.96796861.G.A_CYP2C8	0.25	0.125	0.1978	2
13.103517147.G.A_ERCC5	0.0416667	0.0416667	0.0129	2
7.87160618.A.C_ABCB1	0.458333	0.166667	0.4274	2
9.110093970.CA.C_RAD23B	0.625	0.833333	0.00198807	2
21.34805196.TC.T_IFNGR2	0.125	0.166667	0.00198807	2
3.119533733.G.A_NR1I2	0.625	0.458333	0.3767	2
4.89022362.C.T_ABCG2	0.0416667	0	0.0547	2
13.103484107.C.T_BIVM,BIVM-ERCC5	0.666667	0.416667	0.4751	2
12.93963964.C.T_SOCS2	0.208333	0.125	0.1561	2
12.21487544.A.G_SLCO1A2	0.125	0.0416667	0.1272	2
14.105259706.C.T_AKT1	0.125	0.0416667	0.1282	2
9.110086149.G.A_RAD23B	0.25	0.125	0.2177	2
15.75012987.G.T_CYP1A1	0.0833333	0.0833333	0.0338	2
1.161202605.G.A_NR1I3	0.458333	0.291667	0.3489	2
3.14201352.T.C_XPC	0.125	0.0833333	0.0915	2
7.87174066.T.C_ABCB1	0.458333	0.208333	0.4314	2
10.96748495.A.T_CYP2C9	0.583333	0.416667	0.4135	2
19.48622545.A.G_LIG1	0.291667	0.25	0.168	2
3.119526372.G.A_NR1I2	0.5	0.416667	0.3052	2
3.119526349.G.A_NR1I2	0.5	0.416667	0.3062	2
14.105258892.C.T_AKT1	0.5	0.333333	0.3917	2
19.45868038.G.A_ERCC2	0.416667	0.25	0.3569	2
9.110084328.C.T_RAD23B	0.208333	0.125	0.1789	2
11.69462910.G.A_CCND1	0.625	0.416667	0.497	2
19.45867259.C.T_ERCC2	0.416667	0.25	0.3588	2
13.103497917.T.C_BIVM-ERCC5	0.125	0.0833333	0.1004	2
17.1778911.GTAGAA.G_RPA1	0.166667	0.25	0.00198807	2
5.60170337.A.G_ERCC8	0.625	0.5	0.4304	2
19.45859072.CTT.C_ERCC2	0.0833333	0.125	0.00198807	2
7.87179601.A.G_ABCB1	0.416667	0.208333	0.4155	2
7.87180198.C.T_ABCB1	0.416667	0.208333	0.4155	2
9.110093970.C.CA_RAD23B	0.208333	0.0833333	0.2286	2
6.160560933.C.T_SLC22A1	0.125	0.0833333	0.1054	2
18.12785944.A.G_PTPN2	0.166667	0.125	0.1272	2
18.12840879.T.C_PTPN2	0.166667	0.125	0.1272	2
22.42526549.C.T_CYP2D6	0.416667	0.291667	0.3429	2
11.69465860.A.G_CCND1	0.0416667	0.0416667	0.0229	2
14.105260492.G.C_AKT1	0.0416667	0.0416667	0.0229	2
14.105260590.G.C_AKT1	0.0416667	0.0416667	0.0229	2
4.89052323.G.T_ABCG2	0.166667	0.166667	0.0944	2
9.110047316.A.G_RAD23B	0.291667	0.166667	0.2863	2
9.110080967.A.G_RAD23B	0.291667	0.166667	0.2863	2
2.128015367.C.T_ERCC3	0.291667	0.208333	0.2495	2
2.128028792.T.C_ERCC3	0.291667	0.208333	0.2495	2
2.128050134.T.C_ERCC3	0.291667	0.208333	0.2495	2
4.89018565.A.G_ABCG2	0.541667	0.416667	0.4394	2
10.50681033.G.A_ERCC6	0.458333	0.333333	0.3926	2
9.110046337.G.C_RAD23B	0.0416667	0.0416667	0.0249	2
10.50747539.G.C_ERCC6-PGBD3	0.458333	0.333333	0.3986	2
10.96522365.T.C_CYP2C19	0.166667	0.125	0.1451	2
10.96535124.A.G_CYP2C19	0.166667	0.125	0.1451	2
10.96541616.G.A_CYP2C19	0.166667	0.125	0.1451	2
10.96580202.C.G_CYP2C19	0.166667	0.125	0.1451	2
10.96602622.C.T_CYP2C19	0.166667	0.125	0.1451	2
7.87165750.C.T_ABCB1	0.208333	0.208333	0.1332	2
7.87160561.A.G_ABCB1	0.208333	0.208333	0.1342	2
19.45855524.G.A_ERCC2	0.333333	0.208333	0.337	2
3.119499507.T.C_NR1I2	0.458333	0.375	0.3787	2
9.117087254.C.T_ORM1	0.125	0.208333	0.00198807	2
19.48622375.C.T_LIG1	0.208333	0.25	0.0984	2
19.48634298.C.T_LIG1	0.208333	0.25	0.0984	2
19.48647241.T.C_LIG1	0.208333	0.25	0.0984	2
5.131676320.C.T_SLC22A4	0.458333	0.375	0.3867	2
19.45856144.G.A_ERCC2	0.291667	0.166667	0.3171	2
10.96818119.G.C_CYP2C8	0.0833333	0.0833333	0.0577	2
1.114372528.T.G_AP4B1-AS1,PTPN22	0.208333	0.166667	0.1869	2
14.105238820.G.C_AKT1	0.0416667	0	0.0696	2
10.96827178.T.C_CYP2C8	0.333333	0.25	0.3161	2
3.119501039.C.A_NR1I2	0.458333	0.416667	0.3668	2
19.48668830.G.A_LIG1	0.208333	0.25	0.1093	2
10.50740876.G.C_ERCC6	0.25	0.166667	0.2654	2
8.26218332.C.T_PPP2R2A	0.291667	0.208333	0.2992	2
19.48668709.A.G_LIG1	0.458333	0.333333	0.4712	2
12.21327652.T.TA_SLCO1B1	0.5	0.5	0.3837	2
3.14187699.T.C_XPC	0.458333	0.416667	0.3996	2
11.69456000.G.C_CCND1	0.0416667	0.0416667	0.0328	2
11.69462856.C.T_CCND1	0.0416667	0.0416667	0.0328	2
9.117087412.G.A_ORM1	0.0416667	0.0416667	0.0328	2
3.14190237.T.G_XPC	0.458333	0.416667	0.4036	2
3.14187449.G.T_XPC	0.458333	0.416667	0.4046	2
22.42525811.T.C_CYP2D6	0.166667	0.125	0.173	2
5.60228016.A.C_ERCC8	0.125	0.125	0.1004	2
4.74607514.T.TA_CXCL8	0.458333	0.416667	0.4085	2
5.60200665.A.G_ERCC8	0.333333	0.333333	0.2704	2
22.42525798.G.C_CYP2D6	0.166667	0.125	0.1769	2
2.234580494.G.A_UGT1A10,UGT1A8	0.0833333	0.125	0.0298	2
14.105259734.C.A_AKT1	0.333333	0.333333	0.2813	2
17.1795180.T.C_RPA1	0.208333	0.208333	0.1799	2
7.7679644.A.G_RPA3	0.458333	0.416667	0.4374	2
3.119500035.C.T_NR1I2	0.416667	0.416667	0.3658	2
3.119501580.G.GC_NR1I2	0.416667	0.416667	0.3658	2
12.21327740.C.A_SLCO1B1	0.208333	0.166667	0.2237	2
17.1783812.T.C_RPA1	0.208333	0.166667	0.2237	2
19.45868309.T.G_ERCC2	0.458333	0.416667	0.4503	2
5.60170558.T.C_ERCC8	0.125	0.125	0.1123	2
19.45868478.T.A_ERCC2	0.458333	0.416667	0.4523	2
19.45868006.A.T_ERCC2	0.458333	0.416667	0.4533	2
19.45872036.C.T_ERCC2	0.458333	0.416667	0.4533	2
6.160553238.C.T_SLC22A1	0.166667	0.166667	0.1531	2
6.160557569.C.T_SLC22A1	0.166667	0.166667	0.1531	2
12.21331987.C.T_SLCO1B1	0.541667	0.583333	0.4642	2
12.21331599.T.C_SLCO1B1	0.333333	0.25	0.3926	2
6.137540370.A.G_IFNGR1	0.416667	0.416667	0.3917	2
6.137540520.A.G_IFNGR1	0.416667	0.416667	0.3917	2
19.48668966.G.GAA_LIG1	0.166667	0.208333	0.1173	2
9.117086241.G.A_ORM1	0.125	0.166667	0.0785	2
12.21331625.C.T_SLCO1B1	0.375	0.333333	0.3966	2
17.1748028.A.G_RPA1	0.125	0.166667	0.0795	2
4.89061265.C.T_ABCG2	0.458333	0.583333	0.325	2
4.89080351.C.G_ABCG2	0.0416667	0.0416667	0.0408	2
12.21467666.A.C_SLCO1A2	0.208333	0.166667	0.2445	2
9.117085799.G.A_ORM1	0.0833333	0.166667	0.00198807	3
10.96535743.A.G_CYP2C19	0.5	0.5	0.492	2
10.96609568.T.C_CYP2C19	0.5	0.5	0.492	2
10.96702337.C.T_CYP2C9	0.166667	0.166667	0.164	2
17.1733399.A.G_RPA1	0.333333	0.416667	0.2485	2
19.45865002.C.A_ERCC2	0.458333	0.458333	0.4523	2
7.87199564.C.A_ABCB1	0.25	0.291667	0.2068	2
10.50667105.T.C_ERCC6	0.25	0.291667	0.2078	2
10.50678717.T.C_ERCC6	0.25	0.291667	0.2078	2
10.50678369.T.C_ERCC6	0.25	0.291667	0.2087	2
19.45855055.A.AC_ERCC2	0.0416667	0.0833333	0.00198807	3
22.42523539.A.G_CYP2D6	0.0416667	0.0833333	0.00198807	3
8.26220726.TAA.T_PPP2R2A	0.0416667	0.0833333	0.00198807	3
10.101569997.T.C_ABCC2	0.0416667	0.0416667	0.0427	2
12.21571005.A.C_SLCO1A2,PYROXD1	0.0833333	0.0833333	0.0855	2
7.87138645.A.G_ABCB1	0.625	0.791667	0.4821	2
9.110081018.A.G_RAD23B	0.375	0.333333	0.4274	2
6.160579527.C.T_SLC22A1	0.208333	0.208333	0.2177	2
22.42525952.C.A_CYP2D6	0.541667	0.666667	0.4523	2
19.48622427.A.G_LIG1	0.375	0.333333	0.4384	2
19.48646883.T.C_LIG1	0.375	0.333333	0.4384	2
17.1792174.G.A_RPA1	0.208333	0.208333	0.2237	2
10.96802598.A.T_CYP2C8	0.375	0.416667	0.3648	2
19.45855060.C.G_ERCC2	0.333333	0.333333	0.3608	2
19.45854919.T.G_ERCC2	0.333333	0.333333	0.3638	2
7.7679885.G.A_RPA3	0.0833333	0.0833333	0.0915	2
3.14188700.C.A_XPC	0.416667	0.416667	0.4622	2
3.14188762.G.C_XPC	0.416667	0.416667	0.4622	2
3.14189340.A.G_XPC	0.416667	0.416667	0.4622	2
3.14190268.G.C_XPC	0.416667	0.416667	0.4622	2
3.14220095.C.G_XPC	0.416667	0.416667	0.4622	2
19.48621036.C.G_LIG1	0.416667	0.416667	0.4632	2
19.48622483.A.G_LIG1	0.416667	0.416667	0.4632	2
19.48624625.C.T_LIG1	0.416667	0.416667	0.4632	2
19.48634319.T.A_LIG1	0.416667	0.416667	0.4632	2
6.26094367.G.A_HFE	0.458333	0.5	0.4722	2
5.131671662.C.G_SLC22A4	0.0416667	0.0416667	0.0467	2
19.48654553.G.T_LIG1	0.541667	0.666667	0.4901	2
9.100459578.T.C_XPA	0.291667	0.291667	0.329	2
2.234668879.C.CAT_UGT1A10,UGT1A3,UGT1A4,UGT1A5,UGT1A6,UGT1A7,UGT1A8,UGT1A9	0.291667	0.333333	0.2922	2
22.42522613.G.C_CYP2D6	0.5	0.625	0.4543	2
22.42525132.G.C_CYP2D6	0.5	0.625	0.4563	2
15.75129919.G.A_ULK3	0.0833333	0.0833333	0.0964	2
19.48668966.G.GA_LIG1	0.375	0.416667	0.3956	2
15.75131661.A.G_ULK3	0.333333	0.416667	0.3091	2
14.105239192.T.C_AKT1	0.375	0.375	0.4384	2
17.1756351.A.G_RPA1	0.375	0.416667	0.4056	2
13.103511301.T.C_ERCC5	0.416667	0.5	0.4155	2
7.7677757.C.T_RPA3	0.25	0.25	0.2982	2
10.96702552.T.C_CYP2C9	0.0416667	0.0416667	0.0497	2
15.75130573.A.G_ULK3	0.416667	0.5	0.4175	2
15.75131959.A.G_ULK3	0.416667	0.5	0.4175	2
15.75132490.C.G_ULK3	0.416667	0.5	0.4175	2
15.75130093.T.C_ULK3	0.416667	0.5	0.4205	2
12.21329738.A.G_SLCO1B1	0.333333	0.333333	0.4026	2
1.28240992.C.T_RPA2	0.0416667	0.0416667	0.0507	2
6.160551093.T.G_SLC22A1	0.0416667	0.0416667	0.0507	2
7.87178626.C.T_ABCB1	0.5	0.625	0.493	2
17.1782952.A.G_RPA1	0.0833333	0.0833333	0.1024	2
3.119530141.T.C_NR1I2	0.0833333	0.125	0.0626	2
14.105246325.T.A_AKT1	0.291667	0.333333	0.3211	2
21.34787312.A.G_IFNGR2	0.0833333	0.0416667	0.1431	2
10.50678317.C.G_ERCC6	0.0416667	0	0.0915	2
9.117087212.T.A_ORM1	0.125	0.208333	0.0755	2
10.101553259.C.T_ABCC2	0.416667	0.5	0.4384	2
22.42526763.C.T_CYP2D6	0.0416667	0.0416667	0.0527	2
14.105238604.C.T_AKT1	0.25	0.25	0.3171	2
15.75131567.C.T_ULK3	0.0833333	0.0833333	0.1064	2
7.87179143.A.G_ABCB1	0.5	0.666667	0.493	2
4.89028478.T.A_ABCG2	0.333333	0.375	0.4006	2
10.96702295.G.A_CYP2C9	0.208333	0.25	0.2356	2
7.87138511.G.A_ABCB1	0.541667	0.791667	0.4811	2
6.26091336.T.C_HFE	0.333333	0.416667	0.3658	2
14.62161972.T.C_HIF1A-AS1	0.0416667	0.0416667	0.0557	2
14.62162278.C.A_HIF1A	0.0416667	0.0416667	0.0557	2
3.14199908.C.T_XPC	0.0416667	0.0416667	0.0557	2
6.160543123.T.C_SLC22A1	0.166667	0.208333	0.1849	2
22.42526562.G.C_CYP2D6	0.25	0.25	0.3429	2
22.42526567.G.A_CYP2D6	0.25	0.25	0.3429	2
22.42526571.C.G_CYP2D6	0.25	0.25	0.3429	2
22.42526573.T.G_CYP2D6	0.25	0.25	0.3429	2
13.103468958.G.A_BIVM,BIVM-ERCC5	0.25	0.333333	0.2734	2
12.21427608.G.T_SLCO1A2	0.208333	0.208333	0.2952	2
19.48631408.C.T_LIG1	0.333333	0.416667	0.3936	2
19.48639472.T.C_LIG1	0.333333	0.416667	0.3936	2
19.48639235.G.A_LIG1	0.333333	0.416667	0.3946	2
13.103504517.T.C_ERCC5	0.375	0.5	0.4155	2
17.1787020.T.C_RPA1	0.0416667	0.0416667	0.0596	2
19.48660445.T.C_LIG1	0.333333	0.416667	0.3996	2
19.48668795.G.A_LIG1	0.333333	0.416667	0.3996	2
19.48673458.G.A_LIG1	0.333333	0.416667	0.3996	2
19.48664798.G.A_LIG1	0.333333	0.416667	0.4006	2
12.21547875.G.A_SLCO1A2	0.125	0.166667	0.1412	2
12.21487769.C.CT_SLCO1A2	0.208333	0.208333	0.3022	2
10.96828323.T.C_CYP2C8	0.25	0.333333	0.2833	2
13.103491876.A.G_BIVM,BIVM-ERCC5	0.25	0.333333	0.2843	2
13.103491172.G.A_BIVM,BIVM-ERCC5	0.25	0.333333	0.2883	2
19.45856468.G.C_ERCC2	0.375	0.541667	0.4016	2
22.42523358.G.T_CYP2D6	0.0416667	0.0833333	0.0229	2
7.87179086.G.A_ABCB1	0.291667	0.416667	0.3211	2
13.103527230.G.A_ERCC5	0.166667	0.25	0.173	2
7.7727101.G.T_RPA3,UMAD1	0.416667	0.666667	0.3956	2
1.28224312.C.T_RPA2	0.333333	0.458333	0.3897	2
16.14041958.T.C_ERCC4	0.166667	0.125	0.2942	2
22.42526561.G.T_CYP2D6	0.25	0.291667	0.3429	2
4.89015857.C.T_ABCG2	0.0833333	0.0833333	0.1282	2
17.1782957.C.T_RPA1	0.166667	0.25	0.1779	2
14.105239894.C.T_AKT1	0.208333	0.291667	0.2425	2
12.93965385.A.G_SOCS2	0.0416667	0.0833333	0.0249	2
3.119530027.G.A_NR1I2	0.125	0.208333	0.1163	2
10.96698690.T.C_CYP2C9	0.166667	0.208333	0.2227	2
10.96701850.T.C_CYP2C9	0.166667	0.208333	0.2227	2
15.75129594.G.A_ULK3	0.416667	0.583333	0.498	2
11.69466115.C.A_CCND1	0.375	0.541667	0.4374	2
13.103517130.A.G_ERCC5	0.416667	0.625	0.4732	2
13.103524762.C.T_ERCC5	0.416667	0.625	0.4732	2
7.7754922.G.A_RPA3,UMAD1	0.0833333	0.125	0.0954	2
7.7754958.A.ACT_RPA3,UMAD1	0.0833333	0.125	0.0964	2
10.96602623.G.A_CYP2C19	0.0416667	0.0416667	0.0686	2
9.117086271.T.G_ORM1	0.125	0.208333	0.1282	2
3.119536559.C.A_NR1I2	0.125	0.166667	0.169	2
3.119536897.G.A_NR1I2	0.125	0.166667	0.169	2
10.96535628.T.C_CYP2C19	0.0416667	0.0416667	0.0696	2
1.28220484.C.A_RPA2	0.208333	0.333333	0.2296	2
14.105246407.G.A_AKT1	0.166667	0.291667	0.161	2
10.96522561.T.C_CYP2C19	0.0416667	0.0416667	0.0716	2
9.110045992.G.GGGGGCA_RAD23B	0.0416667	0.0416667	0.0716	2
13.103511428.G.A_ERCC5	0.333333	0.5	0.4155	2
10.96702363.T.C_CYP2C9	0.0416667	0.0416667	0.0726	2
10.96741053.A.C_CYP2C9	0.0416667	0.0416667	0.0726	2
10.96745984.A.T_CYP2C9	0.0416667	0.0416667	0.0726	2
10.96748737.A.T_CYP2C9	0.0416667	0.0416667	0.0726	2
9.110084261.C.T_RAD23B	0.0416667	0.0416667	0.0726	2
3.119533773.T.C_NR1I2	0.0416667	0.0833333	0.0338	2
3.119536817.G.A_NR1I2	0.0416667	0.0833333	0.0338	2
12.93963873.C.T_SOCS2	0.125	0.125	0.2207	2
10.96749181.T.A_CYP2C9	0.0416667	0.0416667	0.0736	2
5.131660119.G.C_LOC553103,SLC22A4	0.25	0.375	0.3231	2
5.131671769.T.C_LOC553103,SLC22A4	0.25	0.375	0.3231	2
14.105242966.T.C_AKT1	0.25	0.333333	0.3728	2
10.96534922.G.C_CYP2C19	0.0416667	0.0833333	0.0358	2
20.49199355.C.CG_PTPN1	0.0416667	0.0416667	0.0755	2
7.87179809.C.T_ABCB1	0.0833333	0.208333	0.0328	3
6.160575985.C.T_SLC22A1	0.291667	0.458333	0.3767	2
22.42523943.A.G_CYP2D6	0.208333	0.25	0.3429	2
22.42526580.G.C_CYP2D6	0.208333	0.25	0.3429	2
10.101591944.T.C_ABCC2	0.291667	0.458333	0.3867	2
12.21472254.G.A_SLCO1A2	0.0833333	0.125	0.1173	2
17.1800600.C.T_RPA1	0.125	0.208333	0.1571	2
10.96798749.T.C_CYP2C8	0.0833333	0.125	0.1183	2
10.96826922.C.G_CYP2C8	0.0833333	0.125	0.1183	2
10.96827030.C.T_CYP2C8	0.0833333	0.125	0.1183	2
12.21447066.C.T_SLCO1A2	0.0833333	0.125	0.1183	2
1.114401231.A.G_AP4B1-AS1,PTPN22	0.291667	0.416667	0.4473	2
1.114401904.T.G_AP4B1-AS1,PTPN22	0.291667	0.416667	0.4473	2
9.117085635.T.C_ORM1	0.25	0.375	0.3817	2
12.21547846.G.C_SLCO1A2	0.0416667	0.0833333	0.0447	2
7.87173667.A.T_ABCB1	0.333333	0.583333	0.4374	2
10.50701156.G.A_ERCC6	0.125	0.25	0.1362	2
10.50710123.C.T_ERCC6	0.125	0.25	0.1362	2
5.131667353.A.G_LOC553103,SLC22A4	0.0833333	0.125	0.1342	2
5.131656700.T.C_LOC553103,SLC22A4	0.291667	0.5	0.4115	2
5.131663062.T.C_SLC22A4	0.291667	0.5	0.4115	2
5.131656517.A.G_LOC553103,SLC22A4	0.291667	0.5	0.4155	2
5.131670546.C.G_SLC22A4	0.291667	0.5	0.4155	2
9.117086226.A.G_ORM1	0.25	0.375	0.4195	2
6.160560845.A.G_SLC22A1	0.208333	0.25	0.4135	2
10.50723684.G.A_ERCC6-PGBD3,PGBD3	0.0833333	0.166667	0.1034	2
3.119536718.C.T_NR1I2	0.0833333	0.125	0.1441	2
13.103528002.G.C_ERCC5	0.166667	0.291667	0.2495	2
10.50691360.T.C_ERCC6	0.0833333	0.166667	0.1054	2
16.14013993.T.A_ERCC4	0.125	0.125	0.2763	2
16.14038552.G.A_ERCC4	0.125	0.125	0.2773	2
7.87229501.T.C_ABCB1	0.0416667	0.0416667	0.0934	2
7.87133470.T.A_ABCB1	0.0833333	0.208333	0.0726	2
12.21327652.T.TAA_SLCO1B1	0.0416667	0.0833333	0.0567	2
3.119529113.G.T_NR1I2	0.0416667	0.0833333	0.0577	2
16.14038545.T.C_ERCC4	0.166667	0.208333	0.3529	2
15.75044238.G.A_CYP1A2	0.25	0.458333	0.4006	2
15.75047426.C.T_CYP1A2	0.25	0.458333	0.4036	2
3.14200473.G.A_XPC	0.0416667	0.0833333	0.0626	2
13.103498198.A.G_ERCC5	0.125	0.25	0.1889	2
12.21457434.T.G_SLCO1A2	0.0416667	0.0833333	0.0686	2
10.101542578.C.T_ABCC2	0.125	0.25	0.2068	2
13.103527149.C.T_ERCC5	0.0416667	0.0416667	0.1083	2
8.26227599.A.C_PPP2R2A	0.0833333	0.166667	0.1392	2
10.96824738.A.T_CYP2C8	0.166667	0.333333	0.2803	2
8.26223458.A.C_PPP2R2A	0.0833333	0.166667	0.1402	2
9.110064265.G.A_RAD23B	0.0833333	0.166667	0.1412	2
9.110080976.T.A_RAD23B	0.0833333	0.166667	0.1441	2
13.103497849.G.C_BIVM-ERCC5	0.0833333	0.125	0.1839	2
4.89020427.C.A_ABCG2	0.0416667	0.0833333	0.0726	2
13.103473497.T.G_BIVM,BIVM-ERCC5	0.125	0.25	0.2306	2
1.161203227.G.A_NR1I3	0.208333	0.583333	0.2485	2
10.101604207.C.T_ABCC2	0.208333	0.458333	0.3708	2
21.34793706.C.T_IFNGR2	0.208333	0.416667	0.4354	2
19.45867216.T.TG_ERCC2	0.125	0.333333	0.1879	2
20.49191228.A.C_PTPN1	0.25	0.583333	0.4851	2
13.103498545.C.T_ERCC5	0.0416667	0.125	0.0557	2
20.49194866.A.AT_PTPN1	0.208333	0.541667	0.3618	2
5.60227923.A.G_ERCC8	0.0833333	0.208333	0.1561	2
5.60186975.C.A_ERCC8	0.0833333	0.208333	0.1561	2
7.7725585.C.G_RPA3	0.0416667	0.0833333	0.0994	2
7.7727066.T.C_RPA3,UMAD1	0.0416667	0.125	0.0666	2
7.87179443.G.A_ABCB1	0.0416667	0.125	0.0696	2
6.137540335.C.T_IFNGR1	0.0833333	0.166667	0.2306	2
19.45856100.G.A_ERCC2	0.0416667	0.166667	0.0417	3
16.14014240.G.A_ERCC4	0.0833333	0.125	0.2763	2
10.96731788.A.G_CYP2C9	0.0833333	0.208333	0.1998	2
10.96702472.A.G_CYP2C9	0.0833333	0.208333	0.2008	2
5.131649222.G.A_LOC553103,SLC22A4	0.0416667	0.125	0.0885	2
5.131657784.G.C_LOC553103,SLC22A4	0.0416667	0.125	0.0885	2
5.131667548.G.A_LOC553103,SLC22A4	0.0416667	0.125	0.0885	2
20.49196167.T.C_PTPN1	0.166667	0.541667	0.3628	2
14.62207557.C.T_HIF1A	0.0416667	0.125	0.1004	2
6.137540536.G.A_IFNGR1	0.0416667	0.166667	0.0885	2
1.114377093.A.G_AP4B1-AS1,PTPN22	0.0833333	0.25	0.2594	2
14.62213553.T.G_HIF1A	0.0416667	0.125	0.1412	2
14.62213848.T.C_HIF1A-AS2	0.0416667	0.125	0.1421	2
10.96702047.C.T_CYP2C9	0.0416667	0.166667	0.1243	2
10.96748893.C.G_CYP2C9	0.0416667	0.166667	0.1243	2
10.96702556.T.C_CYP2C9	0.0416667	0.166667	0.1262	2
10.96701601.G.C_CYP2C9	0.0416667	0.166667	0.1272	2
3.14199887.G.A_XPC	0.0833333	0.333333	0.2584	2
6.137519780.T.C_IFNGR1	0.0416667	0.25	0.1302	2
4.89152063.C.T_ABCG2	0.0416667	0.166667	0.2038	2
6.160551204.G.C_SLC22A1	0.0416667	0.166667	0.2147	2
6.137524870.G.GA_IFNGR1	0.0416667	0.166667	0.2346	2
21.34757716.G.A_IFNAR1,IFNGR2	0	0.0833333	0.001	3
14.105238592.C.G_AKT1	0	0.0833333	0.00198807	3
19.45859072.CTTTT.C_ERCC2	0	0.0833333	0.00198807	3
20.49197778.C.G_PTPN1	0	0.0833333	0.00198807	3
6.137524870.GA.G_IFNGR1	0	0.0833333	0.00198807	3
10.50724775.G.A_ERCC6-PGBD3,PGBD3	0	0.0416667	0.001	3
3.119536156.C.G_NR1I2	0	0.0416667	0.001	3
7.99264510.T.C_CYP3A5	0	0.0416667	0.001	3
8.26228112.T.G_PPP2R2A	0	0.0416667	0.001	3
9.117087401.A.G_ORM1	0	0.0416667	0.001	3
10.101559184.TG.T_ABCC2	0	0.0416667	0.00198807	3
10.101594248.A.G_ABCC2	0	0.0416667	0.00198807	3
10.50714011.A.C_ERCC6	0	0.0416667	0.00198807	3
10.96535496.A.C_CYP2C19	0	0.0416667	0.00198807	3
10.96702184.T.G_CYP2C9	0	0.0416667	0.00198807	3
10.96798616.C.G_CYP2C8	0	0.0416667	0.00198807	3
12.21358980.T.A_SLCO1B1	0	0.0416667	0.00198807	3
12.21527464.G.A_IAPP,SLCO1A2	0	0.0416667	0.00198807	3
13.103498076.C.G_BIVM-ERCC5	0	0.0416667	0.00198807	3
13.103498672.C.T_ERCC5	0	0.0416667	0.00198807	3
13.103514738.G.A_ERCC5	0	0.0416667	0.00198807	3
13.103515140.C.T_ERCC5	0	0.0416667	0.00198807	3
13.103528246.A.C_ERCC5	0	0.0416667	0.00198807	3
14.105238597.GTGAGGGCGA.G_AKT1	0	0.0416667	0.00198807	3
14.62204748.T.TA_HIF1A	0	0.0416667	0.00198807	3
14.62211578.CGTGTGT.C_HIF1A	0	0.0416667	0.00198807	3
15.75134361.G.A_ULK3	0	0.0416667	0.00198807	3
15.75135086.C.T_ULK3	0	0.0416667	0.00198807	3
16.14026008.T.C_ERCC4	0	0.0416667	0.00198807	3
16.14028960.A.G_ERCC4	0	0.0416667	0.00198807	3
17.1800519.C.T_RPA1	0	0.0416667	0.00198807	3
19.48626310.C.T_LIG1	0	0.0416667	0.00198807	3
20.49126891.G.T_PTPN1	0	0.0416667	0.00198807	3
21.34809213.G.C_IFNGR2	0	0.0416667	0.00198807	3
22.42523483.C.T_CYP2D6	0	0.0416667	0.00198807	3
22.42524243.CT.C_CYP2D6	0	0.0416667	0.00198807	3
22.42524291.A.G_CYP2D6	0	0.0416667	0.00198807	3
22.42524323.A.G_CYP2D6	0	0.0416667	0.00198807	3
22.42525353.A.G_CYP2D6	0	0.0416667	0.00198807	3
3.119500783.A.G_NR1I2	0	0.0416667	0.00198807	3
3.14209800.T.C_XPC	0	0.0416667	0.00198807	3
4.89042940.C.G_ABCG2	0	0.0416667	0.00198807	3
4.89080270.CAAACACT.C_ABCG2	0	0.0416667	0.00198807	3
6.26093357.G.A_HFE	0	0.0416667	0.00198807	3
7.87195540.T.C_ABCB1	0	0.0416667	0.00198807	3
7.99277444.C.T_CYP3A5	0	0.0416667	0.00198807	3
7.99381903.T.C_CYP3A4	0	0.0416667	0.00198807	3
7.99381923.T.C_CYP3A4	0	0.0416667	0.00198807	3
7.99381926.A.C_CYP3A4	0	0.0416667	0.00198807	3
8.26149381.G.A_PPP2R2A	0	0.0416667	0.00198807	3
8.26150872.C.CT_PPP2R2A	0	0.0416667	0.00198807	3
8.26223422.TAAGA.T_PPP2R2A	0	0.0416667	0.00198807	3
9.117085595.C.A_ORM1	0	0.0416667	0.00198807	3
9.117085626.G.A_ORM1	0	0.0416667	0.00198807	3
1.114394630.C.G_AP4B1-AS1,PTPN22	0	0.0416667	0.002	3
10.101569935.T.A_ABCC2	0	0.0416667	0.002	3
10.101601704.C.T_ABCC2	0	0.0416667	0.002	3
13.103517736.A.C_ERCC5	0	0.0416667	0.002	3
15.75129504.C.T_ULK3	0	0.0416667	0.002	3
9.117087281.C.T_ORM1	0	0.0416667	0.002	3
9.117088548.C.T_ORM1	0	0.0416667	0.002	3
1.161199579.G.A_NR1I3,TOMM40L	0	0.0833333	0.005	3
17.1783097.T.A_RPA1	0	0.125	0.0089	3
21.34787294.C.G_IFNGR2	0	0.0833333	0.006	3
10.50680422.C.T_ERCC6	0	0.0416667	0.003	3
8.26223768.A.G_PPP2R2A	0	0.0416667	0.003	3
9.117087391.C.T_ORM1	0	0.0416667	0.003	3
16.11349374.T.A_SOCS1	0	0.0416667	0.004	3
8.26220994.G.A_PPP2R2A	0	0.0416667	0.004	3
19.48654717.G.A_LIG1	0	0.0833333	0.008	3
17.1780719.G.A_RPA1	0	0.0416667	0.005	3
19.45856260.G.A_ERCC2	0	0.0416667	0.005	3
5.131671740.A.G_LOC553103,SLC22A4	0	0.0416667	0.005	3
15.75132505.C.A_ULK3	0	0.0416667	0.006	3
21.34809353.G.A_IFNGR2	0	0.0416667	0.007	3
6.26093297.G.A_HFE	0	0.0416667	0.007	3
1.28218584.C.T_RPA2	0	0.0416667	0.008	3
22.42522965.C.T_CYP2D6	0	0.0416667	0.0089	3
10.101564012.C.G_ABCC2	0	0.0416667	0.0099	3
6.160575837.G.A_SLC22A1	0	0.0833333	0.0199	3
10.96824658.C.T_CYP2C8	0	0.0416667	0.0109	3
7.99367339.A.C_CYP3A4	0	0.0416667	0.0109	3
3.14214524.G.A_XPC	0	0.0833333	0.0219	3
12.93966502.C.G_SOCS2	0	0.0833333	0.0258	3
7.7680793.T.G_RPA3	0	0.0416667	0.0139	3
9.117086195.C.T_ORM1	0	0.125	0.0447	3
7.99277605.C.T_CYP3A5	0	0.0416667	0.0149	3
7.99277593.G.A_CYP3A5	0	0.0833333	0.0328	3
2.234580678.T.C_UGT1A9	0	0.0416667	0.0169	3
6.137519127.C.T_IFNGR1	0	0.0416667	0.0169	3
10.96827118.A.G_CYP2C8	0	0.0416667	0.0179	3
3.14208647.C.T_XPC	0	0.0416667	0.0179	3
13.103486912.C.T_BIVM,BIVM-ERCC5	0	0.125	0.0537	3
13.103515085.G.C_ERCC5	0	0.125	0.0537	3
1.114377568.A.G_PTPN22	0	0.208333	0.0944	3
13.103474382.G.A_BIVM,BIVM-ERCC5	0	0.125	0.0567	3
3.119499856.G.A_NR1I2	0	0.0416667	0.0199	3
1.28241083.G.A_RPA2	0	0.125	0.0626	3
8.26191104.A.C_PPP2R2A	0	0.0833333	0.0447	3
8.26218275.A.T_PPP2R2A	0	0.0833333	0.0447	3
8.26220442.A.G_PPP2R2A	0	0.0833333	0.0447	3
8.26220600.T.C_PPP2R2A	0	0.0833333	0.0447	3
8.26149703.A.AT_PPP2R2A	0	0.0833333	0.0457	3
2.234676458.T.C_UGT1A1,UGT1A10,UGT1A3,UGT1A4,UGT1A5,UGT1A6,UGT1A7,UGT1A8,UGT1A9	0	0.0416667	0.0229	3
13.103498417.G.C_ERCC5	0	0.0416667	0.0239	3
10.101606683.G.A_ABCC2	0	0.0833333	0.0487	3
10.101559186.C.T_ABCC2	0	0.0416667	0.0268	3
18.12817106.T.A_PTPN2	0	0.0416667	0.0278	3
7.7680632.G.T_RPA3	0	0.0416667	0.0278	3
10.96536066.T.C_CYP2C19	0	0.0416667	0.0288	2
20.49196284.C.T_PTPN1	0	0.125	0.0875	2
6.160551336.G.A_SLC22A1	0	0.0416667	0.0298	2
7.99365943.C.A_CYP3A4	0	0.0416667	0.0298	2
8.26227640.A.G_PPP2R2A	0	0.0416667	0.0308	2
5.131671460.G.A_LOC553103,SLC22A4	0	0.0416667	0.0318	2
10.50666808.A.G_ERCC6	0	0.125	0.0994	2
8.26149742.T.TC_PPP2R2A	0	0.0416667	0.0338	2
10.50683438.T.C_ERCC6	0	0.125	0.1014	2
15.75012985.T.C_CYP1A1	0	0.0416667	0.0348	2
7.87230193.A.G_ABCB1	0	0.0416667	0.0388	2
9.117085186.C.G_ORM1	0	0.0833333	0.0855	2
6.26096748.G.C_HFE,HIST1H4C	0	0.0833333	0.0924	2
22.42523805.C.T_CYP2D6	0	0.0833333	0.0934	2
7.87144816.G.C_ABCB1	0	0.0416667	0.0497	2
6.160543148.C.T_SLC22A1	0	0.0416667	0.0626	2
4.89079994.A.G_ABCG2	0	0.0416667	0.0755	2
14.105238636.G.C_AKT1	0	0.0416667	0.0765	2
7.87229440.T.C_ABCB1	0	0.0416667	0.0835	2
16.14029033.G.A_ERCC4	0	0.0416667	0.0865	2
6.26093303.T.C_HFE	0	0.0416667	0.0865	2
21.34805197.C.T_IFNGR2	0	0.0833333	0.33	2
