# Supplementary material for: Novel analytical methods to interpret large sequencing data from small sample sizes
Source: Hum Genomics. 2019 Aug 30;13:41. doi: 10.1186/s40246-019-0235-1 (PMC6717342; doi:10.1186/s40246-019-0235-1)
Supplement: Supplementary file 5 — Table S5. Probe sequences. (XLSX 163 kb) [file 40246_2019_235_MOESM5_ESM.xlsx]

## Sheet: Feuil1
Targeted gene	Probe sequence	Replication	Strand	Coordinates
ABCB1	TCTCATACAGTCAGAGTTCACTGGCGCTTTGTTCCAGCCTGGACACTGACCATTGAAAAATAGATGCCTTTCTGTGCCAGCAGCTGCTGATGCGTGCCATGCTCCTTGACTCTGCCATTC	1	+	chr7:87133542-87133661
ABCB1	TAGATGCCTTTCTGTGCCAGCAGCTGCTGATGCGTGCCATGCTCCTTGACTCTGCCATTCTGAAACACCACTATTAAGTCTGCATTCTGGATGGTGGACAGGCGGTGAGCAATCACAATG	1	+	chr7:87133602-87133721
ABCB1	TGAAACACCACTATTAAGTCTGCATTCTGGATGGTGGACAGGCGGTGAGCAATCACAATGCAGGTGCGGCCTTCTCTGGCTTTGTCCAGGGCTTCTTGGACAACCTATTCCATAATCACA	1	+	chr7:87133662-87133781
ABCB1	TAAGGATGACTGATTCAAGTATGGATGAACCCAATTTAAATTCTTACCTTTTCACTTTCTGTATCCAGAGCTGACGTGGCTTCATCCAAAAGCAAAATATGAGGCTGTCTAACAAGGGCA	1	+	chr7:87135166-87135285
ABCB1	GTATCCAGAGCTGACGTGGCTTCATCCAAAAGCAAAATATGAGGCTGTCTAACAAGGGCACGAGCTATGGCAATGCGTTGTTTCTGGCCACCAGAGAGCTGAGTTCCTTTGTCTCCTACT	1	+	chr7:87135226-87135345
ABCB1	CGAGCTATGGCAATGCGTTGTTTCTGGCCACCAGAGAGCTGAGTTCCTTTGTCTCCTACTTTAGTGCTATATTTCTGTAAATAAGGTTTTGTTGTTATGAAAGTAGAACTGAAAGTAAAG	1	+	chr7:87135286-87135405
ABCB1	TTTGAAGAGAGACTTACATTAGGCAGTGACTCGATGAAGGCATGTATGTTGGCCTCCTTTGCTGCCCTCACAATCTCTTCCTGTGACACCACCCGGCTGTTGTCTCCATAGGCAATGTTC	1	+	chr7:87138574-87138693
ABCB1	GCTGCCCTCACAATCTCTTCCTGTGACACCACCCGGCTGTTGTCTCCATAGGCAATGTTCTCAGCAATGCTGCAGTCAAACAGGATGGGCTCCTGGGACACGATGCCCAGGTGTGCTCGG	1	+	chr7:87138634-87138753
ABCB1	TCAGCAATGCTGCAGTCAAACAGGATGGGCTCCTGGGACACGATGCCCAGGTGTGCTCGGAGCCACTGAACATTCAGTCGCTTTATTTCTTTGCCATCAAGCAGCTGAAAACAAGAGTTC	1	+	chr7:87138694-87138813
ABCB1	TAAATGTGAAAGTGTGCTCACCACTTTCCCTGCCAAGGGGTCGTAGAACCGCTCCAGGAGCTGGACCACTGTGCTCTTCCCACAGCCACTGCTGCCCACCAGAGCCAGCGTCTGGCCCTT	1	+	chr7:87144526-87144645
ABCB1	CTGGACCACTGTGCTCTTCCCACAGCCACTGCTGCCCACCAGAGCCAGCGTCTGGCCCTTCTTCACCTCCAGGCTCAGTCCCTGAAGCACTGGGATGTCCGGTCGGGTGGGATAGTTGAA	1	+	chr7:87144586-87144705
ABCB1	CTTCACCTCCAGGCTCAGTCCCTGAAGCACTGGGATGTCCGGTCGGGTGGGATAGTTGAATACAACTTCACCAAATGTGACATTTCCTTCCAATGTGTTCTGCAATGAGAAGAATAACAG	1	+	chr7:87144646-87144765
ABCB1	AGGAGTCAGGAGTAGATCAAACAGTTGAAACATCAAACTCACCGGCATTAGGCCTTCCGTGCTGTAGCTGTCAATCAAAGGGGTTTTTTCAATGATCATGATGATGTGGGCTGCTGATAT	1	+	chr7:87145783-87145902
ABCB1	GCTGTAGCTGTCAATCAAAGGGGTTTTTTCAATGATCATGATGATGTGGGCTGCTGATATTTTGGCTTTGGCATAGTCAGGAGCAAATGAACTGACTTGCCCCACGGCCATGGCACCAAA	1	+	chr7:87145843-87145962
ABCB1	TTTGGCTTTGGCATAGTCAGGAGCAAATGAACTGACTTGCCCCACGGCCATGGCACCAAAGACAACAGCTGAAAATACTCTGGAAAGCACAAACACAAAACATGTGCACAGCATTACCAT	1	+	chr7:87145903-87146022
ABCB1	CATCCCAGCTTTATTTTTAGAGCTTAACTAAATAATAGCCCAATACTTACAACAGAACATCCTCAAAGCTCATGAGTTTATGTGCCACCAAGTAGGCTCCAAACCGGAAACATCCAGCAT	1	+	chr7:87148592-87148711
ABCB1	CCTCAAAGCTCATGAGTTTATGTGCCACCAAGTAGGCTCCAAACCGGAAACATCCAGCATAGGAAAAATACATCATTGCCTGGGTGAAGGAAAATGTAATTCCAAAGATGTGTGCTTTCC	1	+	chr7:87148652-87148771
ABCB1	AGGAAAAATACATCATTGCCTGGGTGAAGGAAAATGTAATTCCAAAGATGTGTGCTTTCCTCAAAGAGTTTCTGAAAAGAAGACATTTGAAAACTCATTCCACTTTCATTTCTCAGTCCT	1	+	chr7:87148712-87148831
ABCB1	TCCCTCTGAAAACAAATATGATGATTGAAAAATTATTCACACTCTCCTCCCACTCTTCAGCGGTTATTACCTGTATGGTACCTGCAAACTCTGAGCATACATATGTTCAAACTTCTGCTC	1	+	chr7:87150022-87150141
ABCB1	CGGTTATTACCTGTATGGTACCTGCAAACTCTGAGCATACATATGTTCAAACTTCTGCTCCTGAGTCAAAGAAACAACGGTTCGGAAGTTTTCTATTGCTTCAGTAGCGATCTGTAACAG	1	+	chr7:87150082-87150201
ABCB1	CTGAGTCAAAGAAACAACGGTTCGGAAGTTTTCTATTGCTTCAGTAGCGATCTGTAACAGACAGCACCGATCACCAAGAGGCACAAGAGTAAATAGTGGTGATTAATTTGAATTCTATAA	1	+	chr7:87150142-87150261
ABCB1	ATATTTAGTTTGACTCACCTTCCCAGAACCTTCTAGTTCTTTCTTATCTTTCAGTGCTTGTCCAGACAACATTTTCATTTCAACAACTCCTGCTATTGCAATGATGGGTACAATTGCTAA	1	+	chr7:87160592-87160711
ABCB1	TCCAGACAACATTTTCATTTCAACAACTCCTGCTATTGCAATGATGGGTACAATTGCTAAGAGTAACAGTGTTAGTTGCCAACCATAGATGAAGGATATAATTATTCCTGTCCCAAGATT	1	+	chr7:87160652-87160771
ABCB1	GAGTAACAGTGTTAGTTGCCAACCATAGATGAAGGATATAATTATTCCTGTCCCAAGATTTGCTATATTCTGGGTAATTACAGCAAGCCTGGAACCTATAGCCTGCAAAACAAAACAAAT	1	+	chr7:87160712-87160831
ABCB1	TCCAAAATGGCCAATTAAGACAAACACCAGTAGAAAGGAGGCACGTACCCCTTTAACTTGAGCAGCATCATTGGCGAGCCTGGTAGTCAATGCTCCAGTGGTGTTTTTAGGGTCATCAAA	1	+	chr7:87165726-87165845
ABCB1	AGCAGCATCATTGGCGAGCCTGGTAGTCAATGCTCCAGTGGTGTTTTTAGGGTCATCAAACCAACTCACATCCTGTGGCACAGAAAATGATTTTATTACCTTAAAGCTGTTTATGAGACT	1	+	chr7:87165786-87165905
ABCB1	CACACATGGGGAGTTCTACACATCCCAGGGCACAGCCCTCGATAGACATACCTGTCTGAGCATGGATCGGAAAACCATGTATCGGAGCCGCTTGGTGAGGATCTCTCCAGCTTTGCCAAA	1	+	chr7:87168533-87168652
ABCB1	CATGGATCGGAAAACCATGTATCGGAGCCGCTTGGTGAGGATCTCTCCAGCTTTGCCAAATGTGAAACCCTGTGGGCAGGAACATACCTTGTCAGGGACCCAGCCACCATTTAAATAAAA	1	+	chr7:87168593-87168712
ABCB1	TAAATCCCCCCAGTTGAATAATGATGCATTTCTCAAAATGAATATAGTGAAAATGGAAACATTTACCTGAAGGAAAAATGTAATAAAAGAAATAATTCCAAGGGCTAGAAACAATAGTGA	1	+	chr7:87170607-87170726
ABCB1	ATTTACCTGAAGGAAAAATGTAATAAAAGAAATAATTCCAAGGGCTAGAAACAATAGTGAAAACAAGTTACTATTCTGTCGTTTTGTTTCAGGATCATCAATTCTTGTAAAAACCTGTGA	1	+	chr7:87170667-87170786
ABCB1	AAACAAGTTACTATTCTGTCGTTTTGTTTCAGGATCATCAATTCTTGTAAAAACCTGTGAGAAAACATTTAAAGGATTTTTAGTTCAATCAGTGAAGAACCCATCCTGGACCTGACCCAT	1	+	chr7:87170727-87170846
ABCB1	TCCATCAGGATTCACAAGTAAATCACACAAATGGGCATCACACTTACCCCTATAATCTTTGAAAATATTATTGCAAATGCTGGTTGCAGGCCTCCATTTATAATGGCACAAAATACACCA	1	+	chr7:87173398-87173517
ABCB1	GAAAATATTATTGCAAATGCTGGTTGCAGGCCTCCATTTATAATGGCACAAAATACACCAACAACAAAATAAGGCCATTCAGTTAAATTTAGCTTCATAATCCTCCAAAAGGAAACTGGA	1	+	chr7:87173458-87173577
ABCB1	ACAACAAAATAAGGCCATTCAGTTAAATTTAGCTTCATAATCCTCCAAAAGGAAACTGGAGGTATACTTTCATCCTAGAAAACACAAATTATTACAACAGGCTAGTTAAAAACTTTTATA	1	+	chr7:87173518-87173637
ABCB1	GATTAAAACAAACTCCGCATCTCCCTTCATACCAGAGCCTCTTTGGTACTAAGCTTTCTGTCTTGGGCTTGTGATCCACGGACACTCCTACGAGTTGATCTTTTTCTTATTAGACTGGAT	1	+	chr7:87174107-87174226
ABCB1	TCTTGGGCTTGTGATCCACGGACACTCCTACGAGTTGATCTTTTTCTTATTAGACTGGATCTTGAATCATTTGAAGACATTTCCAAGGCATCAATTTCACTTTTGGATTCATCAGCTGCA	1	+	chr7:87174167-87174286
ABCB1	CTTGAATCATTTGAAGACATTTCCAAGGCATCAATTTCACTTTTGGATTCATCAGCTGCATTTTCTAATTCAACTTCATTTCCTGCTGTCTAAAATAAATAAGAAATATGCAAAAGCTCA	1	+	chr7:87174227-87174346
ABCB1	ACTGAGATGACTTAGGAAAATTCTGAAGTTAAACTATACCTGCATTGTGACAAGTTTGAAGTAAATGCCTTTCTCTTTCATGAGTTCATCATGATTTCCTTTCTCCACAATGACTCCATC	1	+	chr7:87175140-87175259
ABCB1	GTAAATGCCTTTCTCTTTCATGAGTTCATCATGATTTCCTTTCTCCACAATGACTCCATCATCGAAACCAGCGATGACGTCAGCATTACGAACTGTAGACAAACGATGAGCTATCACAAT	1	+	chr7:87175200-87175319
ABCB1	ATCGAAACCAGCGATGACGTCAGCATTACGAACTGTAGACAAACGATGAGCTATCACAATGGTGGTCCGACCTTTTCTGGCCTAAAGAGAGAGAAATTTGGTTTTTGAATACATTAACAA	1	+	chr7:87175260-87175379
ABCB1	ATAAATCAGGTTGGTTTGAACTAAGCCTCACTGACCTTATCCAGAGCCACCTGAACCACTGCTTCGCTTTCTGTGTCCAAGGCTGACGTGGCCTCATCCAGCAGGAGGATCTTGGGGTTG	1	+	chr7:87178629-87178748
ABCB1	GCTTCGCTTTCTGTGTCCAAGGCTGACGTGGCCTCATCCAGCAGGAGGATCTTGGGGTTGCGAACCAGGGCACGTGCAATGGCGATCCTCTGCTTCTGCCCACCACTCAACTGGGCCCCT	1	+	chr7:87178689-87178808
ABCB1	CGAACCAGGGCACGTGCAATGGCGATCCTCTGCTTCTGCCCACCACTCAACTGGGCCCCTCTCTCTCCAACCAGGGTGTCAAATTTCTACCACAGAAAACCCAGAATGATTTAGCATAAG	1	+	chr7:87178749-87178868
ABCB1	AGGGCAAGGACAACTTACATGAGGCAGTTTCATGATAAAGTCATAGGCATTGGCTTCCTTGACAGCTTTCTCAATCTCATCCATGGTGACATTTTCACGGCCATAGCGAATGTTTTCAGC	1	+	chr7:87179149-87179268
ABCB1	GACAGCTTTCTCAATCTCATCCATGGTGACATTTTCACGGCCATAGCGAATGTTTTCAGCTATCGTGGTGGCAAACAATACAGGTTCCTGACTCACCACACCAATGATTTCCCGTAGAAA	1	+	chr7:87179209-87179328
ABCB1	TATCGTGGTGGCAAACAATACAGGTTCCTGACTCACCACACCAATGATTTCCCGTAGAAACCTTACATTTATGGTCCTAATATCCTGTCCATCAACACTGACCTGGAATAAAAAGTAAGT	1	+	chr7:87179269-87179388
ABCB1	AGATGTGCAATGTGACTGCTGATCACCGCAGGGTCTAGCTCGCATGGGTCATCTCACCATCCCCTCTGTGGGGTCATAGAGCCTCTGCATCAGCTGGACTGTTGTGCTCTTCCCACAGCC	1	+	chr7:87179430-87179549
ABCB1	CCCCTCTGTGGGGTCATAGAGCCTCTGCATCAGCTGGACTGTTGTGCTCTTCCCACAGCCACTGTTTCCAACCAGGGCCACCGTCTGCCCACTCTGCACCTTCAGGTTCAGACCCTTCAA	1	+	chr7:87179490-87179609
ABCB1	ACTGTTTCCAACCAGGGCCACCGTCTGCCCACTCTGCACCTTCAGGTTCAGACCCTTCAAGATCTACCAGGACGAGTGAGAAAAAAACTTCAAGGCAATTCACAGACACAGGATATAGGA	1	+	chr7:87179550-87179669
ABCB1	ACAAGAAAACATCAGAAACTCTTCATTCAATAGATTAATTGTTGATTAATCATTTATCACTGTACCTTAACTTCTTTTCGAGATGGGTAACTGAAGTGAACATTTCTGAATTCCAAATTT	1	+	chr7:87179719-87179838
ABCB1	TGTACCTTAACTTCTTTTCGAGATGGGTAACTGAAGTGAACATTTCTGAATTCCAAATTTCCCTTAATATTATCTGGTTTGTGCCCACTCTTCGAATAGCTGTCAATACTTGGCTTCTAA	1	+	chr7:87179779-87179898
ABCB1	CCCTTAATATTATCTGGTTTGTGCCCACTCTTCGAATAGCTGTCAATACTTGGCTTCTAAACAGAATCAAATTTTAAGAGATTACTAGGTTACAATAACTACTTTTAGTGATATTTTGTG	1	+	chr7:87179839-87179958
ABCB1	AAAGAAATTGACTTAACTGGACAATCTTTTAGATAGGTGGATAGATGGCCAACTCAGACTTACATTATCAATTATCTTGAAGATTTCATAAGCTGCTCCTCTTGCATTTGCAAATGCTTC	1	+	chr7:87179978-87180097
ABCB1	TACATTATCAATTATCTTGAAGATTTCATAAGCTGCTCCTCTTGCATTTGCAAATGCTTCAATGCTTGGAGATGCCTGTCCAACACTAAAAGCCCCAATTAATACAGAAAAGAATACCTG	1	+	chr7:87180038-87180157
ABCB1	AATGCTTGGAGATGCCTGTCCAACACTAAAAGCCCCAATTAATACAGAAAAGAATACCTGAGGAATGTGAAGAAAAACCATCAGGCTACTGAGATAGTGACAGCAATTTTTTTTCATACT	1	+	chr7:87180098-87180217
ABCB1	AATAATGGTTCATTTCTCAATGTAAACCACTTACAGTGAGTACTTGTCCAATAGAATATTCCCCTGAGAGGACCAAGGTGGTCCCATACCAGAAGGCCAGAGCATAAGATGCATAGATCA	1	+	chr7:87183043-87183162
ABCB1	CCCCTGAGAGGACCAAGGTGGTCCCATACCAGAAGGCCAGAGCATAAGATGCATAGATCAGCAGGAAAGCAGCACCTATAGAAATATTGGCTGTAATAGCTTTCTTTATCCCAATTCTTT	1	+	chr7:87183103-87183222
ABCB1	GCAGGAAAGCAGCACCTATAGAAATATTGGCTGTAATAGCTTTCTTTATCCCAATTCTTTTAGCTTCTTCTAAATTTTTGTTGTACCTGAGAAAAAGAACAAAAATGATCACATATACAT	1	+	chr7:87183163-87183282
ABCB1	AGGGCATTTGAGAAGACAGAATTTAACATATCTATCCATTTAAAAAAGAAACTCAAACCTTTCAAGTTCTTTCTTTTGTCCTCCAAATGCAATCACAGTTCTAATTGCTGCCAAGACCTC	1	+	chr7:87190521-87190640
ABCB1	TTCAAGTTCTTTCTTTTGTCCTCCAAATGCAATCACAGTTCTAATTGCTGCCAAGACCTCTTCAGCTACTGCTCCAGCTTTTGCATACGCTAAGAGTTCTTTATCAGTAAATGAAGATAG	1	+	chr7:87190581-87190700
ABCB1	TTCAGCTACTGCTCCAGCTTTTGCATACGCTAAGAGTTCTTTATCAGTAAATGAAGATAGTATCTGTTTAAAAATACAATTTTGGATCATGAAAAAAACACGTTAATTTTATCTTTTGTA	1	+	chr7:87190641-87190760
ABCB1	CCTTGAAATGGAAAATAAGTTTTAAAAGATCACTGGAAACGTGTGCTGGGGTAGAGAGGGCCACTTCTACCTCTCTGCCTTCATGACAGGAGAGAGAGCTGAAGGCCAAGGATTTATATG	1	+	chr7:87194700-87194819
ABCB1	CCACTTCTACCTCTCTGCCTTCATGACAGGAGAGAGAGCTGAAGGCCAAGGATTTATATGCATCCTTAGGGACTAGAAAGTATCTGTTTTCTTAAATTATTTTATAACCAAAAATTTAAC	1	+	chr7:87194760-87194879
ABCB1	CAGTTCAAAATCTGGATTCACAGGCTTCACCTACCTTTGCCCAGACAGCAGCTGACAGTCCAAGAACAGGACTGATGGCCAAAATCACAAGGGTTAGCTTCCAACCACGTGTAAATCCTA	1	+	chr7:87195352-87195471
ABCB1	CAAGAACAGGACTGATGGCCAAAATCACAAGGGTTAGCTTCCAACCACGTGTAAATCCTACTATAAACCCAGTGAAAAATGTTGCCATTGACTGAAAGAACATTCCAATTTTGTCACCAA	1	+	chr7:87195412-87195531
ABCB1	CTATAAACCCAGTGAAAAATGTTGCCATTGACTGAAAGAACATTCCAATTTTGTCACCAATTCCTTCATTAATCTTGGAGACATCACTGAAAGAACAGATAGTGTTAGAAATAATTGTCA	1	+	chr7:87195472-87195591
ABCB1	TTCAACATAAAACTAAATACTTACTCTGTAAGTCGGGTGTTAAGCTCCCCAACATCGTGCACATCAAACCAGCCTATCTCCTGTCGCATTATAGCATGAAAAAACTGTTTTCTAATTTTG	1	+	chr7:87196077-87196196
ABCB1	ACATCAAACCAGCCTATCTCCTGTCGCATTATAGCATGAAAAAACTGTTTTCTAATTTTGTGTATTTGTCTTCCAGCTGCCAGGCACCAAAATGAAACCTGAATGTAAGCAGCAACCAGC	1	+	chr7:87196137-87196256
ABCB1	TGTATTTGTCTTCCAGCTGCCAGGCACCAAAATGAAACCTGAATGTAAGCAGCAACCAGCACCCCAGCACCAATTCCACTGTAATAATAGGCATACCTGAAAAACAACAAGAACACTGCA	1	+	chr7:87196197-87196316
ABCB1	AAACATTTCTACAACTTGATGAATATAGAAAAACTTAACAATAGTAAGGAGAATGTCTAATTACCTGGTCATGTCTTCCTCCAGATTCATGAAGAACCCTGTATCATTGATATCACCTAG	1	+	chr7:87199424-87199543
ABCB1	TTACCTGGTCATGTCTTCCTCCAGATTCATGAAGAACCCTGTATCATTGATATCACCTAGACCACCACAAAACAAACATACCATTTATGTCTCTTTAGTCTCCATTAAAAATAAACATGT	1	+	chr7:87199484-87199603
ABCB1	AGTTTCCAATAAAATTGGTACACAAACAATACTTACTTCTATTAGTGATGTTTGACATCAGATCTTCTAAATTTCCTGCATTTGCAAAGATATCTGTCATTTCTCCAAACACCAGCATCA	1	+	chr7:87214792-87214911
ABCB1	GATCTTCTAAATTTCCTGCATTTGCAAAGATATCTGTCATTTCTCCAAACACCAGCATCATGAGAGGAAGTCCAGCCCCATGGATGATGGCAGCCAAAGTTCCCACCACCATATACAACT	1	+	chr7:87214852-87214971
ABCB1	TGAGAGGAAGTCCAGCCCCATGGATGATGGCAGCCAAAGTTCCCACCACCATATACAACTTGTCAAGCCAATTTGAATAGCGAAACTAAAAAGAGAGAAAAAAGAATAGCAGAGGAAAAA	1	+	chr7:87214912-87215031
ABCB1	CTTTTCCATGTAAGGAGATGTCAAATTTCCGAAGTATTTTGAATAGTTAATAAATTCAAAACTCACCATTGAAAATACACTGACAGTTGGTTTCTTTTCCTTCTTATCTTTTTCACTGCA	1	+	chr7:87225016-87225135
ABCB1	ACTCACCATTGAAAATACACTGACAGTTGGTTTCTTTTCCTTCTTATCTTTTTCACTGCAAAACAGCAATGGAATTACATAAAACTTTAAAAAGTACATATTTTTTAAATTACCCAAATT	1	+	chr7:87225076-87225195
ABCB1	ATTACTCAAATCTCGCAACTATGTAAACTATGAAAATGAAACAAGCTAGTTACCTTTTATTGTTCAGTTTAAAAAAGTTCTTCTTCTTTGCTCCTCCATTGCGGTCCCCTTCAAGATCCA	1	+	chr7:87229380-87229499
ABCB1	TGTTCAGTTTAAAAAAGTTCTTCTTCTTTGCTCCTCCATTGCGGTCCCCTTCAAGATCCATTCCGACCTGAAGAGAAACCGCAGCTCATTAGCCAAATGCATGAGCCTCAGGCGCGCTGG	1	+	chr7:87229440-87229559
ABCB1	AGCTTTGCGTGCCCCTACCTCGCGCTCCTTGGAACGGCCACCAAGACGTGAAATTTTGGAAGAAGATACTCCGACTTTAGTGGAAAGACCTAAAGGAAACGAACAGCGGCCTCTGCTTCT	1	+	chr7:87230053-87230172
ABCB1	AGAAGATACTCCGACTTTAGTGGAAAGACCTAAAGGAAACGAACAGCGGCCTCTGCTTCTTTGAGCTTGGAAGAGCCGCTACTCGAATGAGCTCAGGCTTCCTGTGGCAAAGAGAGCGAA	1	+	chr7:87230113-87230232
ABCB1	TTGAGCTTGGAAGAGCCGCTACTCGAATGAGCTCAGGCTTCCTGTGGCAAAGAGAGCGAAGCGGCTGTGCTCAGCCCACGCCCCGGCGCTGTTCCTGCCCAGCCAATCAGCCTCACCACA	1	+	chr7:87230173-87230292
ABCB1	GCGGCTGTGCTCAGCCCACGCCCCGGCGCTGTTCCTGCCCAGCCAATCAGCCTCACCACAGATGACTGCTCCCGGCCCGGATTGACTGAATGCTGATTCCTCGAGAAACTGCGAAACAGG	1	+	chr7:87230233-87230352
ABCB1	GATGACTGCTCCCGGCCCGGATTGACTGAATGCTGATTCCTCGAGAAACTGCGAAACAGGTTGAATTTCCAGGAGGAATGTTCTGGCTTCCGTTGCACCTCTCTAGAAAGGGCAAGTAGA	1	+	chr7:87230293-87230412
ABCB1	GTAAAATACAAACAATTAGAAAGAGTATTTGTACCTTACCTTTTATCTGGTTGCTTCCTGAAGTGAGTACTCCTAGGAGAATGAGAAATGATCTCTAATCTTTAGGAATCTGGAGAATAT	1	+	chr7:87342438-87342557
ABCB1	AAGTGAGTACTCCTAGGAGAATGAGAAATGATCTCTAATCTTTAGGAATCTGGAGAATATCTGAATAAAGTAGATTTCTTCATGTTCTACTCTTCACAGGTAAAGAGTAATGATAGCCTT	1	+	chr7:87342498-87342617
ABCB1	CTGAATAAAGTAGATTTCTTCATGTTCTACTCTTCACAGGTAAAGAGTAATGATAGCCTTTAAAATGGTAATACAAGTGTTTATCCCAGTACCAGAGGAGGAGCTACATGAACTAAGGCA	1	+	chr7:87342558-87342677
ABCC2	ATGCATCTAGGCAAGGTTAACGATTAAATGGTTGGGATGAAAGGTCATCCTTTACGGAGAACATCAGAATGGTAGATAATTCCTGTTCCACTTTCTTTGATGAAACAAGTAAAGAAGAAA	1	+	chr10:101542429-101542548
ABCC2	ACATCAGAATGGTAGATAATTCCTGTTCCACTTTCTTTGATGAAACAAGTAAAGAAGAAACAACACAATCATATTAATAGAAGAGTCTTCGTTCCAGACGCAGTCCAGGAATCATGCTGG	1	+	chr10:101542489-101542608
ABCC2	CAACACAATCATATTAATAGAAGAGTCTTCGTTCCAGACGCAGTCCAGGAATCATGCTGGAGAAGTTCTGCAACTCTACTTTTTGGGTGAGAAATTACATTTATCTTCATATTGACTCTT	1	+	chr10:101542549-101542668
ABCC2	TGTATGCAACAATCCTTCCCCTTTGGTCTCCAGAATTCCTCATTCCTGGACAGTCCGGAGGCAGACCTGCCACTTTGTTTTGAGCAAACTGTTCTGGTGTGGATTCCCTTGGGCTACCTA	1	+	chr10:101544332-101544451
ABCC2	GCAGACCTGCCACTTTGTTTTGAGCAAACTGTTCTGGTGTGGATTCCCTTGGGCTACCTATGGCTCCTGGCCCCCTGGCAGCTTCTCCACGTGTATAAATCCAGGACCAAGAGATCCTCT	1	+	chr10:101544392-101544511
ABCC2	TGGCTCCTGGCCCCCTGGCAGCTTCTCCACGTGTATAAATCCAGGACCAAGAGATCCTCTACCACCAAACTCTATCTTGCTAAGCAGGTAAAGTTAACACCACTGTTTCTGAACTCTAAT	1	+	chr10:101544452-101544571
ABCC2	TCTAAGAGCCTTATAAAGAATGATATCCTCTTAACAGTGGTCTTTTTCCCTTCTCAGGTATTCGTTGGTTTTCTTCTTATTCTAGCAGCCATAGAGCTGGCCCTTGTACTCACAGAAGAC	1	+	chr10:101551934-101552053
ABCC2	TTCGTTGGTTTTCTTCTTATTCTAGCAGCCATAGAGCTGGCCCTTGTACTCACAGAAGACTCTGGACAAGCCACAGTCCCTGCTGTTCGATATACCAATCCAAGCCTCTACCTAGGCACA	1	+	chr10:101551994-101552113
ABCC2	TCTGGACAAGCCACAGTCCCTGCTGTTCGATATACCAATCCAAGCCTCTACCTAGGCACATGGGTAAGACCTATACCACTTCTGCCCTGTTTACCTTTTCATTACCCATAGGCATCTAGG	1	+	chr10:101552054-101552173
ABCC2	AGTCCTCGGTTAGTGGCAGTATTCTTCAGAACATCATGTGAATTTCTCTCCAGCTCCTGGTTTTGCTGATCCAATACAGCAGACAATGGTGTGTACAGAAAAACTCCTGGTTCCTGTCCC	1	+	chr10:101553255-101553374
ABCC2	TTTTGCTGATCCAATACAGCAGACAATGGTGTGTACAGAAAAACTCCTGGTTCCTGTCCCTATTCTGGATTCTCTCGATACTCTGTGGCACTTTCCAATTTCAGACTCTGATCCGGACAC	1	+	chr10:101553315-101553434
ABCC2	TATTCTGGATTCTCTCGATACTCTGTGGCACTTTCCAATTTCAGACTCTGATCCGGACACTCTTACAGGTAAGGAAAAAAAGAGTGGATGACATGAGGAGGTACCATGGGGCAACCTCTA	1	+	chr10:101553375-101553494
ABCC2	ATACGGGCCATGTAGACTTCCTTTGGACAAAAGGCTCATTTTTCCTCTTTGTTTTTTTCCTCATAGGGTGACAATTCTAATCTAGCCTACTCCTGCCTGTTCTTCATCTCCTACGGATTC	1	+	chr10:101553583-101553702
ABCC2	TCATAGGGTGACAATTCTAATCTAGCCTACTCCTGCCTGTTCTTCATCTCCTACGGATTCCAGATCCTGATCCTGATCTTTTCAGCATTTTCAGAAAATAATGAGTCATCAAATGTGAGA	1	+	chr10:101553643-101553762
ABCC2	CAGATCCTGATCCTGATCTTTTCAGCATTTTCAGAAAATAATGAGTCATCAAATGTGAGATTCTAAATATGCCCATCTCATATATTACTTAATTGGATGATATCTTAATGAATATAACTT	1	+	chr10:101553703-101553822
ABCC2	CAACATTATATCATTAAAAAATCAGTTTCTGATTTTAGAGTCCCATGAAGTTCCTGTCTCCAATTGGTTTACATTTCGATTTTTTTGTGTCTTTCAGAATCCATCATCCATAGCTTCATT	1	+	chr10:101554073-101554192
ABCC2	CAATTGGTTTACATTTCGATTTTTTTGTGTCTTTCAGAATCCATCATCCATAGCTTCATTCCTGAGTAGCATTACCTACAGCTGGTATGACAGGTAGGAAAGCCTGGAGTATGGATTGGC	1	+	chr10:101554133-101554252
ABCC2	CCTGAGTAGCATTACCTACAGCTGGTATGACAGGTAGGAAAGCCTGGAGTATGGATTGGCTGTATCCTTACTCTCTCACTCCTCTGAAAGTGTCAGAAAGATTTTTTATTTTATTATTTT	1	+	chr10:101554193-101554312
ABCC2	ATAGCCTCTGACCCAGCCTGGGGGTCTCAGCCTGTGGTTCGCTCTTGTTCCAGCATCATTCTGAAAGGCTACAAGCGTCCTCTGACACTCGAGGATGTCTGGGAAGTTGATGAAGAGATG	1	+	chr10:101556801-101556920
ABCC2	CTGAAAGGCTACAAGCGTCCTCTGACACTCGAGGATGTCTGGGAAGTTGATGAAGAGATGAAAACCAAGACATTAGTGAGCAAGTTTGAAACGCACATGAAGAGAGAGCTGCAGAAAGCC	1	+	chr10:101556861-101556980
ABCC2	AAAACCAAGACATTAGTGAGCAAGTTTGAAACGCACATGAAGAGAGAGCTGCAGAAAGCCAGGCGGGCACTCCAGAGACGGCAGGAGAAGAGCTCCCAGCAGAACTCTGGAGCCAGGCTG	1	+	chr10:101556921-101557040
ABCC2	GAGCCAGGCTGCCTGGCTTGAACAAGAATCAGAGTCAAAGCCAAGATGCCCTTGTCCTGGTAACTTTCCCTTGAGTGTCTGTGTGAGCGCGCTGCATGTTTCAGGCAAGGGTACATCAGC	1	+	chr10:101557030-101557149
ABCC2	TAACTTTCCCTTGAGTGTCTGTGTGAGCGCGCTGCATGTTTCAGGCAAGGGTACATCAGCATCATGGCGATTCTGTCCTTACATTTTTATAGCACTTCATACTTCTCAGTGCACTTCATA	1	+	chr10:101557090-101557209
ABCC2	ATAACTCTGTGGACACTGTTGTTTGGTTTTGTACCTAGGAAGATGTTGAAAAGAAAAAAAAGAAGTCTGGGACCAAAAAAGATGTTCCAAAATCCTGGTTGATGAAGGCTCTGTTCAAAA	1	+	chr10:101558926-101559045
ABCC2	AGAAGTCTGGGACCAAAAAAGATGTTCCAAAATCCTGGTTGATGAAGGCTCTGTTCAAAACTTTCTACATGGTGCTCCTGAAATCATTCCTACTGAAGCTAGTGAATGACATCTTCACGT	1	+	chr10:101558986-101559105
ABCC2	CTTTCTACATGGTGCTCCTGAAATCATTCCTACTGAAGCTAGTGAATGACATCTTCACGTTTGTGAGTCCTCAGCTGCTGAAGTGAGTCTCCAGGCCTCAGATGGTCCTTTCAGGGCCTC	1	+	chr10:101559046-101559165
ABCC2	GGGTATAACTAACTTGGCTTTTCTCTGGCAGATTGCTGATCTCCTTTGCAAGTGACCGTGACACATATTTGTGGATTGGATATCTCTGTGCAATCCTCTTATTCACTGCGGCTCTCATTC	1	+	chr10:101560112-101560231
ABCC2	ACACATATTTGTGGATTGGATATCTCTGTGCAATCCTCTTATTCACTGCGGCTCTCATTCAGTCTTTCTGCCTTCAGTGTTATTTCCAACTGTGCTTCAAGCTGGGTGTAAAAGTACGGA	1	+	chr10:101560172-101560291
ABCC2	AGTCTTTCTGCCTTCAGTGTTATTTCCAACTGTGCTTCAAGCTGGGTGTAAAAGTACGGACAGCTATCATGGCTTCTGTATATAAGAAGGTAAGCAGAATACGGCAGGTATCACCAAAGA	1	+	chr10:101560232-101560351
ABCC2	CTAATTTCAATCCTTATCTTTAGGCATTGACCCTATCCAACTTGGCCAGGAAGGAGTACACCGTTGGAGAAACAGTGAACCTGATGTCTGTGGATGCCCAGAAGCTCATGGATGTGACCA	1	+	chr10:101563753-101563872
ABCC2	CCGTTGGAGAAACAGTGAACCTGATGTCTGTGGATGCCCAGAAGCTCATGGATGTGACCAACTTCATGCACATGCTGTGGTCAAGTGTTCTACAGATTGTCTTATCTATCTTCTTCCTAT	1	+	chr10:101563813-101563932
ABCC2	ACTTCATGCACATGCTGTGGTCAAGTGTTCTACAGATTGTCTTATCTATCTTCTTCCTATGGAGAGAGTTGGGACCCTCAGTCTTAGCAGGTGTTGGGGTGATGGTGCTTGTAATCCCAA	1	+	chr10:101563873-101563992
ABCC2	GGAGAGAGTTGGGACCCTCAGTCTTAGCAGGTGTTGGGGTGATGGTGCTTGTAATCCCAATTAATGCGATACTGTCCACCAAGAGTAAGACCATTCAGGTAAAGAAAAAGTCACCCAGAA	1	+	chr10:101563933-101564052
ABCC2	CCTGAGCCCTCTCTCATGGAAGCGTATATTGTTTTTCTTTTGCTTTTTTCCTGGCAGGTCAAAAATATGAAGAATAAAGACAAACGTTTAAAGATCATGAATGAGATTCTTAGTGGAATC	1	+	chr10:101565082-101565201
ABCC2	AAAAATATGAAGAATAAAGACAAACGTTTAAAGATCATGAATGAGATTCTTAGTGGAATCAAGGTGAGAATCTGAGCGTAGGTGGCTCTCTGTGGGTAAGGACAGAAGCAGTGGCTCTCT	1	+	chr10:101565142-101565261
ABCC2	GTGCCCTTTCAGGGGCAATCATGTGAGCTGTATTTTTTTTCAACTTATTAGATCCTGAAATATTTTGCCTGGGAACCTTCATTCAGAGACCAAGTACAAAACCTCCGGAAGAAAGAGCTC	1	+	chr10:101567090-101567209
ABCC2	TATTTTGCCTGGGAACCTTCATTCAGAGACCAAGTACAAAACCTCCGGAAGAAAGAGCTCAAGAACCTGCTGGCCTTTAGTCAACTACAGTGTGTAGTAATATTCGTCTTCCAGTTAACT	1	+	chr10:101567150-101567269
ABCC2	AAGAACCTGCTGGCCTTTAGTCAACTACAGTGTGTAGTAATATTCGTCTTCCAGTTAACTCCAGTCCTGGTGAGTAGCAGAGGGGTCCATGGGCTGCGTATTCACCTGGACCTGCATCAG	1	+	chr10:101567210-101567329
ABCC2	CTTGGTCCCTTTTAGGAATAAATTGCTCATGACCTTGCCCTTTCCAGGTATCTGTGGTCACATTTTCTGTTTATGTCCTGGTGGATAGCAACAATATTTTGGATGCACAAAAGGCCTTCA	1	+	chr10:101567793-101567912
ABCC2	CATTTTCTGTTTATGTCCTGGTGGATAGCAACAATATTTTGGATGCACAAAAGGCCTTCACCTCCATTACCCTCTTCAATATCCTGCGCTTTCCCCTGAGCATGCTTCCCATGATGATCT	1	+	chr10:101567853-101567972
ABCC2	CCTCCATTACCCTCTTCAATATCCTGCGCTTTCCCCTGAGCATGCTTCCCATGATGATCTCCTCCATGCTCCAGGTAGGTCGGCATTCTCACTGCTAACTCCCTGTCTCTGGTTAAAAGC	1	+	chr10:101567913-101568032
ABCC2	TGCTCGTTACTGACTTTAATTCTTGAGATCCTTTGTGTCCTTCTCTAGGCCAGTGTTTCCACAGAGCGGCTAGAGAAGTACTTGGGAGGGGATGACTTGGACACATCTGCCATTCGACAT	1	+	chr10:101569843-101569962
ABCC2	ACAGAGCGGCTAGAGAAGTACTTGGGAGGGGATGACTTGGACACATCTGCCATTCGACATGACTGCAATTTTGGTAAATAAATTTGGAAGTTGCTTCCCAAACTTATTCGCAGTACTGGT	1	+	chr10:101569903-101570022
ABCC2	GGGCAGACAGTCACGTGGGGACCTACATTGGACTAAAAGAGGGCTTTTTCTCAACAGACAAAGCCATGCAGTTTTCTGAGGCCTCCTTTACCTGGGAACATGATTCGGAAGCCACAGTCC	1	+	chr10:101571236-101571355
ABCC2	AAGCCATGCAGTTTTCTGAGGCCTCCTTTACCTGGGAACATGATTCGGAAGCCACAGTCCGAGAGTGAGTTGCCTTCTTTCCATCCTAATGTTCTTTAGCATTCTCACTGCCTGGCCTAT	1	+	chr10:101571296-101571415
ABCC2	ACTACTCTTCAATACCCAACCCCTGCTATCTCCTTCAAAGACATTCCTGTCTTTCAGTGTGAACCTGGACATTATGGCAGGCCAACTTGTGGCTGTGATAGGCCCTGTCGGCTCTGGGAA	1	+	chr10:101572718-101572837
ABCC2	GAACCTGGACATTATGGCAGGCCAACTTGTGGCTGTGATAGGCCCTGTCGGCTCTGGGAAATCCTCCTTGATATCAGCCATGCTGGGAGAAATGGAAAATGTCCACGGGCACATCACCAT	1	+	chr10:101572778-101572897
ABCC2	ATCCTCCTTGATATCAGCCATGCTGGGAGAAATGGAAAATGTCCACGGGCACATCACCATCAAGGTGAGAGGGAATGCCAATGCAAAAGCCTCTGACTCCCGAATGTCAGCAGCTTCGTG	1	+	chr10:101572838-101572957
ABCC2	GCTGTAACATGATCTGATCCTTTTTCATCTAGGGCACCACTGCCTATGTCCCACAGCAGTCCTGGATTCAGAATGGCACCATAAAGGACAACATCCTTTTTGGAACAGAGTTTAATGAAA	1	+	chr10:101577033-101577152
ABCC2	CCTGGATTCAGAATGGCACCATAAAGGACAACATCCTTTTTGGAACAGAGTTTAATGAAAAGAGGTACCAGCAAGTACTGGAGGCCTGTGCTCTCCTCCCAGACTTGGAAATGCTGCCTG	1	+	chr10:101577093-101577212
ABCC2	AGAGGTACCAGCAAGTACTGGAGGCCTGTGCTCTCCTCCCAGACTTGGAAATGCTGCCTGGAGGAGATTTGGCTGAGATTGGAGAGAAGGTACTTGGGATAACAAGGGATCTTCAAGGGT	1	+	chr10:101577153-101577272
ABCC2	GGAGTAGTGCTTAATATGAATTATTTTCTTCTTCAGGGTATAAATCTTAGTGGGGGTCAGAAGCAGCGGATCAGCCTGGCCAGAGCTACCTACCAAAATTTAGACATCTATCTTCTAGAT	1	+	chr10:101578511-101578630
ABCC2	AAGCAGCGGATCAGCCTGGCCAGAGCTACCTACCAAAATTTAGACATCTATCTTCTAGATGACCCCCTGTCTGCAGTGGATGCTCATGTAGGAAAACATATTTTTAATAAGGTCTTGGGC	1	+	chr10:101578571-101578690
ABCC2	GACCCCCTGTCTGCAGTGGATGCTCATGTAGGAAAACATATTTTTAATAAGGTCTTGGGCCCCAATGGCCTGTTGAAAGGCAAGGTGAGAAATCATTGAACATGATGAAGATATAAAGGT	1	+	chr10:101578631-101578750
ABCC2	AATCAACACAACTTCATATTATTTTTATAGACTCGACTCTTGGTTACACATAGCATGCACTTTCTTCCTCAAGTGGATGAGATTGTAGTTCTGGGGAATGGAACAATTGTAGAGAAAGGA	1	+	chr10:101578816-101578935
ABCC2	TTTCTTCCTCAAGTGGATGAGATTGTAGTTCTGGGGAATGGAACAATTGTAGAGAAAGGATCCTACAGTGCTCTCCTGGCCAAAAAAGGAGAGTTTGCTAAGAATCTGAAGACATTTCTA	1	+	chr10:101578876-101578995
ABCC2	TCCTACAGTGCTCTCCTGGCCAAAAAAGGAGAGTTTGCTAAGAATCTGAAGACATTTCTAAGACATACAGGCCCTGAAGAGGAAGCCACAGGTATGTAAGAAGGATTGGGACAAGATAGA	1	+	chr10:101578936-101579055
ABCC2	ATAGGACTGACAGGGATCTATGCAGCTCTTTCCCTAACCTCTACTGTGTCTCCCTAGTCCATGATGGCAGTGAAGAAGAAGACGATGACTATGGGCTGATATCCAGTGTGGAAGAGATCC	1	+	chr10:101590007-101590126
ABCC2	ATGATGGCAGTGAAGAAGAAGACGATGACTATGGGCTGATATCCAGTGTGGAAGAGATCCCCGAAGATGCAGCCTCCATAACCATGAGAAGAGAGAACAGCTTTCGTCGAACACTTAGCC	1	+	chr10:101590067-101590186
ABCC2	CCGAAGATGCAGCCTCCATAACCATGAGAAGAGAGAACAGCTTTCGTCGAACACTTAGCCGCAGGTTGGCTATCTATTCAGCTGGCAGCCCTCGTCAGCTCTATATTTCCACTTGATCTT	1	+	chr10:101590127-101590246
ABCC2	AAGAAGACCCTTGGGAATTGCCTGCATGCTCAGGGAAGCTTCCCTCTCTCAGTTCTAGGTCCAATGGCAGGCATCTGAAGTCCCTGAGAAACTCCTTGAAAACTCGGAATGTGAATAGCC	1	+	chr10:101590421-101590540
ABCC2	CCAATGGCAGGCATCTGAAGTCCCTGAGAAACTCCTTGAAAACTCGGAATGTGAATAGCCTGAAGGAAGACGAAGAACTAGTGAAAGGACAAAAACTAATTAAGAAGGAATTCATAGAAA	1	+	chr10:101590481-101590600
ABCC2	TGAAGGAAGACGAAGAACTAGTGAAAGGACAAAAACTAATTAAGAAGGAATTCATAGAAACTGGAAAGGTGAACACCACACAGAAAAGTAGCATTTGAGGTGTTATAAGGTTTAGAACCC	1	+	chr10:101590541-101590660
ABCC2	GACTTTGCAGGTGAAGTTCTCCATCTACCTGGAGTACCTACAAGCAATAGGATTGTTTTCGATATTCTTCATCATCCTTGCGTTTGTGATGAATTCTGTGGCTTTTATTGGATCCAACCT	1	+	chr10:101591358-101591477
ABCC2	GATATTCTTCATCATCCTTGCGTTTGTGATGAATTCTGTGGCTTTTATTGGATCCAACCTCTGGCTCAGTGCTTGGACCAGTGACTCTAAAATCTTCAATAGCACCGACTATCCAGCATC	1	+	chr10:101591418-101591537
ABCC2	CTGGCTCAGTGCTTGGACCAGTGACTCTAAAATCTTCAATAGCACCGACTATCCAGCATCTCAGAGGGACATGAGAGTTGGAGTCTACGGAGCTCTGGGATTAGCCCAAGGTATGTCTGA	1	+	chr10:101591478-101591597
ABCC2	GGATTCCTGTGCATGGTGCTGACAAAACTGCTTCCATCTCTAGGTATATTTGTGTTCATAGCACATTTCTGGAGTGCCTTTGGTTTCGTCCATGCATCAAATATCTTGCACAAGCAACTG	1	+	chr10:101591691-101591810
ABCC2	GCACATTTCTGGAGTGCCTTTGGTTTCGTCCATGCATCAAATATCTTGCACAAGCAACTGCTGAACAATATCCTTCGAGCACCTATGAGATTTTTTGACACAACACCCACAGGCCGGATT	1	+	chr10:101591751-101591870
ABCC2	CTGAACAATATCCTTCGAGCACCTATGAGATTTTTTGACACAACACCCACAGGCCGGATTGTGAACAGGTTTGCCGGCGTAAGTATCTCAAGAACTGTCAGGTGGTGTGTTTATATACTG	1	+	chr10:101591811-101591930
ABCC2	AAGACCTCAGTGATGGTGTATCTCTCCTAATCGTTTTCCTAGGATATTTCCACAGTGGATGACACCCTGCCTCAGTCCTTGCGCAGCTGGATTACATGCTTCCTGGGGATAATCAGCACC	1	+	chr10:101594095-101594214
ABCC2	GACACCCTGCCTCAGTCCTTGCGCAGCTGGATTACATGCTTCCTGGGGATAATCAGCACCCTTGTCATGATCTGCATGGCCACTCCTGTCTTCACCATCATCGTCATTCCTCTTGGCATT	1	+	chr10:101594155-101594274
ABCC2	CTTGTCATGATCTGCATGGCCACTCCTGTCTTCACCATCATCGTCATTCCTCTTGGCATTATTTATGTATCTGTTCAGGTAGGTTTGGAAATGGCTAAGTCATCCTTCCTTCCTCTCTAT	1	+	chr10:101594215-101594334
ABCC2	TCTTTACTTTTTGTGTCCAGATGTTTTATGTGTCTACCTCCCGCCAGCTGAGGCGTCTGGACTCTGTCACCAGGTCCCCAATCTACTCTCACTTCAGCGAGACCGTATCAGGTTTGCCAG	1	+	chr10:101595828-101595947
ABCC2	ACTCTGTCACCAGGTCCCCAATCTACTCTCACTTCAGCGAGACCGTATCAGGTTTGCCAGTTATCCGTGCCTTTGAGCACCAGCAGCGATTTCTGAAACACAATGAGGTGAGGATTGACA	1	+	chr10:101595888-101596007
ABCC2	TTATCCGTGCCTTTGAGCACCAGCAGCGATTTCTGAAACACAATGAGGTGAGGATTGACACCAACCAGAAATGTGTCTTTTCCTGGATCACCTCCAACAGGTGAGGCTTCCCCTGGGTAT	1	+	chr10:101595948-101596067
ABCC2	TGGTTAAGATGAGGACGTGATCAGTGACACGCACTCTCTGGTTCTGTTGCCCCACAGGTGGCTTGCAATTCGCCTGGAGCTGGTTGGGAACCTGACTGTCTTCTTTTCAGCCTTGATGAT	1	+	chr10:101601667-101601786
ABCC2	GCTTGCAATTCGCCTGGAGCTGGTTGGGAACCTGACTGTCTTCTTTTCAGCCTTGATGATGGTTATTTATAGAGATACCCTAAGTGGGGACACTGTTGGCTTTGTTCTGTCCAATGCACT	1	+	chr10:101601727-101601846
ABCC2	GGTTATTTATAGAGATACCCTAAGTGGGGACACTGTTGGCTTTGTTCTGTCCAATGCACTCAATGTGAGTTTGAAGGTTGGGAGTTTGGTTTCGTTAGTGTGCTTATTCTTAAATTAAGC	1	+	chr10:101601787-101601906
ABCC2	CTTGTGGTTTGAGTGGTTGAGTTGGTTTCTGTGCCTATGATGATTTTCAGTCTTCTGGTTTTTCTGTAGATCACACAAACCCTGAACTGGCTGGTGAGGATGACATCAGAAATAGAGACC	1	+	chr10:101603487-101603606
ABCC2	TTTCTGTAGATCACACAAACCCTGAACTGGCTGGTGAGGATGACATCAGAAATAGAGACCAACATTGTGGCTGTTGAGCGAATAACTGAGTACACAAAAGTGGAAAATGAGGTAAGGAGG	1	+	chr10:101603547-101603666
ABCC2	AACATTGTGGCTGTTGAGCGAATAACTGAGTACACAAAAGTGGAAAATGAGGTAAGGAGGAACTGGAAAAATCCAGGAACAAGGCAAAAACAACATGCAACTCCTTCGAGAGTGCATCTT	1	+	chr10:101603607-101603726
ABCC2	TGAGTTGCCACCTTATAAAACTTACTTCTCATCTTGTCTCCTTGCCAGGCACCCTGGGTGACTGATAAGAGGCCTCCGCCAGATTGGCCCAGCAAAGGCAAGATCCAGTTTAACAACTAC	1	+	chr10:101604031-101604150
ABCC2	ACTGATAAGAGGCCTCCGCCAGATTGGCCCAGCAAAGGCAAGATCCAGTTTAACAACTACCAAGTGCGGTACCGACCTGAGCTGGATCTGGTCCTCAGAGGGATCACTTGTGACATCGGT	1	+	chr10:101604091-101604210
ABCC2	CAAGTGCGGTACCGACCTGAGCTGGATCTGGTCCTCAGAGGGATCACTTGTGACATCGGTAGCATGGAGAAGGTAGGTGGAGTGAAGGAAGGCCTGGATGGGAGGCCTTGTGATCAAACA	1	+	chr10:101604151-101604270
ABCC2	ATTATTTGTGGAACTAATGTGTAAGGGAACTATATTCGCAGATTGGTGTGGTGGGCAGGACAGGAGCTGGAAAGTCATCCCTCACAAACTGCCTCTTCAGAATCTTAGAGGCTGCCGGTG	1	+	chr10:101605340-101605459
ABCC2	CAGGAGCTGGAAAGTCATCCCTCACAAACTGCCTCTTCAGAATCTTAGAGGCTGCCGGTGGTCAGATTATCATTGATGGAGTAGATATTGCTTCCATTGGGCTCCACGACCTCCGAGAGA	1	+	chr10:101605400-101605519
ABCC2	GTCAGATTATCATTGATGGAGTAGATATTGCTTCCATTGGGCTCCACGACCTCCGAGAGAAGCTGACCATCATCCCCCAGGTGAGCTCTAGAACTTACTCGGGCACATGCCGTGGGGAGC	1	+	chr10:101605460-101605579
ABCC2	ATGAGCCCCAACAGCCCCCTTGTCCTTTCACTTGCAGGACCCCATCCTGTTCTCTGGAAGCCTGAGGATGAATCTCGACCCTTTCAACAACTACTCAGATGAGGAGATTTGGAAGGCCTT	1	+	chr10:101606681-101606800
ABCC2	CCTGAGGATGAATCTCGACCCTTTCAACAACTACTCAGATGAGGAGATTTGGAAGGCCTTGGAGCTGGCTCACCTCAAGTCTTTTGTGGCCAGCCTGCAACTTGGGTTATCCCACGAAGT	1	+	chr10:101606741-101606860
ABCC2	GGAGCTGGCTCACCTCAAGTCTTTTGTGGCCAGCCTGCAACTTGGGTTATCCCACGAAGTGACAGAGGCTGGTGGCAACCTGAGGTAATGTTCCATAGCCTGCTACCCCTGCAGGCAATG	1	+	chr10:101606801-101606920
ABCC2	ATGGTTGCTTCTATTGGCTGCAGCATAGGCCAGAGGCAGCTGCTGTGCCTGGGCAGGGCTCTGCTTCGGAAATCCAAGATCCTGGTCCTGGATGAGGCCACTGCTGCGGTGGATCTAGAG	1	+	chr10:101610336-101610455
ABCC2	CTGCTTCGGAAATCCAAGATCCTGGTCCTGGATGAGGCCACTGCTGCGGTGGATCTAGAGACAGACAACCTCATTCAGACGACCATCCAAAACGAGTTCGCCCACTGCACAGTGATCACC	1	+	chr10:101610396-101610515
ABCC2	ACAGACAACCTCATTCAGACGACCATCCAAAACGAGTTCGCCCACTGCACAGTGATCACCATCGCCCACAGGCTGCACACCATCATGGACAGTGACAAGTGAGTGTAGGGGGACAGGGCT	1	+	chr10:101610456-101610575
ABCC2	CCTAGACTTGAGATGCTGCTTTCTAAGACTTTTATTTCTTTCTTCCTTGTTTCAGGGTAATGGTCCTAGACAACGGGAAGATTATAGAGTGCGGCAGCCCTGAAGAACTGCTACAAATCC	1	+	chr10:101611204-101611323
ABCC2	TGGTCCTAGACAACGGGAAGATTATAGAGTGCGGCAGCCCTGAAGAACTGCTACAAATCCCTGGACCCTTTTACTTTATGGCTAAGGAAGCTGGCATTGAGAATGTGAACAGCACAAAAT	1	+	chr10:101611264-101611383
ABCC2	CTGGACCCTTTTACTTTATGGCTAAGGAAGCTGGCATTGAGAATGTGAACAGCACAAAATTCTAGCAGAAGGCCCCATGGGTTAGAAAAGGACTATAAGAATAATTTCTTATTTAATTTT	1	+	chr10:101611324-101611443
ABCG2	GCTTCTTTTTTATGTGAGGATAAATCATACTGAATTAAGGGGAAATTTAAGAATATTTTTTAAGAAATAACAATTTCAGGTAGGCAATTGTGAGGAAAATAACAATCATACAAGCCAAGG	1	+	chr4:89013340-89013459
ABCG2	TAAGAAATAACAATTTCAGGTAGGCAATTGTGAGGAAAATAACAATCATACAAGCCAAGGCCACGTGATTCTTCCACAAGCCCCAGGGTGAGAGATCGATGCCCTGCTTTACCAAATATT	1	+	chr4:89013400-89013519
ABCG2	CCACGTGATTCTTCCACAAGCCCCAGGGTGAGAGATCGATGCCCTGCTTTACCAAATATTCTTCGCCAGTACATCTGAAATTAAACAGAAAAAGAATATAACTTCATTCCTAGCATCCGT	1	+	chr4:89013460-89013579
ABCG2	CACACCATGGTAGTAACAAAACCCATTTTGACACTGAACAAAAACTTACGTTGCATAGTTACAAGGATTGTTTCCTGTTGCATTGAGTCCTGGGCAGAAGTTTTGTCCCAAAAATTCATT	1	+	chr4:89015680-89015799
ABCG2	ACAAGGATTGTTTCCTGTTGCATTGAGTCCTGGGCAGAAGTTTTGTCCCAAAAATTCATTATGCTGCAAAGCCTATAACACAAGTGGGAGCAGGGCAAGGTAAACAGTTTTAAATTTCAA	1	+	chr4:89015740-89015859
ABCG2	CCTAGCTTGGGAATGCAGTCACAGTGACAGACAAGGAAGACATACCGTAAATCCATATCGTGGAATGCTGAAGTACTGAAGCCATGACAGCCAAGATGCAATGGTTGTGAGATTGACCAA	1	+	chr4:89016627-89016746
ABCG2	TGGAATGCTGAAGTACTGAAGCCATGACAGCCAAGATGCAATGGTTGTGAGATTGACCAACAGACCTGAAAAAATCTACAAAAAGCAAATACTAAAAGTCAGGCCTGCTTGAGTAATTTC	1	+	chr4:89016687-89016806
ABCG2	AAAAAAACAATTCCTTATCAGAGCAAACACAGTTCAGACTCACCATCATAAACACAAAACAGATGGTCATGAGAAGTGTTGCTACAGAAACCACACTCTGACCTGCTGCTATGGCCAGTG	1	+	chr4:89018562-89018681
ABCG2	AGATGGTCATGAGAAGTGTTGCTACAGAAACCACACTCTGACCTGCTGCTATGGCCAGTGCCATGGAACTGGCTGAATAAGCCACCATCATAAGGGTAAACATCATAACGAAGAAGGCAT	1	+	chr4:89018622-89018741
ABCG2	CCATGGAACTGGCTGAATAAGCCACCATCATAAGGGTAAACATCATAACGAAGAAGGCATCTGCCTTTGGCTTCAATCCTTAGTCAGAAAGAGAAGAAGTAGTTAACCCAACTGCCTAGG	1	+	chr4:89018682-89018801
ABCG2	GACTTCACCCATAGGCAAGACTAAAGACATGTCCTTTTTTGTTTTGTTACATACTTACCTAACATGAAGTACACTATACAGGTAAATATAATACTTGGTAACATCCTCATGGGTAATAAA	1	+	chr4:89020418-89020537
ABCG2	AACATGAAGTACACTATACAGGTAAATATAATACTTGGTAACATCCTCATGGGTAATAAATCAGATAACAGTTTTCCAAGGAAATAAGATGACACTCTGTAGTATCCGCTGATGTATTCA	1	+	chr4:89020478-89020597
ABCG2	TCAGATAACAGTTTTCCAAGGAAATAAGATGACACTCTGTAGTATCCGCTGATGTATTCATGTCTATAGAACAAAAATACGTATCATACATCCAAGATTAGTTTAAGAAGCCACAGGGCA	1	+	chr4:89020538-89020657
ABCG2	CCCTGCTGCTGGACAGCCCCGTTCCCAGAACAAAGACCTACTCACATGAAGAGCTTCTTCTCTACCACAAAGAGTTCCACGGCTGAAACACTGCTGAAACACTGGTTGGTCGTCAGGAAG	1	+	chr4:89022337-89022456
ABCG2	TCTACCACAAAGAGTTCCACGGCTGAAACACTGCTGAAACACTGGTTGGTCGTCAGGAAGAAGAGAACCCCAGCTCTGCCATGAAAAGGGGAACCAAATCACCGCAGTCAACTCAGCATT	1	+	chr4:89022397-89022516
ABCG2	TGAAGAAAGTAACAGCATTTTCTGAAAATCAAGATCCAAATTTACTTACCTGTTCTGGATTCCAGTAGAATCATTTTTTAGCCCAAAGTAAATGGCACCTATAACCAGTCCCAGTACGAC	1	+	chr4:89028287-89028406
ABCG2	TCCAGTAGAATCATTTTTTAGCCCAAAGTAAATGGCACCTATAACCAGTCCCAGTACGACTGTGACAATGATCTTTTCAAAAAGAAAAATGCAAAAAAAGGGGAAGAGTTTCAATTAGAG	1	+	chr4:89028347-89028466
ABCG2	TATTTCAAAAGAATCTGCTGGTTACCTGAGCTATAGAGGCCTGGGGATTACCCAGCAAGTTTTTGAATGAACGCTTGGAAACCCATCTGAGTTGATGACAGAAGGAGGTGGTGTAGCTGA	1	+	chr4:89034430-89034549
ABCG2	TTTTGAATGAACGCTTGGAAACCCATCTGAGTTGATGACAGAAGGAGGTGGTGTAGCTGATCTCCTTGAAGACTGTGATCTTCTTCTTCTTCTCACCCCCGGAAAGTTGATGTAATTCAG	1	+	chr4:89034490-89034609
ABCG2	TCTCCTTGAAGACTGTGATCTTCTTCTTCTTCTCACCCCCGGAAAGTTGATGTAATTCAGCTTTTGTCTCTTTGTAGAAGGAGGAGTTGACATAAATCTCCGCTAATTTTTCTATGAGTG	1	+	chr4:89034550-89034669
ABCG2	CTTTTGTCTCTTTGTAGAAGGAGGAGTTGACATAAATCTCCGCTAATTTTTCTATGAGTGGCTTATCCTGCTTGGAAGGCTCTATGATCTCTGTGGCTTTGCAATCAGTGGATAAAAAGG	1	+	chr4:89034610-89034729
ABCG2	GCCACCACATTGCTAAACTTCAGCCAATTCAATTAGGCAAAAATCTGGGACTGTAACAGATTCATATACCTTTAAAGTCTTCTTCTCTGTTTAATGCCACAGCAGTGGAATCTCCATTAA	1	+	chr4:89036040-89036159
ABCG2	TTCATATACCTTTAAAGTCTTCTTCTCTGTTTAATGCCACAGCAGTGGAATCTCCATTAATGATGTCCAAGAAGAAGTCTGCAGGGTTATTATAGGCCTCACAGTGATAACCTATGAAAG	1	+	chr4:89036100-89036219
ABCG2	TGATGTCCAAGAAGAAGTCTGCAGGGTTATTATAGGCCTCACAGTGATAACCTATGAAAGAAGGCAGCTCAAAAACACAAACTTGATGGTCTTGGAAAACAAAGAGAACTCACTTTCAGA	1	+	chr4:89036160-89036279
ABCG2	TTCTATTAATGAAGCATTTTACAGCATAAAAAAGTCAACCATACCAGCTGATTCAAAGTATCCCAAGGCCTCCTGAGCAGGCCCGTGGAACATAAGTCTTCCTGAGGCCAATAAGGTGAG	1	+	chr4:89039217-89039336
ABCG2	TCCCAAGGCCTCCTGAGCAGGCCCGTGGAACATAAGTCTTCCTGAGGCCAATAAGGTGAGGCTATCAAACAACTTGAAGATGGAATATCGAGGCTGATGAATGGAGAAGATGATTGTTCG	1	+	chr4:89039277-89039396
ABCG2	GCTATCAAACAACTTGAAGATGGAATATCGAGGCTGATGAATGGAGAAGATGATTGTTCGTCCCTGCTTAGACATCCTAAGTTAAAAGTGAGACAATACTAAGTCATTAAATATCTGAAA	1	+	chr4:89039337-89039456
ABCG2	ATAAGATATTAACTAAAGAATAATGTTTCCAGAGCATTTACCTTTTCAGGAGCAAAAGGACAGCATTTGCTGTGCTTGAGTCTAAGCCAGTTGTAGGCTCATCCAAGAACAAGATGGAAG	1	+	chr4:89042746-89042865
ABCG2	CAGCATTTGCTGTGCTTGAGTCTAAGCCAGTTGTAGGCTCATCCAAGAACAAGATGGAAGGATCAGTGATAAGCTCCATTCCTATACTAGTCCTTTTTCTTTCTCCTCCAGACACACCAC	1	+	chr4:89042806-89042925
ABCG2	GATCAGTGATAAGCTCCATTCCTATACTAGTCCTTTTTCTTTCTCCTCCAGACACACCACGGATAAACTGAGTTCCAACCTAAATCACAAATATTATAATTGTCAATGATAACAACCAGT	1	+	chr4:89042866-89042985
ABCG2	TCCTACTTATGCTGATCATGATGCTTTCAGTTTTTCCACATTACCTTGGAGTCTGCCACTTTATCCAGACCTAACTCTTGAATGACCCTGTTAATCCGTTCGTTTTTTTCATGATTCGTC	1	+	chr4:89052169-89052288
ABCG2	TTATCCAGACCTAACTCTTGAATGACCCTGTTAATCCGTTCGTTTTTTTCATGATTCGTCATAGTTGTTGCAAGCCGAAGAGCTGCTGAGAACTGTAAGTTTTCTCTCACCGTCAGAGTG	1	+	chr4:89052229-89052348
ABCG2	ATAGTTGTTGCAAGCCGAAGAGCTGCTGAGAACTGTAAGTTTTCTCTCACCGTCAGAGTGCCCATCACAACATCATCCTTAAGGCAAATAGCATTTTAATGAGACATAATGATAATGAGT	1	+	chr4:89052289-89052408
ABCG2	AGCCAAAGCACTTACCCATATAGAAACAGAGGAAACAGAAAATGCAAACCCACTAATACTTACTTGTACCACGTAACCTGAATTACATTTGAAATTGGCAGGTCGCGGTGCTCCATTTAT	1	+	chr4:89052892-89053011
ABCG2	TACTTGTACCACGTAACCTGAATTACATTTGAAATTGGCAGGTCGCGGTGCTCCATTTATCAGAACATCTCCAGATAATCCACTTGGATCTTTCCTTGCAGCTAAGACATCTAATAACCT	1	+	chr4:89052952-89053071
ABCG2	CAGAACATCTCCAGATAATCCACTTGGATCTTTCCTTGCAGCTAAGACATCTAATAACCTATAAGAGGACATATATGTTGTGGGTCTAATAACCTATAAGAGAATATATATGTTGTGGGG	1	+	chr4:89053012-89053131
ABCG2	GCTTTTAAAAGCACATTAAAAGTGCACAGAAAACGCTTACTTATACTCTCTTATACTCACGAAGATTTGCCTCCACCTGTGGGTCCCAGGATGGCGTTGAGACCAGGTTTCATGATCCCA	1	+	chr4:89053668-89053787
ABCG2	GAAGATTTGCCTCCACCTGTGGGTCCCAGGATGGCGTTGAGACCAGGTTTCATGATCCCACTGTAAACACAAAAACAGACTGATTTACTATTCCATTTTAAGTCAGGTTCTATTAATTTA	1	+	chr4:89053728-89053847
ABCG2	AAATTAAAAAGCTGTCTTTTTACAAGTTCATGTACATACTTGATATTCGATAATATTTCTTTCTCAACTGGTTTTCGACAAGGTAGAAAGCCACTCTTCAGTTTTACTCGATAGCAGATG	1	+	chr4:89060906-89061025
ABCG2	TTCTCAACTGGTTTTCGACAAGGTAGAAAGCCACTCTTCAGTTTTACTCGATAGCAGATGTTATGAAAACTTAACACAGCTCCTTCAGTAAATGCCTTCAGGTCATTGGAAGCTGTCGCG	1	+	chr4:89060966-89061085
ABCG2	TTATGAAAACTTAACACAGCTCCTTCAGTAAATGCCTTCAGGTCATTGGAAGCTGTCGCGGGGAAGCCATTGGTGTTTCCTTGTGACACTGGGATAAAAACTTCGACATTACTGGAAGAC	1	+	chr4:89061026-89061145
ABCG2	GGGAAGCCATTGGTGTTTCCTTGTGACACTGGGATAAAAACTTCGACATTACTGGAAGACATCTGGAGAGTTTTTATCTTTCTGCAGACAGAAAAGCAATAGTAAGTTGATAGTCCAGAT	1	+	chr4:89061086-89061205
ABCG2	CACACTCTCAGCGAAACTGGTTTTACAATTTACTCACTCAGCTTAATAGAGCTCGGTCTTAACCAAAGGCTCAGGATCTCAGGATGCGTGCGCTCGGAGGCAGCGCTTTAACAATTAAGG	1	+	chr4:89079501-89079620
ABCG2	AACCAAAGGCTCAGGATCTCAGGATGCGTGCGCTCGGAGGCAGCGCTTTAACAATTAAGGATGTAAATGTTGGGATGAGTCACCCGGACCTTCCAAACAAACTCTAAAGCAGCAGTTTCC	1	+	chr4:89079561-89079680
ABCG2	ATGTAAATGTTGGGATGAGTCACCCGGACCTTCCAAACAAACTCTAAAGCAGCAGTTTCCACTTAACAAGACCACCAAGCATGTGCACGGTGCGTTCCTAAATCCTACCCAGTTCCTCCA	1	+	chr4:89079621-89079740
ABCG2	ACTTAACAAGACCACCAAGCATGTGCACGGTGCGTTCCTAAATCCTACCCAGTTCCTCCACAGGCTGCCTCCTTGCCGCGTCTCTCAATCTCAGTGGGAGTGGCGGGCACTGCCTCTTCC	1	+	chr4:89079681-89079800
ABCG2	CAGGCTGCCTCCTTGCCGCGTCTCTCAATCTCAGTGGGAGTGGCGGGCACTGCCTCTTCCCTCCTGCGCGCCCGGAACCTTTTGAGTGGGCACAGCACGCAGCCCGCGCGCGGCACAACC	2	+	chr4:89079741-89079860
ABCG2	CTCCTGCGCGCCCGGAACCTTTTGAGTGGGCACAGCACGCAGCCCGCGCGCGGCACAACCCCTTCCCCCAACCACACCCGGCGCGCCCGAGCGCTCCCCTCGCGCGGCGGCCGGCGTGGG	2	+	chr4:89079801-89079920
ABCG2	CCTTCCCCCAACCACACCCGGCGCGCCCGAGCGCTCCCCTCGCGCGGCGGCCGGCGTGGGAGGCGCTGCGGCTGGAGGTCACGATGGGAGCCGGCGGGTGGCCGCCTGGGGAGACCCGGA	2	+	chr4:89079861-89079980
ABCG2	AGGCGCTGCGGCTGGAGGTCACGATGGGAGCCGGCGGGTGGCCGCCTGGGGAGACCCGGACATCCAGGGGACGAGCTCAGGCAGCGCTGACACGAACTTCCTAAGCCGCGCTTCGGGCTG	2	+	chr4:89079921-89080040
ABCG2	CATCCAGGGGACGAGCTCAGGCAGCGCTGACACGAACTTCCTAAGCCGCGCTTCGGGCTGTGGACCGCCAGAGCTGAACGCAGTGGCCCCTCCCCAGCGCCCCGGGTTTCCCCAGGTCGG	2	+	chr4:89079981-89080100
ABCG2	TCCGGGATCGAACGGAATGAACCAGAGTGATTAACTACGAGAATCACCAGGCGCTCATTGGGCTGATCAGTACCTCGTCTGACCTAGCTGGGTTTGGTCGCCGTCACTGGCCGGAGCGCC	1	+	chr4:89080284-89080403
ABCG2	GGCTGATCAGTACCTCGTCTGACCTAGCTGGGTTTGGTCGCCGTCACTGGCCGGAGCGCCGAAGCACCGGGGACGCTGACGCACAGGTTGCCCAGTCACAAGCGCTGCTCGCACCCAGAG	2	+	chr4:89080344-89080463
ABCG2	AAAACAAACAACTCACCTCAGTTATGATGTGTGACGCTGGAAGCAAAGCAGCCCAAATCTCAGTGCAGAGACAGTGGTAATACGAAGAAGATTTCTACACTTAGGAGTTTTCCTAGACAG	1	+	chr4:89152130-89152249
ABCG2	CAGTGCAGAGACAGTGGTAATACGAAGAAGATTTCTACACTTAGGAGTTTTCCTAGACAGACTTCAACCAGGACCCACGCCTACTAAACAGACGAGTATCAGTCCAGGAACTTTCCTTCC	1	+	chr4:89152190-89152309
ABCG2	ACTTCAACCAGGACCCACGCCTACTAAACAGACGAGTATCAGTCCAGGAACTTTCCTTCCTGCCTGCTCTTGGGGCAGGAGAAAGAATGAGAGAGGAAACTTGGCAGCCCCCAAAGTAGA	1	+	chr4:89152250-89152369
ABCG2	TGCCTGCTCTTGGGGCAGGAGAAAGAATGAGAGAGGAAACTTGGCAGCCCCCAAAGTAGATCCTGCAGCTACCAGGGAACATTGAGGCTTTCCGAGTAAACTAGCCTCGAGGAAATGTCC	1	+	chr4:89152310-89152429
ABCG2	TCCTGCAGCTACCAGGGAACATTGAGGCTTTCCGAGTAAACTAGCCTCGAGGAAATGTCCCGAGTGAAATTAACAGCTCTCCTATCTCCTTGGGTTCCTTTTTTCTCCACTACTAGCTGA	1	+	chr4:89152370-89152489
AKT1	GCCGCCTCTCCATCCCTCCAAGCTATCGTCCAGCGCAGTCCACCGCCGCCTCAGGCCGTGCCGCTGGCCGAGTAGGAGAACTGGGGGAAGTGGGGCCTGCGCTCGCTGTCCACACACTCC	2	+	chr14:105236628-105236747
AKT1	CCGCTGGCCGAGTAGGAGAACTGGGGGAAGTGGGGCCTGCGCTCGCTGTCCACACACTCCATGCTGTCATCTGTGGGTGTAGACAGCTCAGACCCCGGTGCCCCACCTCCCTGCCACCTC	2	+	chr14:105236688-105236807
AKT1	TGAACACTGCAGGCCTCTCTGAGTGTGGAGAGAAAAGGGAGTGGGCGGGGGCAGGCAGTGGCCCCTCACCTTGGTCAGGTGGTGTGATGGTGATCATCTGGGCCGTGAACTCCTCATCAA	1	+	chr14:105237013-105237132
AKT1	GCCCCTCACCTTGGTCAGGTGGTGTGATGGTGATCATCTGGGCCGTGAACTCCTCATCAAAATACCTGGTGTCAGTCTCCGACGTGACCTGGGGCTTGAAGGGTGGGCTGAGCTGCAGAG	1	+	chr14:105237073-105237192
AKT1	AATACCTGGTGTCAGTCTCCGACGTGACCTGGGGCTTGAAGGGTGGGCTGAGCTGCAGAGGTGGGCAGACGGGACAGTCATGAGCTTCGCTCCCCACTCCCAGCACACCCTCAAGTGTGC	1	+	chr14:105237133-105237252
AKT1	ATGTGGGGAGCATGCGTGCGCGTGAATATGCGGGGAGCAGCCGCACCTTCTTCTCGTACACGTGCTGCCACACGATACCGGCAAAGAAGCGATGCTGCATGATCTCCTTGGCGTCCTCGG	1	+	chr14:105238656-105238775
AKT1	CGTGCTGCCACACGATACCGGCAAAGAAGCGATGCTGCATGATCTCCTTGGCGTCCTCGGAGCCCCCGCCAAGCCTGCAGGCAGGAAACAAGGCCACAGTGTCGGTACCGCCACCTGCCC	1	+	chr14:105238716-105238835
AKT1	GGGCGGCCCTCACCTCTGCTTGGGGTCCTTCTTGAGCAGCCCTGAAAGCAAGGACTTGGCCTCGGGACCAAGCGTGCGCGGGAAGCGGATCTCCTCCATGAGGATGAGCTCAAAAAGCTT	1	+	chr14:105239202-105239321
AKT1	CTCGGGACCAAGCGTGCGCGGGAAGCGGATCTCCTCCATGAGGATGAGCTCAAAAAGCTTCTCATGGTCCTGGTTGTAGAAGGGCAGGCGACCGCACATCATCTCGTACATGACCACGCC	1	+	chr14:105239262-105239381
AKT1	CTCATGGTCCTGGTTGTAGAAGGGCAGGCGACCGCACATCATCTCGTACATGACCACGCCCAGCCCCCACCAGTCCACTGCACGGCCGTAGTCATTGTCCTCCAGCACCTGCACGGGTGG	1	+	chr14:105239322-105239441
AKT1	GTGTGCTCAGGACGTGGGGACGCAGCAACGCGTATGCACGCAGGTGGGGCGCACACCTCGGGGGCCAGGTACTCAGGTGTGCCGCAAAAGGTCTTCATGGTGGCACCGTCCTTGATCCCC	2	+	chr14:105239532-105239651
AKT1	GGGGCCAGGTACTCAGGTGTGCCGCAAAAGGTCTTCATGGTGGCACCGTCCTTGATCCCCTCCTTGCACAGCCCGAAGTCTGTGATCTTAATGTGCCCGTCCTTGTCCAGCATGAGGTTC	1	+	chr14:105239592-105239711
AKT1	TCCTTGCACAGCCCGAAGTCTGTGATCTTAATGTGCCCGTCCTTGTCCAGCATGAGGTTCTCCAGCTAGGGGAAAGGTGGCCTCAGGTCAGTGCCGCCAGGCCCCCAGGGCCCTGCCCCC	1	+	chr14:105239652-105239771
AKT1	CAGGTCAGTGCCGCCAGGCCCCCAGGGCCCTGCCCCCCTGCCTGCCCGCCAGCGCACCTTGAGGTCCCGGTACACCACGTTCTTCTCCGAGTGCAGGTAGTCCAGGGCTGACACAATCTC	2	+	chr14:105239735-105239854
AKT1	GAGGTCCCGGTACACCACGTTCTTCTCCGAGTGCAGGTAGTCCAGGGCTGACACAATCTCAGCGCCATAGAAGCGGGCCCGGTCCTCGGAGAACACACGCTCCCGGGACAGGTGGAAGAA	1	+	chr14:105239795-105239914
AKT1	AGCGCCATAGAAGCGGGCCCGGTCCTCGGAGAACACACGCTCCCGGGACAGGTGGAAGAACAGCTGCGGGAGGCGCAACCTGAGGCACAGCCGTGGCTCGGGCCTCTGCCCCCATGGCCT	2	+	chr14:105239855-105239974
AKT1	CCACCATGGGCGGCCCACAGGCCGCGAAGTCCATCCCCCGCAGCCCCAGCCCCTACCTCGCCCCCGTTGGCGTACTCCATGACAAAGCAGAGGCGGTCGTGGGTCTGGAAAGAGTACTTC	2	+	chr14:105240193-105240312
AKT1	CCCCCGTTGGCGTACTCCATGACAAAGCAGAGGCGGTCGTGGGTCTGGAAAGAGTACTTCAGGGCCTGCAAGGAAGGGGAGCTGGAACTGCGGCCCCACAGGCAGGACGGCAGCCCCGCA	2	+	chr14:105240253-105240372
AKT1	GCCCCAGGAGTCGCTACCTGGCCCCAGCCCTTCAGCCCCATCTGGGCTCCCACTCACTGTGAGGAAGGGGTGCCTGGAGTTCTGCAGGACGCGGTTCTCGGTGAGTGTGTGGGCCACCTC	2	+	chr14:105241218-105241337
AKT1	GAGGAAGGGGTGCCTGGAGTTCTGCAGGACGCGGTTCTCGGTGAGTGTGTGGGCCACCTCGTCCTGTAAAGCAGGGCTGGGTGAGCTGCCACCCCGCACCCTCATCTCCACCCTGCCCCA	2	+	chr14:105241278-105241397
AKT1	TGAGCTGCCACCCCGCACCCTCATCTCCACCCTGCCCCACCGCCCCGGCCCCACCTTGGCCACGATGACTTCCTTCTTGAGGATCTTCATGGCGTAGTAGCGGCCTGTGGCCTTCTCCTT	1	+	chr14:105241359-105241478
AKT1	CACGATGACTTCCTTCTTGAGGATCTTCATGGCGTAGTAGCGGCCTGTGGCCTTCTCCTTCACCAGGATCACCTTGCCGAAAGTGCCCTTGCCCAGCAGCTTCAGGTACTCAAACTCGTT	1	+	chr14:105241419-105241538
AKT1	CACCAGGATCACCTTGCCGAAAGTGCCCTTGCCCAGCAGCTTCAGGTACTCAAACTCGTTCATGGTCTATGGGCAGGCACCAGGGTCAGCAAGCGGCGCTGCCAACAGTGCCCAGCTGGT	1	+	chr14:105241479-105241598
AKT1	GTCCAAGGCAGCCCCAGGCACAGGCAGAAGTGGGGACAGGCCTCACCACGCGGTGCTTGGGCTTGGCCAGGGACACCTCCATCTCTTCAGCCCCTGAGTTGTCACTGGGTGAGCCCGACC	2	+	chr14:105241943-105242062
AKT1	GCTTGGCCAGGGACACCTCCATCTCTTCAGCCCCTGAGTTGTCACTGGGTGAGCCCGACCGGAAGTCCATCTCCTCCTCCTCCTGCTTCTTGAGGCCGTCAGCCACAGTCTGGATGGCGG	1	+	chr14:105242003-105242122
AKT1	GGAAGTCCATCTCCTCCTCCTCCTGCTTCTTGAGGCCGTCAGCCACAGTCTGGATGGCGGTTGTCCACTCCTCCCTGCAGGAGGTCAGGTGAGGCTGCAGGCCTGTACCAGATCAGGAGC	1	+	chr14:105242063-105242182
AKT1	CCCGTGTCCCTCCTAAGCGCTGGGGCTGCCCAAGTGCCTGGCCTGGCCGCCACAGCCCACGTACCGCTCCTCAGGAGTCTCCACATGGAAGGTGCGTTCGATGACAGTGGTCCACTGCAG	2	+	chr14:105242932-105243051
AKT1	GTACCGCTCCTCAGGAGTCTCCACATGGAAGGTGCGTTCGATGACAGTGGTCCACTGCAGGCAGCGGATGATGAAGGTGTTGGGCCGGGGCCGCTCCGTCTTCATCAGCTGGCACTCTGC	1	+	chr14:105242992-105243111
AKT1	GCAGCGGATGATGAAGGTGTTGGGCCGGGGCCGCTCCGTCTTCATCAGCTGGCACTCTGCGGGCAGGCAGAGCCTCTGTCTGCGTGCATCCCCCTGCCCCTCCCAGGGCCCTCACCACAG	2	+	chr14:105243052-105243171
AKT1	TGGGGCACACGCACACCTGGGGCACAGCCACACCTGGGGCACAAGCACACCTGGGGAACACATACCTGGGGCACAGCCACACCTACAGCACGTACACCCTGAGGGCTGTGGGAACGTGCG	2	+	chr14:105243841-105243960
AKT1	CATACCTGGGGCACAGCCACACCTACAGCACGTACACCCTGAGGGCTGTGGGAACGTGCGGGGCCCTGAGAGGTGTGAGTGAGTGGAGTGTGTAGCCGCTGGGGCTCCGTGGCAGGCTCT	2	+	chr14:105243901-105244020
AKT1	GGGCCCTGAGAGGTGTGAGTGAGTGGAGTGTGTAGCCGCTGGGGCTCCGTGGCAGGCTCTGGCCCAGCCTGTGCAAAGCAGGAGGAGGCTGAGGGGCCAGTGGGGGGCCTCTGACATTCC	2	+	chr14:105243961-105244080
AKT1	GAGGGCTCCAGCCAACCCCCCAAATCTGAATCCCGAGAGGCCAAGGGGATACTTACGCGCCACAGAGAAGTTGTTGAGGGGAGCCTCACGTTGGTCCACATCCTGCGGCCGCTCCTTGTA	1	+	chr14:105246369-105246488
AKT1	CACAGAGAAGTTGTTGAGGGGAGCCTCACGTTGGTCCACATCCTGCGGCCGCTCCTTGTAGCCAATGAAGGTGCCATCATTCTTGAGGAGGAAGTAGCGTGGCCGCCAGGTCTTGATGTA	1	+	chr14:105246429-105246548
AKT1	GCCAATGAAGGTGCCATCATTCTTGAGGAGGAAGTAGCGTGGCCGCCAGGTCTTGATGTACTCCCCTACAGACGTGCGGGTGGTGAGAGCCACGCACACTCTACCCGTCAGACCCTCGCC	1	+	chr14:105246489-105246608
AKT1	TGGGGCTACTACCCCCATCTCTCCCTCCCCAGGCCCAGCCCTGGCAGCGGGTACTAACCTCGTTTGTGCAGCCAACCCTCCTTCACAATAGCCACGTCGCTCATGGTGCCCGAGGCTCCC	1	+	chr14:105258877-105258996
AKT1	CGTTTGTGCAGCCAACCCTCCTTCACAATAGCCACGTCGCTCATGGTGCCCGAGGCTCCCGCGACGCTCACGCGCTCCTCTCAGGCTGGCGCTCCCCGAGCCCAGCTGGCCTGGCCACAG	2	+	chr14:105258937-105259056
AKT1	GCGACGCTCACGCGCTCCTCTCAGGCTGGCGCTCCCCGAGCCCAGCTGGCCTGGCCACAGCCTCTGGGAGAAGCAAAGGAAGCTGAATGTGAGGCCACGCCTGGCTAAGGGCAGCTCCTC	2	+	chr14:105258997-105259116
AKT1	GGCCTTCCCAGCCTCCCTAACCTGATGCACCAGCTGACAGGCTGCCTCCTCCAGGCAGCCCCTTTGACTTCTTTGACCCAGGCTGGCTCGGCCTTCCCTAAGCCCCTGGTGACAGATGGC	1	+	chr14:105259443-105259562
AKT1	CCTTTGACTTCTTTGACCCAGGCTGGCTCGGCCTTCCCTAAGCCCCTGGTGACAGATGGCCCCGTTTGCTCTCCCTGTCCATGGTGTTCCTACCCATGGATCCTGGGACAGGGCACAGGG	1	+	chr14:105259503-105259622
AKT1	CCCGTTTGCTCTCCCTGTCCATGGTGTTCCTACCCATGGATCCTGGGACAGGGCACAGGGCTCCTCCCTGCTCCCCAGACTAGGAAAGCAAAGAAATTCAAACATGAGGAAGACAGGACC	1	+	chr14:105259563-105259682
AKT1	CTCCTCCCTGCTCCCCAGACTAGGAAAGCAAAGAAATTCAAACATGAGGAAGACAGGACCAGGATGCAGGCCACTGGCGCAAACGGGAGTCCAGAGCCCTCCAGCGCAAGCCCAAAAACC	1	+	chr14:105259623-105259742
AKT1	AGGATGCAGGCCACTGGCGCAAACGGGAGTCCAGAGCCCTCCAGCGCAAGCCCAAAAACCTCCTGGGAGAAACCCCAGGCCCCTCCTAAACCACAGCGCCCCTGCCGGTCTGAATCTGGT	1	+	chr14:105259683-105259802
AKT1	TCCTGGGAGAAACCCCAGGCCCCTCCTAAACCACAGCGCCCCTGCCGGTCTGAATCTGGTTCATTCATTTGGCCAACATGTACCGGGCGTCTCAGGTTTTGCCAGGCCCAGTGCTGGGCG	1	+	chr14:105259743-105259862
AKT1	TCATTCATTTGGCCAACATGTACCGGGCGTCTCAGGTTTTGCCAGGCCCAGTGCTGGGCGCTGGAGACAAAGAGAGGTTCAGACAAGTCCGTCAGTGAGGAGCACCCAGTCCAGGGTGGT	1	+	chr14:105259803-105259922
AKT1	CTGGAGACAAAGAGAGGTTCAGACAAGTCCGTCAGTGAGGAGCACCCAGTCCAGGGTGGTTACAGACCCATAATTACAGCAGTCGGGAGGCAGCAAGTAAGTGGGGGAGCACTGGACAGG	1	+	chr14:105259863-105259982
AKT1	TACAGACCCATAATTACAGCAGTCGGGAGGCAGCAAGTAAGTGGGGGAGCACTGGACAGGCCCCCGCCCTGCAGCGGCCCACCAGCCAACCCTCACCTGAGCACACTTTATCCATTGATC	1	+	chr14:105259923-105260042
AKT1	CCCCCGCCCTGCAGCGGCCCACCAGCCAACCCTCACCTGAGCACACTTTATCCATTGATCCTGCATGGCTTCCTCATTTCCCCTCTGATGGATGAACTCCTAGGCATCCCTCAAAACCCA	1	+	chr14:105259983-105260102
AKT1	CTGCATGGCTTCCTCATTTCCCCTCTGATGGATGAACTCCTAGGCATCCCTCAAAACCCAGTTCCCACATCACCAACTACAGGCATCCCCAGAAAGAGCACTTCGCATGCTCTTCCTGTG	1	+	chr14:105260043-105260162
AKT1	GTTCCCACATCACCAACTACAGGCATCCCCAGAAAGAGCACTTCGCATGCTCTTCCTGTGAGCAGTCCTCTGCTACCCTTCCAGATGGGCCTTCCTGAGGGGAGGAGGGTCCTCTCTGGG	1	+	chr14:105260103-105260222
AKT1	AGCAGTCCTCTGCTACCCTTCCAGATGGGCCTTCCTGAGGGGAGGAGGGTCCTCTCTGGGACCTCCAGGCCAGGCAGAGACCCCTGACGACCTCTGTGGAATGGATCCCAACATGGGTCT	1	+	chr14:105260163-105260282
AKT1	ACCTCCAGGCCAGGCAGAGACCCCTGACGACCTCTGTGGAATGGATCCCAACATGGGTCTTTCCACAGCCAGCTTAGACGCTCTCCCCCCAGGCCACCTTTCTGGCCTCCCGAGGCAAGG	1	+	chr14:105260223-105260342
AKT1	TTCCACAGCCAGCTTAGACGCTCTCCCCCCAGGCCACCTTTCTGGCCTCCCGAGGCAAGGGCTGGACACCCACAAAGGGTTGCTTTGCACTGATTGTCTTAAGCTACACTTAGAATGGCA	1	+	chr14:105260283-105260402
AKT1	GCTGGACACCCACAAAGGGTTGCTTTGCACTGATTGTCTTAAGCTACACTTAGAATGGCAGGAAGGCCCACTGCCTTGTGTCTAATGCCAGGACAGGGAAGACCACACCTTACCCAAAGA	1	+	chr14:105260343-105260462
AKT1	GGAAGGCCCACTGCCTTGTGTCTAATGCCAGGACAGGGAAGACCACACCTTACCCAAAGAGGGAAATGCCCCAAGTACTTAGCAGGATGGAAAGCAGGCCAGACTCGAGGAAGGCACCGC	1	+	chr14:105260403-105260522
AKT1	GGGAAATGCCCCAAGTACTTAGCAGGATGGAAAGCAGGCCAGACTCGAGGAAGGCACCGCAGGACTCCGAGGGCAGGGCTCCGAGCCGCGCACGCCTCAGGCACAGGGGGCTCTGACGAC	2	+	chr14:105260463-105260582
AKT1	CCCCCACCCCCACACGGGCCTGAGCCCCTCCAAGGCCTGCTGCTGACAGAGTCAGACAGCTGTCCAGAGCCATGTGTAAAAATACATCTGTGCTCACACAGGGTGGTGTACGTCTGCACA	1	+	chr14:105260638-105260757
AKT1	TGTCCAGAGCCATGTGTAAAAATACATCTGTGCTCACACAGGGTGGTGTACGTCTGCACAGAAACGTATACACCAGGCCAGCACAGGGCTGCCTGTGGGGGCGGAGGGACCCCGACTTCC	1	+	chr14:105260698-105260817
AKT1	GAAACGTATACACCAGGCCAGCACAGGGCTGCCTGTGGGGGCGGAGGGACCCCGACTTCCCACAGCCTCCGTACCTGCCGCCTGCCTTTACCATAAGCACATATTCTTGCTACTATTATT	1	+	chr14:105260758-105260877
CCND1	TCCCATTCTCTGCCGGGCTTTGATCTTTGCTTAACAACAGTAACGTCACACGGACTACAGGGGAGTTTTGTTGAAGTTGCAAAGTCCTGGAGCCTCCAGAGGGCTGTCGGCGCAGTAGCA	1	+	chr11:69455827-69455946
CCND1	GGGAGTTTTGTTGAAGTTGCAAAGTCCTGGAGCCTCCAGAGGGCTGTCGGCGCAGTAGCAGCGAGCAGCAGAGTCCGCACGCTCCGGCGAGGGGCAGAAGAGCGCGAGGGAGCGCGGGGC	2	+	chr11:69455887-69456006
CCND1	GCGAGCAGCAGAGTCCGCACGCTCCGGCGAGGGGCAGAAGAGCGCGAGGGAGCGCGGGGCAGCAGAAGCGAGAGCCGAGCGCGGACCCAGCCAGGACCCACAGCCCTCCCCAGCTGCCCA	2	+	chr11:69455947-69456066
CCND1	AGCAGAAGCGAGAGCCGAGCGCGGACCCAGCCAGGACCCACAGCCCTCCCCAGCTGCCCAGGAAGAGCCCCAGCCATGGAACACCAGCTCCTGTGCTGCGAAGTGGAAACCATCCGCCGC	2	+	chr11:69456007-69456126
CCND1	GGAAGAGCCCCAGCCATGGAACACCAGCTCCTGTGCTGCGAAGTGGAAACCATCCGCCGCGCGTACCCCGATGCCAACCTCCTCAACGACCGGGTGCTGCGGGCCATGCTGAAGGCGGAG	2	+	chr11:69456067-69456186
CCND1	GCGTACCCCGATGCCAACCTCCTCAACGACCGGGTGCTGCGGGCCATGCTGAAGGCGGAGGAGACCTGCGCGCCCTCGGTGTCCTACTTCAAATGTGTGCAGAAGGAGGTCCTGCCGTCC	2	+	chr11:69456127-69456246
CCND1	GAGACCTGCGCGCCCTCGGTGTCCTACTTCAAATGTGTGCAGAAGGAGGTCCTGCCGTCCATGCGGAAGATCGTCGCCACCTGGATGCTGGAGGTGCGGGGCTTCGGGCGGCTCTCTTAA	1	+	chr11:69456187-69456306
CCND1	GTGCCTCCGTAGGTCTGCGAGGAACAGAAGTGCGAGGAGGAGGTCTTCCCGCTGGCCATGAACTACCTGGACCGCTTCCTGTCGCTGGAGCCCGTGAAAAAGAGCCGCCTGCAGCTGCTG	1	+	chr11:69457787-69457906
CCND1	AACTACCTGGACCGCTTCCTGTCGCTGGAGCCCGTGAAAAAGAGCCGCCTGCAGCTGCTGGGGGCCACTTGCATGTTCGTGGCCTCTAAGATGAAGGAGACCATCCCCCTGACGGCCGAG	1	+	chr11:69457847-69457966
CCND1	GGGGCCACTTGCATGTTCGTGGCCTCTAAGATGAAGGAGACCATCCCCCTGACGGCCGAGAAGCTGTGCATCTACACCGACAACTCCATCCGGCCCGAGGAGCTGCTGGTAACCACTGGA	1	+	chr11:69457907-69458026
CCND1	CCCGCACCTCCCCTGATGGCCGCTCACCCTGTGTTCGCAGCAAATGGAGCTGCTCCTGGTGAACAAGCTCAAGTGGAACCTGGCCGCAATGACCCCGCACGATTTCATTGAACACTTCCT	1	+	chr11:69458560-69458679
CCND1	GAACAAGCTCAAGTGGAACCTGGCCGCAATGACCCCGCACGATTTCATTGAACACTTCCTCTCCAAAATGCCAGAGGCGGAGGAGAACAAACAGATCATCCGCAAACACGCGCAGACCTT	1	+	chr11:69458620-69458739
CCND1	CTCCAAAATGCCAGAGGCGGAGGAGAACAAACAGATCATCCGCAAACACGCGCAGACCTTCGTTGCCCTCTGTGCCACAGGTAGGGCAGGCCCGGCAGCCCCCGGCCTCCCCTTGAGAGC	1	+	chr11:69458680-69458799
CCND1	GATCACGGGGGCCCTGAGAGGGTCCCCTGCTCACAGCCTCCTTCCCTCTCTCCTTCTGCCTCAGATGTGAAGTTCATTTCCAATCCGCCCTCCATGGTGGCAGCGGGGAGCGTGGTGGCC	1	+	chr11:69462698-69462817
CCND1	TCAGATGTGAAGTTCATTTCCAATCCGCCCTCCATGGTGGCAGCGGGGAGCGTGGTGGCCGCAGTGCAAGGCCTGAACCTGAGGAGCCCCAACAACTTCCTGTCCTACTACCGCCTCACA	1	+	chr11:69462758-69462877
CCND1	GCAGTGCAAGGCCTGAACCTGAGGAGCCCCAACAACTTCCTGTCCTACTACCGCCTCACACGCTTCCTCTCCAGAGTGATCAAGTGTGACCCGGTAAGTGAGGGTGATGTCCCAGGCAGC	1	+	chr11:69462818-69462937
CCND1	GAAGGGGCCCTCGCTGCAGGCCCCTTCTAAGGACCCCCTCTTCCCACCTCTCCCCACCCTCTCTCTCTCAGGACTGCCTCCGGGCCTGCCAGGAGCAGATCGAAGCCCTGCTGGAGTCAA	2	+	chr11:69465815-69465934
CCND1	CTCTCTCTCAGGACTGCCTCCGGGCCTGCCAGGAGCAGATCGAAGCCCTGCTGGAGTCAAGCCTGCGCCAGGCCCAGCAGAACATGGACCCCAAGGCCGCCGAGGAGGAGGAAGAGGAGG	2	+	chr11:69465875-69465994
CCND1	AGGAGGAGGAGGAGGTGGACCTGGCTTGCACACCCACCGACGTGCGGGACGTGGACATCTGAGGGCGCCAGGCAGGCGGGCGCCACCGCCACCCGCAGCGAGGGCGGAGCCGGCCCCAGG	2	+	chr11:69465989-69466108
CCND1	GAGGGCGCCAGGCAGGCGGGCGCCACCGCCACCCGCAGCGAGGGCGGAGCCGGCCCCAGGTGCTCCCCTGACAGTCCCTCCTCTCCGGAGCATTTTGATACCAGAAGGGAAAGCTTCATT	2	+	chr11:69466049-69466168
CCND1	TGCTCCCCTGACAGTCCCTCCTCTCCGGAGCATTTTGATACCAGAAGGGAAAGCTTCATTCTCCTTGTTGTTGGTTGTTTTTTCCTTTGCTCTTTCCCCCTTCCATCTCTGACTTAAGCA	1	+	chr11:69466109-69466228
CYP1A1	AGGTAGACAGAGTCTAGGCCTCAGGGCTCTCAAGCACCTAAGAGCGCAGCTGCATTTGGAAGTGCTCACAGCAGGCATGCTTCATGGTTAGCCCATAGATGGGGGTCATGTCCACCTTCA	1	+	chr15:75012793-75012912
CYP1A1	AGTGCTCACAGCAGGCATGCTTCATGGTTAGCCCATAGATGGGGGTCATGTCCACCTTCACGCCCAGTGGCACGCTGAATTCCACCCGTTGCAGCAGGATAGCCAGGAAGAGAAAGACCT	1	+	chr15:75012853-75012972
CYP1A1	CGCCCAGTGGCACGCTGAATTCCACCCGTTGCAGCAGGATAGCCAGGAAGAGAAAGACCTCCCAGCGGGCAATGGTCTCACCGATACACTTCCGCTTGCCCATGCCAAAGATAATCACCT	1	+	chr15:75012913-75013032
CYP1A1	CCCAGCGGGCAATGGTCTCACCGATACACTTCCGCTTGCCCATGCCAAAGATAATCACCTTCTCACTTAACACCTTGTCGATAGCACCATCAGGGGTGAGAAACCGTTCAGGTAGGAACT	1	+	chr15:75012973-75013092
CYP1A1	TCTCACTTAACACCTTGTCGATAGCACCATCAGGGGTGAGAAACCGTTCAGGTAGGAACTCAGATGGGTTGACCCATAGCTTCCTGTAACCAGAGGGAGACAGCTGAAGTGGCAGTTCAG	1	+	chr15:75013033-75013152
CYP1A1	AGCTTAAGAGGGTGGACCCAGCCTTTCCTCTGCATCTCTGAACTTACTGGTCATGGTTGATCTGCCACTGGTTTACAAAGACACAACGCCCCTTGGGGATGTAAAAGCCTTTCAAACTTG	1	+	chr15:75013261-75013380
CYP1A1	TCTGCCACTGGTTTACAAAGACACAACGCCCCTTGGGGATGTAAAAGCCTTTCAAACTTGTGTCTCTTGTTGTGCTAGGGAGAAAGGAAGCTCAGTCAGGCTCAGGGCAACAGGCAAATC	1	+	chr15:75013321-75013440
CYP1A1	AGGTATGTGGTCCGGAGTAAGATCAGTAACAGACAGCAGTGGCTCCATGGGGCCTTACCTGTGGGGGATGGTGAAGGGGACGAAGGAAGAGTGTCGGAAGGTCTCCAGGATGAAGGCCTC	1	+	chr15:75013482-75013601
CYP1A1	GTGGGGGATGGTGAAGGGGACGAAGGAAGAGTGTCGGAAGGTCTCCAGGATGAAGGCCTCCATATAGGGCAGATGGGATCTGTCAGAGAGCCGGGGCCGCCGTGACCTGCCAATCACTGT	1	+	chr15:75013542-75013661
CYP1A1	CATATAGGGCAGATGGGATCTGTCAGAGAGCCGGGGCCGCCGTGACCTGCCAATCACTGTGTCTGCAGAACACAGGGACAAGATGGATGCAGGGGCTGCCTAGACCTGGCCAGACCCCTG	1	+	chr15:75013602-75013721
CYP1A1	GCCAGACCCCTGGCACTGACCCCTTTGAAGGGAGCCACTACCTACCTAGCTCCTCTTGGATCTTTCTCTGTACCCTGGGGTTCATCACCAAATACATGAGGCTCCAGGAGATAGCAGTTG	1	+	chr15:75013710-75013829
CYP1A1	TCTTTCTCTGTACCCTGGGGTTCATCACCAAATACATGAGGCTCCAGGAGATAGCAGTTGTGACTGTGTCAAACCCTGGACAGGGTAGAACAGAAGAAGTTAGGCAGGCAGCAGCAGGTC	1	+	chr15:75013770-75013889
CYP1A1	AGGCAGCAGCAGGTCAGGGCACTTGAGCACAGGAAGGACACAATGGGGTAACCATACCAGCTCCAAAGAGGTCCAAGACGATGTTAATGATCTTCTCATCTGACAGCTGGACATTGGCGT	1	+	chr15:75013875-75013994
CYP1A1	CTCCAAAGAGGTCCAAGACGATGTTAATGATCTTCTCATCTGACAGCTGGACATTGGCGTTCTCATCCAGCTGCTTCTCCTGACAGTGCTCAATCAGGCTGTCTGTGATGTCCCGGATGT	1	+	chr15:75013935-75014054
CYP1A1	TCTCATCCAGCTGCTTCTCCTGACAGTGCTCAATCAGGCTGTCTGTGATGTCCCGGATGTGGCCCTTAGGTAGGGAAAGTCCACAGGTGAGCAAGATCTCAAACCCAGAGCTACCTCTCC	1	+	chr15:75013995-75014114
CYP1A1	ACCTGCCTTTCCCCAGACTGTACCTTCTCAAAGGTTTTGTAGTGCTCCTTGACCATCTTCTGCATGAAGCTGTAGAACTTCTCATTCAGGTCCTTGAAGGCATTCAGGGAAGGGTTGGGT	1	+	chr15:75014591-75014710
CYP1A1	TGCATGAAGCTGTAGAACTTCTCATTCAGGTCCTTGAAGGCATTCAGGGAAGGGTTGGGTAGGTAGCGAAGAATAGGGATGAAGTCAGCTGGGTTTCCAGAGCCAACCACCTCCCCGAAA	1	+	chr15:75014651-75014770
CYP1A1	AGGTAGCGAAGAATAGGGATGAAGTCAGCTGGGTTTCCAGAGCCAACCACCTCCCCGAAATTATTATTCAGGTTGACTAGGCTAAGCAGTTCTTGGTGGTTGTGGTCATAGCGCCGGCCA	1	+	chr15:75014711-75014830
CYP1A1	TTATTATTCAGGTTGACTAGGCTAAGCAGTTCTTGGTGGTTGTGGTCATAGCGCCGGCCAAAGCAAATGGCACAGATGACATTGGTCACTGATACCACCACATACCTGTAGGGGTTAAAG	1	+	chr15:75014771-75014890
CYP1A1	AAGCAAATGGCACAGATGACATTGGTCACTGATACCACCACATACCTGTAGGGGTTAAAGTGCCCAGGCCCTGCCATCAGCTCCTGCAACGTGCTTATCAGGACCTCAGCCTCCTTGCTC	1	+	chr15:75014831-75014950
CYP1A1	TGCCCAGGCCCTGCCATCAGCTCCTGCAACGTGCTTATCAGGACCTCAGCCTCCTTGCTCACATGCTCTTCCAGGTAGCAGGAGGTTGAGGAGGCTGGGTCAGAGGCAATGGAGAAACTT	1	+	chr15:75014891-75015010
CYP1A1	ACATGCTCTTCCAGGTAGCAGGAGGTTGAGGAGGCTGGGTCAGAGGCAATGGAGAAACTTTTCAGGCCATTCTGGGCCAGGCGCCGGCGGGCAGCCCACACTGGTCCAGAGTCTGGGCTG	1	+	chr15:75014951-75015070
CYP1A1	TTCAGGCCATTCTGGGCCAGGCGCCGGCGGGCAGCCCACACTGGTCCAGAGTCTGGGCTGAAGGACATGCTCTGACCATTACTGATGAGGGTGAAGGTGTAGAGGTCGGGCCGGCCCTTG	1	+	chr15:75015011-75015130
CYP1A1	AAGGACATGCTCTGACCATTACTGATGAGGGTGAAGGTGTAGAGGTCGGGCCGGCCCTTGAAATCATCGCCCTGCCGCACCAGGGCCTGCCGGATGGTGTCCAGGCCGCTCAGCACCACC	1	+	chr15:75015071-75015190
CYP1A1	AAATCATCGCCCTGCCGCACCAGGGCCTGCCGGATGGTGTCCAGGCCGCTCAGCACCACCACGGGTGTGGAGCCAATTCGGATCTGCAGCACGTCCCCATACTGCTGGCTCATCCTTGAC	1	+	chr15:75015131-75015250
CYP1A1	ACGGGTGTGGAGCCAATTCGGATCTGCAGCACGTCCCCATACTGCTGGCTCATCCTTGACAGTGCCAGGTGCGGGTTCTTTCCCAGGGTCAGCATGTGCCCAATCAGAGGCCAGCCCCAT	1	+	chr15:75015191-75015310
CYP1A1	AGTGCCAGGTGCGGGTTCTTTCCCAGGGTCAGCATGTGCCCAATCAGAGGCCAGCCCCATGGCCCTGGTGGATTCTTCAGGCCTTTGGGGACCTGAGGTCTTGAGGCCCTGATTACCCAG	1	+	chr15:75015251-75015370
CYP1A1	GGCCCTGGTGGATTCTTCAGGCCTTTGGGGACCTGAGGTCTTGAGGCCCTGATTACCCAGAATACCAGACAGAAGATGACAGAGGCCAGAAGAAACTCCGTGGCCGACATGGAGATTGGG	1	+	chr15:75015311-75015430
CYP1A1	AATACCAGACAGAAGATGACAGAGGCCAGAAGAAACTCCGTGGCCGACATGGAGATTGGGAAAAGCATGATCAGTGTAGGGATCTTGGAGGTGGCTGCTGAGAGAAGGTGCAGGAAGAAA	1	+	chr15:75015371-75015490
CYP1A1	AGAAAGGGCAAGCCAGAAGTCCCCCAGCAACTCACCTGAGGTACTGAGCTGAGCTGGGAAGGGTGGACTCTTGGAGCCTGGGATCACAAGGATCAGGGAAGGTTCCAAGGAACTGTCACC	1	+	chr15:75017747-75017866
CYP1A1	GGGTGGACTCTTGGAGCCTGGGATCACAAGGATCAGGGAAGGTTCCAAGGAACTGTCACCTTCAGGGTGAGGGTGAAGGCACTGCCACCTTTATAGGCGGGCTTGTACGTGTGGCCACGC	1	+	chr15:75017807-75017926
CYP1A1	TTCAGGGTGAGGGTGAAGGCACTGCCACCTTTATAGGCGGGCTTGTACGTGTGGCCACGCCTCCTTCCCTGGAGCGAGCTGAGATGGAGGGAGAAGCAGCCTGAACCGGGCTGGTCTCTC	1	+	chr15:75017867-75017986
CYP1A2	CAGGACAACCAGGCCAATCTGATAGGGGGCGGTGTTTATAAAAAGGCCACTCACCTAGAGCCAGAAGCTCCACACCAGCCATTACAACCCTGCCAATCTCAAGCACCTGCCTCTACAGGT	1	+	chr15:75041121-75041240
CYP1A2	CCAGAAGCTCCACACCAGCCATTACAACCCTGCCAATCTCAAGCACCTGCCTCTACAGGTACCTTTCTTGGGACCAATTTACAATCTCTGGGATCCCCAACTATAGAACCTGGAAGCTAG	1	+	chr15:75041181-75041300
CYP1A2	TCAGCCTGGTCCCTCCTTTTTTCCCTGCAGTTGGTACAGATGGCATTGTCCCAGTCTGTTCCCTTCTCGGCCACAGAGCTTCTCCTGGCCTCTGCCATCTTCTGCCTGGTATTCTGGGTG	1	+	chr15:75042041-75042160
CYP1A2	CCCTTCTCGGCCACAGAGCTTCTCCTGGCCTCTGCCATCTTCTGCCTGGTATTCTGGGTGCTCAAGGGTTTGAGGCCTCGGGTCCCCAAAGGCCTGAAAAGTCCACCAGAGCCATGGGGC	1	+	chr15:75042101-75042220
CYP1A2	CTCAAGGGTTTGAGGCCTCGGGTCCCCAAAGGCCTGAAAAGTCCACCAGAGCCATGGGGCTGGCCCTTGCTCGGGCATGTGCTGACCCTGGGGAAGAACCCGCACCTGGCACTGTCAAGG	1	+	chr15:75042161-75042280
CYP1A2	TGGCCCTTGCTCGGGCATGTGCTGACCCTGGGGAAGAACCCGCACCTGGCACTGTCAAGGATGAGCCAGCGCTACGGGGACGTCCTGCAGATCCGCATTGGCTCCACGCCCGTGCTGGTG	2	+	chr15:75042221-75042340
CYP1A2	ATGAGCCAGCGCTACGGGGACGTCCTGCAGATCCGCATTGGCTCCACGCCCGTGCTGGTGCTGAGCCGCCTGGACACCATCCGGCAGGCCCTGGTGCGGCAGGGCGACGATTTCAAGGGC	2	+	chr15:75042281-75042400
CYP1A2	CTGAGCCGCCTGGACACCATCCGGCAGGCCCTGGTGCGGCAGGGCGACGATTTCAAGGGCCGGCCTGACCTCTACACCTCCACCCTCATCACTGATGGCCAGAGCTTGACCTTCAGCACA	1	+	chr15:75042341-75042460
CYP1A2	CGGCCTGACCTCTACACCTCCACCCTCATCACTGATGGCCAGAGCTTGACCTTCAGCACAGACTCTGGACCGGTGTGGGCTGCCCGCCGGCGCCTGGCCCAGAATGCCCTCAACACCTTC	1	+	chr15:75042401-75042520
CYP1A2	GACTCTGGACCGGTGTGGGCTGCCCGCCGGCGCCTGGCCCAGAATGCCCTCAACACCTTCTCCATCGCCTCTGACCCAGCTTCCTCATCCTCCTGCTACCTGGAGGAGCATGTGAGCAAG	1	+	chr15:75042461-75042580
CYP1A2	TCCATCGCCTCTGACCCAGCTTCCTCATCCTCCTGCTACCTGGAGGAGCATGTGAGCAAGGAGGCTAAGGCCCTGATCAGCAGGTTGCAGGAGCTGATGGCAGGGCCTGGGCACTTCGAC	1	+	chr15:75042521-75042640
CYP1A2	GAGGCTAAGGCCCTGATCAGCAGGTTGCAGGAGCTGATGGCAGGGCCTGGGCACTTCGACCCTTACAATCAGGTGGTGGTGTCAGTGGCCAACGTCATTGGTGCCATGTGCTTCGGACAG	1	+	chr15:75042581-75042700
CYP1A2	CCTTACAATCAGGTGGTGGTGTCAGTGGCCAACGTCATTGGTGCCATGTGCTTCGGACAGCACTTCCCTGAGAGTAGCGATGAGATGCTCAGCCTCGTGAAGAACACTCATGAGTTCGTG	1	+	chr15:75042641-75042760
CYP1A2	CACTTCCCTGAGAGTAGCGATGAGATGCTCAGCCTCGTGAAGAACACTCATGAGTTCGTGGAGACTGCCTCCTCCGGGAACCCCCTGGACTTCTTCCCCATCCTTCGCTACCTGCCTAAC	1	+	chr15:75042701-75042820
CYP1A2	GAGACTGCCTCCTCCGGGAACCCCCTGGACTTCTTCCCCATCCTTCGCTACCTGCCTAACCCTGCCCTGCAGAGGTTCAAGGCCTTCAACCAGAGGTTCCTGTGGTTCCTGCAGAAAACA	1	+	chr15:75042761-75042880
CYP1A2	CCTGCCCTGCAGAGGTTCAAGGCCTTCAACCAGAGGTTCCTGTGGTTCCTGCAGAAAACAGTCCAGGAGCACTATCAGGACTTTGACAAGGTGAGCCCGGGGTGCAGGTGGCAAGGGGCA	1	+	chr15:75042821-75042940
CYP1A2	CAACGTTCAGCCTTTGACCTTGGAAGTGCCAGAGGTGCCCCTAAGCTTGTGCCCCCTCAGAACAGTGTCCGGGACATCACGGGTGCCCTGTTCAAGCACAGCAAGAAGGGGCCTAGAGCC	1	+	chr15:75043470-75043589
CYP1A2	AACAGTGTCCGGGACATCACGGGTGCCCTGTTCAAGCACAGCAAGAAGGGGCCTAGAGCCAGCGGCAACCTCATCCCACAGGAGAAGATTGTCAACCTTGTCAATGACATCTTTGGAGCA	1	+	chr15:75043530-75043649
CYP1A2	AGCGGCAACCTCATCCCACAGGAGAAGATTGTCAACCTTGTCAATGACATCTTTGGAGCAGGTAGGAACCAGAACCTTGCCCCTCCATCCAACAATGCCTGCTGTTCACCCACAGCCTTG	1	+	chr15:75043590-75043709
CYP1A2	TGTTTCTGTCTTCCTTCTTTCCTCACCTTACACTACACGGTTCAGGATTTGACACAGTCACCACAGCCATCTCCTGGAGCCTCATGTACCTTGTGACCAAGCCTGAGATACAGAGGAAGA	1	+	chr15:75044061-75044180
CYP1A2	CCACAGCCATCTCCTGGAGCCTCATGTACCTTGTGACCAAGCCTGAGATACAGAGGAAGATCCAGAAGGAGCTGGGTACATGGGGGCCCCCAACCCTATAGCCAGGAGAAGCCTTGAGAC	1	+	chr15:75044121-75044240
CYP1A2	TAATTCATGGGGCAGTTAGGGCAGCCCCTGAGCTCTGCTTGTCCTCTGTGTTCTACAGACACTGTGATTGGCAGGGAGCGGCGGCCCCGGCTCTCTGACAGACCCCAGCTGCCCTACTTG	1	+	chr15:75044407-75044526
CYP1A2	ACTGTGATTGGCAGGGAGCGGCGGCCCCGGCTCTCTGACAGACCCCAGCTGCCCTACTTGGAGGCCTTCATCCTGGAGACCTTCCGACACTCCTCCTTCTTGCCCTTCACCATCCCCCAC	1	+	chr15:75044467-75044586
CYP1A2	GAGGCCTTCATCCTGGAGACCTTCCGACACTCCTCCTTCTTGCCCTTCACCATCCCCCACAGGTGAGGCCTGCCGGTTCTGCCCTCCCACCTCTAAAGTGCTTGCCATGTTTTCTCTTCC	1	+	chr15:75044527-75044646
CYP1A2	CCCAGCTTTCCAGCCCTGAGCCTCACAGTGCCCTCTTCCCTCCTCAGCACAACAAGGGACACAACGCTGAATGGCTTCTACATCCCCAAGAAATGCTGTGTCTTCGTAAACCAGTGGCAG	1	+	chr15:75045478-75045597
CYP1A2	ACAACGCTGAATGGCTTCTACATCCCCAAGAAATGCTGTGTCTTCGTAAACCAGTGGCAGGTCAACCATGACCCGTGAGTACATACCCCTCACGAAAAAATGTGTGCAGGTTCAGCAGTC	1	+	chr15:75045538-75045657
CYP1A2	TGAGGTCCCATCTCCTCTGTTCCTCTTGCAGAGAGCTGTGGGAGGACCCCTCTGAGTTCCGGCCTGAGCGGTTCCTCACCGCCGATGGCACTGCCATTAACAAGCCCTTGAGTGAGAAGA	1	+	chr15:75047101-75047220
CYP1A2	GGCCTGAGCGGTTCCTCACCGCCGATGGCACTGCCATTAACAAGCCCTTGAGTGAGAAGATGATGCTGTTTGGCATGGGCAAGCGCCGGTGTATCGGGGAAGTCCTGGCCAAGTGGGAGA	1	+	chr15:75047161-75047280
CYP1A2	TGATGCTGTTTGGCATGGGCAAGCGCCGGTGTATCGGGGAAGTCCTGGCCAAGTGGGAGATCTTCCTCTTCCTGGCCATCCTGCTACAGCAACTGGAGTTCAGCGTGCCGCCGGGCGTGA	1	+	chr15:75047221-75047340
CYP1A2	TCTTCCTCTTCCTGGCCATCCTGCTACAGCAACTGGAGTTCAGCGTGCCGCCGGGCGTGAAAGTCGACCTGACCCCCATCTACGGGCTGACCATGAAGCACGCCCGCTGTGAACATGTCC	1	+	chr15:75047281-75047400
CYP1A2	AAGTCGACCTGACCCCCATCTACGGGCTGACCATGAAGCACGCCCGCTGTGAACATGTCCAGGCGCGGCTGCGCTTCTCCATCAACTGAAGAAGACACCACCATTCTGAGGCCAGGGAGC	1	+	chr15:75047341-75047460
CYP2C19	CCCTCGTAGCTTCTGTTTTCTGTTCTGCTAGGAATCCTTTTCAGCAATGGAAAGAGATGGAAGGAGATCCGGCGTTTCTGCCTCATGACTCTGCGGAATTTTGGGATGGGGAAGAGGAGC	1	+	chr10:96447851-96447970
CYP2C19	AAGGAGATCCGGCGTTTCTGCCTCATGACTCTGCGGAATTTTGGGATGGGGAAGAGGAGCATCGAGGACCGTGTTCAAGAGGAAGCCCGCTGCCTTGTGGAGGAGTTGAGAAAAACCAAT	1	+	chr10:96447911-96448030
CYP2C19	ATCGAGGACCGTGTTCAAGAGGAAGCCCGCTGCCTTGTGGAGGAGTTGAGAAAAACCAATGGTGGGTGACTTTTTTTTTTCCTGAAAAATGTTTTCTAAAATTTATTTTAATTTATTTTT	1	+	chr10:96447971-96448090
CYP2C19	TATATTTTAATGGTAATTTAAAATATTTCCAATCCTTTAGCCTCACCCTGTGATCCCACTTTCATCCTGGGCTGTGCTCCCTGCAATGTGATCTGCTCTGTTATTTTCCATGATCGATTT	1	+	chr10:96454634-96454753
CYP2C19	TTCATCCTGGGCTGTGCTCCCTGCAATGTGATCTGCTCTGTTATTTTCCATGATCGATTTGATTATAAAGATCAGAGGTTTCTTAACTTGATGGAAAAATTCAATGAAAACCTCAGGATT	1	+	chr10:96454694-96454813
CYP2C19	GATTATAAAGATCAGAGGTTTCTTAACTTGATGGAAAAATTCAATGAAAACCTCAGGATTCTGAGCTCTCCATGGATCCAGGTGAGATCAAGAGCTTCTCTTCCTGAGATATTATTTTTG	1	+	chr10:96454754-96454873
CYP2C19	TTAATTAATTTTTAAAAATCTTTAAGGTCTGCAATAATTTCCCTGCTCTCATCGATTATCTCCCAGGAAGTCATAATAAAATAGCTGAAAATTTTGCTTACATTAAAAGTTATGTATTGG	1	+	chr10:96466515-96466634
CYP2C19	TCCCAGGAAGTCATAATAAAATAGCTGAAAATTTTGCTTACATTAAAAGTTATGTATTGGAGAGAATAAAAGAACATCAAGAATCCCTGGACATGAACAGTGCTCGGGACTTTATTGATT	1	+	chr10:96466575-96466694
CYP2C19	AGAGAATAAAAGAACATCAAGAATCCCTGGACATGAACAGTGCTCGGGACTTTATTGATTGTTTCCTGATCAAAATGGAACAGGTAAAATGTTATTTGTTTGCCTGCATCTTGTGGTTCA	1	+	chr10:96466635-96466754
CYP2C19	ATTATGAAATAATTTTTTAGGAAAAGCACAATCAACAGTCTGAATTTACTGTTGAAAGCTTGATAGCCACTGTAACTGATATGTTTGGGGCTGGAACAGAGACAACGAGCACCACTCTGA	1	+	chr10:96480133-96480252
CYP2C19	TGATAGCCACTGTAACTGATATGTTTGGGGCTGGAACAGAGACAACGAGCACCACTCTGAGATATGGACTCCTGCTCCTGCTGAAGTACCCAGAGGTCACAGGTATGATGATACCATAGG	1	+	chr10:96480193-96480312
CYP2C19	GATATGGACTCCTGCTCCTGCTGAAGTACCCAGAGGTCACAGGTATGATGATACCATAGGTGAGCAGGGTGATTTTCAGAAAAGATGTTGGGAAGACACTGCTATTGTCCTCAATCTTGT	1	+	chr10:96480253-96480372
CYP2C19	ATCATTTCTTACTTGTGTCTTATCAGCTAAAGTCCAGGAAGAGATTGAATGTGTAGTTGGCAGAAACCGGAGCCCCTGTATGCAGGACAGGAGTCACATGCCCTACACAGATGCTGTGGT	1	+	chr10:96484077-96484196
CYP2C19	CAGAAACCGGAGCCCCTGTATGCAGGACAGGAGTCACATGCCCTACACAGATGCTGTGGTGCACGAGATCCAGAGATACATTGACCTCCTCCCCACCAACCTGCCCCATGCAGTGACCTG	1	+	chr10:96484137-96484256
CYP2C19	GCACGAGATCCAGAGATACATTGACCTCCTCCCCACCAACCTGCCCCATGCAGTGACCTGTGATGTTAAATTCAAAAACTACCTCATCCCCAAGGTAAGCTTGTTTCTCCTACACTACAT	1	+	chr10:96484197-96484316
CYP2C19	CACTCTTTGACTTCTTTATAACTTAGTTTGTCTGTTTTGCTATTTTCAGGGCACGACCATAATAACATCCCTGACTTCTGTGCTGCACAATGACAAAGAATTCCCCAACCCAGAGATGTT	1	+	chr10:96493005-96493124
CYP2C19	AATAACATCCCTGACTTCTGTGCTGCACAATGACAAAGAATTCCCCAACCCAGAGATGTTTGACCCTGGCCACTTTCTGGATAAGAGTGGCAACTTTAAGAAAAGTGACTACTTCATGCC	1	+	chr10:96493065-96493184
CYP2C19	TGACCCTGGCCACTTTCTGGATAAGAGTGGCAACTTTAAGAAAAGTGACTACTTCATGCCTTTCTCAGCAGGTAATAGATATTCATTTCCATCTGTCCTTCAGGGCACATGATACCTTTT	1	+	chr10:96493125-96493244
CYP2C19	TGGCCACTTTATCCATCAAAGAGGCACACACACTTAATTAGCATGGAGTGTTATAAAAAGCTTGGAGTGCAAGCTCACGGTTGTCTTAACAAGAGGAGAAGGCTTCAATGGATCCTTTTG	1	+	chr10:96522356-96522475
CYP2C19	CTTGGAGTGCAAGCTCACGGTTGTCTTAACAAGAGGAGAAGGCTTCAATGGATCCTTTTGTGGTCCTTGTGCTCTGTCTCTCATGTTTGCTTCTCCTTTCAATCTGGAGACAGAGCTCTG	1	+	chr10:96522416-96522535
CYP2C19	TGGTCCTTGTGCTCTGTCTCTCATGTTTGCTTCTCCTTTCAATCTGGAGACAGAGCTCTGGGAGAGGAAAACTCCCTCCTGGCCCTACTCCTCTCCCAGTGATTGGAAATATCCTACAGA	1	+	chr10:96522476-96522595
CYP2C19	GGAGAGGAAAACTCCCTCCTGGCCCTACTCCTCTCCCAGTGATTGGAAATATCCTACAGATAGATATTAAGGATGTCAGCAAATCCTTAACCAATGTAAGTATGCTCCTTCAGTGGCTTG	1	+	chr10:96522536-96522655
CYP2C19	AGTGACTTCATTTGCTGTTAACTGTATCTCCTTTTCTAGCTCTCAAAAATCTATGGCCCTGTGTTCACTCTGTATTTTGGCCTGGAACGCATGGTGGTGCTGCATGGATATGAAGTGGTG	1	+	chr10:96534776-96534895
CYP2C19	GTGTTCACTCTGTATTTTGGCCTGGAACGCATGGTGGTGCTGCATGGATATGAAGTGGTGAAGGAAGCCCTGATTGATCTTGGAGAGGAGTTTTCTGGAAGAGGCCATTTCCCACTGGCT	1	+	chr10:96534836-96534955
CYP2C19	AAGGAAGCCCTGATTGATCTTGGAGAGGAGTTTTCTGGAAGAGGCCATTTCCCACTGGCTGAAAGAGCTAACAGAGGATTTGGTAGGTGTGCAAGTGCCTGTTTCAGCATCTGTCTTGGG	1	+	chr10:96534896-96535015
CYP2C19	GCCTGGGATCTCCCTCCTAGTTTCGTTTCTCTTCCTGTTAGGAATCGTTTTCAGCAATGGAAAGAGATGGAAGGAGATCCGGCGTTTCTCCCTCATGACGCTGCGGAATTTTGGGATGGG	1	+	chr10:96535106-96535225
CYP2C19	AAAGAGATGGAAGGAGATCCGGCGTTTCTCCCTCATGACGCTGCGGAATTTTGGGATGGGGAAGAGGAGCATTGAGGACCGTGTTCAAGAGGAAGCCCGCTGCCTTGTGGAGGAGTTGAG	1	+	chr10:96535166-96535285
CYP2C19	GAAGAGGAGCATTGAGGACCGTGTTCAAGAGGAAGCCCGCTGCCTTGTGGAGGAGTTGAGAAAAACCAAGGGTGGGTGAACATACTCTCTATCACTGACCTTTCTGGACTGCTCTCCTCT	1	+	chr10:96535226-96535345
CYP2C19	AAAAACCAAGGGTGGGTGAACATACTCTCTATCACTGACCTTTCTGGACTGCTCTCCTCTCTACTGACATTCTTGGAAACATTTCAGGGGTGGCCAGATCTTTTATTTGGAGTCCTGGTT	1	+	chr10:96535286-96535405
CYP2C19	CTACTGACATTCTTGGAAACATTTCAGGGGTGGCCAGATCTTTTATTTGGAGTCCTGGTTGTTAGCTCATGTGAAGCAGGGTTTGAAGCTGAGAGCCAAGGGAATTTGCACATGTTTGTG	1	+	chr10:96535346-96535465
CYP2C19	GTTAGCTCATGTGAAGCAGGGTTTGAAGCTGAGAGCCAAGGGAATTTGCACATGTTTGTGCTGTGTGTGTACAGGCATGATTGTGCATACAGTGTGGGTATAAAAGTTCATTTAATCCTA	1	+	chr10:96535406-96535525
CYP2C19	CTGTGTGTGTACAGGCATGATTGTGCATACAGTGTGGGTATAAAAGTTCATTTAATCCTATGTTCTCCTGAACTTTGCTTCTTTGTTTTCAAATAAGAAATGATGAATATAGATTTTGAG	1	+	chr10:96535466-96535585
CYP2C19	TGTTCTCCTGAACTTTGCTTCTTTGTTTTCAAATAAGAAATGATGAATATAGATTTTGAGTTCATTTTTTGAAAGAGTTAAAGAGCAGTGTTTTTCCCATTATCTATTCCAGAACATGTC	1	+	chr10:96535526-96535645
CYP2C19	TTCATTTTTTGAAAGAGTTAAAGAGCAGTGTTTTTCCCATTATCTATTCCAGAACATGTCACCAGAGAATACTTGACAAGTGGACATGGTGGAAATGGCCCTATCACACCCCTAGGGAGC	1	+	chr10:96535586-96535705
CYP2C19	ACCAGAGAATACTTGACAAGTGGACATGGTGGAAATGGCCCTATCACACCCCTAGGGAGCATGAACCAAATGGCATGTGCTTTTATTTAATTGGACTATGTTTGTATGGTCAGCCTCACT	1	+	chr10:96535646-96535765
CYP2C19	ATGAACCAAATGGCATGTGCTTTTATTTAATTGGACTATGTTTGTATGGTCAGCCTCACTGACTTGTCTAGGGTTTCTTTTAGGCCCATGCTTGCCATTCTGGCCAGTAATGACATTCTA	1	+	chr10:96535706-96535825
CYP2C19	GACTTGTCTAGGGTTTCTTTTAGGCCCATGCTTGCCATTCTGGCCAGTAATGACATTCTACAGTTTTTATTGCTTAGGCATATCTTAGTGTAGTTCTCATCAGCTTTTATTTCTCTGTAA	1	+	chr10:96535766-96535885
CYP2C19	CAGTTTTTATTGCTTAGGCATATCTTAGTGTAGTTCTCATCAGCTTTTATTTCTCTGTAAATACAGCATTATTTAAAAAATAGTGTTAATTATTTCTTGTTACTCTATTGATTTTGAGTA	1	+	chr10:96535826-96535945
CYP2C19	ATACAGCATTATTTAAAAAATAGTGTTAATTATTTCTTGTTACTCTATTGATTTTGAGTAAACATATGCTATGACATAATTCTGTGAAATACACAAATGTCTATTTATAAAATAATTTAT	1	+	chr10:96535886-96536005
CYP2C19	AACTAGATTTTAATTATTAGTAATAACTGTAATTTTTATTCCTTAAGTATAATTTGGCTCTGTTTCATTTTGCTTATCTCTTTCCAATCATATTTATGAAATTTTGGCTTAGAAATTTAT	1	+	chr10:96536008-96536127
CYP2C19	TGTTTCATTTTGCTTATCTCTTTCCAATCATATTTATGAAATTTTGGCTTAGAAATTTATGGTAATTATTATTTTCCACTGCCAACTCTACTCACCTATGAAGTTTTACAATGAATCAGT	1	+	chr10:96536068-96536187
CYP2C19	GGTAATTATTATTTTCCACTGCCAACTCTACTCACCTATGAAGTTTTACAATGAATCAGTTTATCAGCTTGGATACCAAATTACCTCATTTTTAAATTCTGTTTTCCAAATGAAGTGAAA	1	+	chr10:96536128-96536247
CYP2C19	AATGTTTACTCATATTTTAAAATTGTTTCCAATCATTTAGCTTCACCCTGTGATCCCACTTTCATCCTGGGCTGTGCTCCCTGCAATGTGATCTGCTCCATTATTTTCCAGAAACGTTTC	1	+	chr10:96540216-96540335
CYP2C19	TTCATCCTGGGCTGTGCTCCCTGCAATGTGATCTGCTCCATTATTTTCCAGAAACGTTTCGATTATAAAGATCAGCAATTTCTTAACTTGATGGAAAAATTGAATGAAAACATCAGGATT	1	+	chr10:96540276-96540395
CYP2C19	GATTATAAAGATCAGCAATTTCTTAACTTGATGGAAAAATTGAATGAAAACATCAGGATTGTAAGCACCCCCTGGATCCAGGTAAGGCCAAGTTTTTTGCTTCCTGAGAAACCACTTACA	1	+	chr10:96540336-96540455
CYP2C19	TTTTAATTTAATAAATTATTGTTTTCTCTTAGATATGCAATAATTTTCCCACTATCATTGATTATTTCCCGGGAACCCATAACAAATTACTTAAAAACCTTGCTTTTATGGAAAGTGATA	1	+	chr10:96541546-96541665
CYP2C19	ATTATTTCCCGGGAACCCATAACAAATTACTTAAAAACCTTGCTTTTATGGAAAGTGATATTTTGGAGAAAGTAAAAGAACACCAAGAATCGATGGACATCAACAACCCTCGGGACTTTA	1	+	chr10:96541606-96541725
CYP2C19	TTTTGGAGAAAGTAAAAGAACACCAAGAATCGATGGACATCAACAACCCTCGGGACTTTATTGATTGCTTCCTGATCAAAATGGAGAAGGTAAAATGTTAACAAAAGCTTAGTTATGTGA	1	+	chr10:96541666-96541785
CYP2C19	AATATGCTGTTAAATAATTTGTCAGATAATTGCATCAAATCATTCCTAGGAAAAGCAAAACCAACAGTCTGAATTCACTATTGAAAACTTGGTAATCACTGCAGCTGACTTACTTGGAGC	1	+	chr10:96580204-96580323
CYP2C19	CCAACAGTCTGAATTCACTATTGAAAACTTGGTAATCACTGCAGCTGACTTACTTGGAGCTGGGACAGAGACAACAAGCACAACCCTGAGATATGCTCTCCTTCTCCTGCTGAAGCACCC	1	+	chr10:96580264-96580383
CYP2C19	TGGGACAGAGACAACAAGCACAACCCTGAGATATGCTCTCCTTCTCCTGCTGAAGCACCCAGAGGTCACAGGTATGATCACAGAGGATGAGTTAATTGAGTTTTAGGAAAGATGTTGGGA	1	+	chr10:96580324-96580443
CYP2C19	ATCAGTTCTTACTTGTGTCTTGTCAGCTAAAGTCCAGGAAGAGATTGAACGTGTCGTTGGCAGAAACCGGAGCCCCTGCATGCAGGACAGGGGCCACATGCCCTACACAGATGCTGTGGT	1	+	chr10:96602568-96602687
CYP2C19	CAGAAACCGGAGCCCCTGCATGCAGGACAGGGGCCACATGCCCTACACAGATGCTGTGGTGCACGAGGTCCAGAGATACATCGACCTCATCCCCACCAGCCTGCCCCATGCAGTGACCTG	1	+	chr10:96602628-96602747
CYP2C19	GCACGAGGTCCAGAGATACATCGACCTCATCCCCACCAGCCTGCCCCATGCAGTGACCTGTGACGTTAAATTCAGAAACTACCTCATTCCCAAGGTAAGTTTGTTTCTCCTACACTGCAA	1	+	chr10:96602688-96602807
CYP2C19	CCTTCGTGACTTCTTTACAGCTCAGTTCACCTATGTCTCTTGTTTCTAGGGCACAACCATATTAACTTCCCTCACTTCTGTGCTACATGACAACAAAGAATTTCCCAACCCAGAGATGTT	1	+	chr10:96609625-96609744
CYP2C19	ATTAACTTCCCTCACTTCTGTGCTACATGACAACAAAGAATTTCCCAACCCAGAGATGTTTGACCCTCGTCACTTTCTGGATGAAGGTGGAAATTTTAAGAAAAGTAACTACTTCATGCC	1	+	chr10:96609685-96609804
CYP2C19	TGACCCTCGTCACTTTCTGGATGAAGGTGGAAATTTTAAGAAAAGTAACTACTTCATGCCTTTCTCAGCAGGTAATATAAATTTATTTCCCTTTGTGTTTCAGGGTACAAGATAACTTTT	1	+	chr10:96609745-96609864
CYP2C19	CACATGAGGAGTAACTTCTCCCTATGTTTGTTATTTTCAGGAAAACGGATTTGTGTGGGAGAGGGCCTGGCCCGCATGGAGCTGTTTTTATTCCTGACCTTCATTTTACAGAACTTTAAC	1	+	chr10:96612450-96612569
CYP2C19	GAGGGCCTGGCCCGCATGGAGCTGTTTTTATTCCTGACCTTCATTTTACAGAACTTTAACCTGAAATCTCTGATTGACCCAAAGGACCTTGACACAACTCCTGTTGTCAATGGATTTGCT	1	+	chr10:96612510-96612629
CYP2C19	CTGAAATCTCTGATTGACCCAAAGGACCTTGACACAACTCCTGTTGTCAATGGATTTGCTTCTGTCCCGCCCTTCTATCAGCTGTGCTTCATTCCTGTCTGAAGAAGCACAGATGGTCTG	1	+	chr10:96612570-96612689
CYP2C19	TCTGTCCCGCCCTTCTATCAGCTGTGCTTCATTCCTGTCTGAAGAAGCACAGATGGTCTGGCTGCTCCTGTGCTGTCCCTGCAGCTCTCTTTCCTCTGGTCCAAATTTCACTATCTGTGA	1	+	chr10:96612630-96612749
CYP2C19	GCTGCTCCTGTGCTGTCCCTGCAGCTCTCTTTCCTCTGGTCCAAATTTCACTATCTGTGATGCTTCTTCTGACCCGTCATCTCACATTTTCCCTTCCCCCAAGATCTAGTGAACATTCAG	1	+	chr10:96612690-96612809
CYP2C19	TGCTTCTTCTGACCCGTCATCTCACATTTTCCCTTCCCCCAAGATCTAGTGAACATTCAGCCTCCATTAAAAAAGTTTCACTGTGCAAATATATCTGCTATTCCCCATACTCTATAATAG	1	+	chr10:96612750-96612869
CYP2C8	AGATCGGCAGCCAGATGGGCTAGCATTCTTCAGACAGGGATGAAGCAGATCTGGTATGAGGGTGGCAGAGAAACAATCCCTTTGGTAACTGCAGTAGTATTGAGGTTCTTTAAATCATCA	1	+	chr10:96796856-96796975
CYP2C8	GGTGGCAGAGAAACAATCCCTTTGGTAACTGCAGTAGTATTGAGGTTCTTTAAATCATCAACAGATTTCAGGTTAAAGTTCTGTAAAATTGTGGTTAGAAATAAAAATAGCTCCATGCGG	1	+	chr10:96796916-96797035
CYP2C8	ACAGATTTCAGGTTAAAGTTCTGTAAAATTGTGGTTAGAAATAAAAATAGCTCCATGCGGGCAAGTCCTTCTCCTGCACAAATTCGTTTTCCTGAAGATAACAAAGAAAGGAAGTAGTTA	1	+	chr10:96796976-96797095
CYP2C8	AAAAGTTCTCTCTTTCCTTTAAATACAAATGGAAACGAGTTTCTATTACCTGCTGAGAAAGGCATGAAGTAGTCACTTTTCTTAAAGTTGCCATTCTTATCTAGAAAGTGGCCAGGGTCA	1	+	chr10:96798605-96798724
CYP2C8	GGCATGAAGTAGTCACTTTTCTTAAAGTTGCCATTCTTATCTAGAAAGTGGCCAGGGTCAAAGATATTTGGATTAGGAAATTCTTTGTCATCATGTAGCACGGAAGTCAGTAATGCCATT	1	+	chr10:96798665-96798784
CYP2C8	AAGATATTTGGATTAGGAAATTCTTTGTCATCATGTAGCACGGAAGTCAGTAATGCCATTATGGTTGTGCCCTGGAAGTAACAAAACAGATAATCTGATTTATAAAGAAGTCCAGAAGTG	1	+	chr10:96798725-96798844
CYP2C8	ATATAGTGTAAGAGAAACAAGCTTACCTTGGGGATGAGGTAGTTTCTGAACTTAGTATCAGTGGTCACTGCATGGGGCACACCGGTGGGGACAAGGTCACTGTATCTCTGGATCTCGTGC	1	+	chr10:96802621-96802740
CYP2C8	GTGGTCACTGCATGGGGCACACCGGTGGGGACAAGGTCACTGTATCTCTGGATCTCGTGCACTACAGCATCAGTGTAAGGCATGTGGCTCCTATCCTGCATGCAGGGGCTCCTGTGTCTG	1	+	chr10:96802681-96802800
CYP2C8	ACTACAGCATCAGTGTAAGGCATGTGGCTCCTATCCTGCATGCAGGGGCTCCTGTGTCTGCCAATTACATGATCAATCTCTTCCTGGACTTTAGCTGACAAGACACAAGAAAGAACTGAT	1	+	chr10:96802741-96802860
CYP2C8	TTCTCAGCATTGTTCTGAAATTCACTTTGTTCATCATCTGTGGTCCTACCTGTGACCTCTGGGTGCTTCAGCAGGAGCAGGAGTCCATATCTCAGAGTGGTGCTTGTTGTCTCTGTTCCA	1	+	chr10:96805518-96805637
CYP2C8	GGGTGCTTCAGCAGGAGCAGGAGTCCATATCTCAGAGTGGTGCTTGTTGTCTCTGTTCCAGCAACAAATAGATCAGCTACAGTGCCAACCAAGTTTTCAATATTGAATTCTGACTTTTGG	1	+	chr10:96805578-96805697
CYP2C8	GCAACAAATAGATCAGCTACAGTGCCAACCAAGTTTTCAATATTGAATTCTGACTTTTGGTTGTCCTTTTCCTAGAAGTGATTTCATGCAATTATCTGACAAATTATGTGCCAGTATATC	1	+	chr10:96805638-96805757
CYP2C8	ATCAAAATACTGATCTGTTGCTAATATCTTACCTGCTCCATTTTGATCAGGAAGCAATCGATAAAGTCCCGAGGATTGTTAACATCCAGTGATGCTTGGTGTTCTTTTACTTTCTCCCTA	1	+	chr10:96818060-96818179
CYP2C8	ATAAAGTCCCGAGGATTGTTAACATCCAGTGATGCTTGGTGTTCTTTTACTTTCTCCCTAATGTAACTTCGTGTAAGAGCAACATTTTTAAGCACTTTGTTGTGAGTTCCTGGGAAACAA	1	+	chr10:96818120-96818239
CYP2C8	ATGTAACTTCGTGTAAGAGCAACATTTTTAAGCACTTTGTTGTGAGTTCCTGGGAAACAATCAATGAGTAGAGGGAAATTATTGCAGACCTAAAAGAGAAAAGAATATTAAATATAAACA	1	+	chr10:96818180-96818299
CYP2C8	TTCCCTACAACCTTGAATAAATGGTTTCCAAGGAAAATAAAATCTTGGCCTTACCTGGATCCATGGGGAGTTCAGAATCCTGAAGTTTTCATTGAATCTTTTCATCAGGGTGAGAAAATT	1	+	chr10:96824503-96824622
CYP2C8	CCATGGGGAGTTCAGAATCCTGAAGTTTTCATTGAATCTTTTCATCAGGGTGAGAAAATTCTGATCTTTATAATCAAATCGTTTCTGGAAAACAACGGAGCAGATCACATTGCAGGGAGC	1	+	chr10:96824563-96824682
CYP2C8	CTGATCTTTATAATCAAATCGTTTCTGGAAAACAACGGAGCAGATCACATTGCAGGGAGCACAGCCCAGGATGAAAGTGGGATCACAGGGTGAAGCTAAAGATTTAAAAATTTTTAAAAA	1	+	chr10:96824623-96824742
CYP2C8	GTCAATGACGCAGAGTAGAGTCACCCACCCTTGGTTTTTCTCAACTCCTCCACAAGGCAGTGAGCTTCCTCTTGAACACGGTCCTCAATGCTCCTCTTCCCCATCCCAAAATTCCGCAAG	1	+	chr10:96826937-96827056
CYP2C8	TGAGCTTCCTCTTGAACACGGTCCTCAATGCTCCTCTTCCCCATCCCAAAATTCCGCAAGGTTGTGAGGGAGAAACGCCGGATCTCCTTCCATCTCTTTCCATTGCTGGAAATGATTCCT	1	+	chr10:96826997-96827116
CYP2C8	GTTGTGAGGGAGAAACGCCGGATCTCCTTCCATCTCTTTCCATTGCTGGAAATGATTCCTAATAAAAAAAGGGGCAGAAACTGGGAGAATTCACAGCCAAGGAAGAAAGTGCTGCAACAC	1	+	chr10:96827057-96827176
CYP2C8	AATAAAAAAAGGGGCAGAAACTGGGAGAATTCACAGCCAAGGAAGAAAGTGCTGCAACACTTGGCAGCCATGCAGATAGGCTAAGCTCTGCTGAGAAGCTTTTTAGGGCTCTGTTTTCCA	1	+	chr10:96827117-96827236
CYP2C8	TTGGCAGCCATGCAGATAGGCTAAGCTCTGCTGAGAAGCTTTTTAGGGCTCTGTTTTCCATCCCCCTCACCCCAGTTACCAAAGCTGACACAGAAATATGTGCACCTACCAAGTCCTTTA	1	+	chr10:96827177-96827296
CYP2C8	TCCCCCTCACCCCAGTTACCAAAGCTGACACAGAAATATGTGCACCTACCAAGTCCTTTAGTAATTCTTTGAGATATTGGGGAATTGCCTCTTCCAGAAAACTCCTCTCCATTATCAATC	1	+	chr10:96827237-96827356
CYP2C8	GTAATTCTTTGAGATATTGGGGAATTGCCTCTTCCAGAAAACTCCTCTCCATTATCAATCAGGGCTTCCTTCACTGCCTCATATCCATGAAACACCACTATGGGATTCATGCCAAAATAC	1	+	chr10:96827297-96827416
CYP2C8	AGGGCTTCCTTCACTGCCTCATATCCATGAAACACCACTATGGGATTCATGCCAAAATACACGGTGAACACAGGACCATAGACTTTTGAGAACTGGGAAAGGAAATGCAAATAGCAGCAA	1	+	chr10:96827357-96827476
CYP2C8	AGTTCAATTTTCATGACCATTCTGAATAAAACACATGACTACTATAGTAGAGAACTTATTGGATGAAATTTCTAATCACACACACTTCCCTTCACCTTCAGTCAAAAATCATAGCAAAAC	1	+	chr10:96828265-96828384
CYP2C8	GGATGAAATTTCTAATCACACACACTTCCCTTCACCTTCAGTCAAAAATCATAGCAAAACACTGTGAAACAAAGAGGAGAAACAGCACTTTAAACTTTTGCCACTGTATTAAATGATTAT	1	+	chr10:96828325-96828444
CYP2C8	TTGTCTAAAAATAGCAGTCAAATAACTTACCCTTTGCAATTGGCTGGAGGAACATAAGGCAGACTTACATTGGTGAAAGATTTGCAGATGTCCTTAACATCTATCTGTAGCATATTTCCA	1	+	chr10:96828924-96829043
CYP2C8	AGACTTACATTGGTGAAAGATTTGCAGATGTCCTTAACATCTATCTGTAGCATATTTCCAATAATAGGAAGAGGAGTGGGGCCAGGAGGGAGCTTCCTTCTCCTACAGCTCTGTCTCCAG	1	+	chr10:96828984-96829103
CYP2C8	ATAATAGGAAGAGGAGTGGGGCCAGGAGGGAGCTTCCTTCTCCTACAGCTCTGTCTCCAGAGTGAAAAGAGAAGCATAAAAGAGAGACACAGCACCAGGACCACAAAAGGTTCCATTGAA	1	+	chr10:96829044-96829163
CYP2C8	AGTGAAAAGAGAAGCATAAAAGAGAGACACAGCACCAGGACCACAAAAGGTTCCATTGAAGCCTTCTCTTCTTATTAAGACAGCTGTGAGCTTGCACTCCAAAGTTTTTATAACACTCCC	1	+	chr10:96829104-96829223
CYP2C8	GCCTTCTCTTCTTATTAAGACAGCTGTGAGCTTGCACTCCAAAGTTTTTATAACACTCCCTGCTAATTTAGTGTGTGTCTCTTTGACATGTAAAGTAAACAATCACCTAGATCCAATTTA	1	+	chr10:96829164-96829283
CYP2C9	GGCTTGGAGTGCAAGCTCATGGTTGTCTTAACAAGAAGAGAAGGCTTCAATGGATTCTCTTGTGGTCCTTGTGCTCTGTCTCTCATGTTTGCTTCTCCTTTCACTCTGGAGACAGAGCTC	1	+	chr10:96698391-96698510
CYP2C9	TGTGGTCCTTGTGCTCTGTCTCTCATGTTTGCTTCTCCTTTCACTCTGGAGACAGAGCTCTGGGAGAGGAAAACTCCCTCCTGGCCCCACTCCTCTCCCAGTGATTGGAAATATCCTACA	1	+	chr10:96698451-96698570
CYP2C9	TGGGAGAGGAAAACTCCCTCCTGGCCCCACTCCTCTCCCAGTGATTGGAAATATCCTACAGATAGGTATTAAGGACATCAGCAAATCCTTAACCAATGTAAGTATGCTCCTTCAGTGGCT	1	+	chr10:96698511-96698630
CYP2C9	AGTAACTTCGTTTGCTGTTATCTCTGTCTACTTTCCTAGCTCTCAAAGGTCTATGGCCCTGTGTTCACTCTGTATTTTGGCCTGAAACCCATAGTGGTGCTGCATGGATATGAAGCAGTG	1	+	chr10:96701576-96701695
CYP2C9	GTGTTCACTCTGTATTTTGGCCTGAAACCCATAGTGGTGCTGCATGGATATGAAGCAGTGAAGGAAGCCCTGATTGATCTTGGAGAGGAGTTTTCTGGAAGAGGCATTTTCCCACTGGCT	1	+	chr10:96701636-96701755
CYP2C9	AAGGAAGCCCTGATTGATCTTGGAGAGGAGTTTTCTGGAAGAGGCATTTTCCCACTGGCTGAAAGAGCTAACAGAGGATTTGGTAGGTGTGCATGTGCCTGTTTCAGCATCTGTCTTGGG	1	+	chr10:96701696-96701815
CYP2C9	TTTCGTTTCTCTTCCTGTTAGGAATTGTTTTCAGCAATGGAAAGAAATGGAAGGAGATCCGGCGTTTCTCCCTCATGACGCTGCGGAATTTTGGGATGGGGAAGAGGAGCATTGAGGACC	1	+	chr10:96701928-96702047
CYP2C9	GGCGTTTCTCCCTCATGACGCTGCGGAATTTTGGGATGGGGAAGAGGAGCATTGAGGACCGTGTTCAAGAGGAAGCCCGCTGCCTTGTGGAGGAGTTGAGAAAAACCAAGGGTGGGTGAC	1	+	chr10:96701988-96702107
CYP2C9	GTGTTCAAGAGGAAGCCCGCTGCCTTGTGGAGGAGTTGAGAAAAACCAAGGGTGGGTGACCCTACTCCATATCACTGACCTTACTGGACTACTATCTTCTCTACTGACATTCTTGGAAAC	1	+	chr10:96702048-96702167
CYP2C9	CCTACTCCATATCACTGACCTTACTGGACTACTATCTTCTCTACTGACATTCTTGGAAACATTTCAGGGGTGGCCATATCTTTCATTATGAGTCCTGGTTGTTAGCTCATGTGAAGCGGG	1	+	chr10:96702108-96702227
CYP2C9	ATTTCAGGGGTGGCCATATCTTTCATTATGAGTCCTGGTTGTTAGCTCATGTGAAGCGGGGGTTTGAAGCTGAGAGCCAAGGGAATTTGCACATATTTGTGCTGTGTGTGTACAGGCATG	1	+	chr10:96702168-96702287
CYP2C9	GGTTTGAAGCTGAGAGCCAAGGGAATTTGCACATATTTGTGCTGTGTGTGTACAGGCATGATTGTGCGTACAGTGTGGGTATAAAAGGTTCATTTAATCCCATGTTCTCCTGAACTTTGC	1	+	chr10:96702228-96702347
CYP2C9	ATTGTGCGTACAGTGTGGGTATAAAAGGTTCATTTAATCCCATGTTCTCCTGAACTTTGCTTTTTTGCTTTCAAATAAGAAATGATGAATATAGATTTTGAGTTCATTTTTTGAAAGAGT	1	+	chr10:96702288-96702407
CYP2C9	TTTTTTGCTTTCAAATAAGAAATGATGAATATAGATTTTGAGTTCATTTTTTGAAAGAGTTAAAGAGCAGTGTTTTTCCCATTACCTATTCCAGAACATGTCACCAGAGAATACTTGACA	1	+	chr10:96702348-96702467
CYP2C9	TAAAGAGCAGTGTTTTTCCCATTACCTATTCCAGAACATGTCACCAGAGAATACTTGACAAGTCAACATGGTGGGAATGGCCCTATCATACCCATATGGAGCATGAACCAAATGGCATGT	1	+	chr10:96702408-96702527
CYP2C9	AGTCAACATGGTGGGAATGGCCCTATCATACCCATATGGAGCATGAACCAAATGGCATGTGCTTTTATTTAATTGGACTGTGTTTGTATGGTCAGCCTCACTGACTTCTCTGGGGTTTCT	1	+	chr10:96702468-96702587
CYP2C9	GCTTTTATTTAATTGGACTGTGTTTGTATGGTCAGCCTCACTGACTTCTCTGGGGTTTCTTTTAGGCCCGTGCTTGCCATTCTGGCCAGTAATGACATTCTACAGTTTTTATTGCTTAGG	1	+	chr10:96702528-96702647
CYP2C9	TTTAGGCCCGTGCTTGCCATTCTGGCCAGTAATGACATTCTACAGTTTTTATTGCTTAGGCATATCTTAGTGCAGTTCTCATCAATTATTATTTCTCTGTAAACACAGCATTATTTTAAA	1	+	chr10:96702588-96702707
CYP2C9	AAAATAGTATTAATTATTTCTTGTTACTGTATTGATTTATATATTTTCAGTAAATACATCCTGTAGCATAATTCTGTGAAATACCCAAATGTCAATTTATAAAATGATTTATTTAACAAG	1	+	chr10:96702706-96702825
CYP2C9	CTGTAGCATAATTCTGTGAAATACCCAAATGTCAATTTATAAAATGATTTATTTAACAAGATTTTACTTATTAGTAATAACTCTGTAATCTGCATTCCCTATGTATGATTTGGCTCTGTT	1	+	chr10:96702766-96702885
CYP2C9	ATTTTACTTATTAGTAATAACTCTGTAATCTGCATTCCCTATGTATGATTTGGCTCTGTTTCAGTTTTGCTTATCTCTTTCCAACCATATTTATGAAATTTTGGCTTAGAAATTTATGTT	1	+	chr10:96702826-96702945
CYP2C9	TCAGTTTTGCTTATCTCTTTCCAACCATATTTATGAAATTTTGGCTTAGAAATTTATGTTAATTATTTTTTTTCCATGGCCAACTCTACTCATCTATGAAGTTTTACAATGAATCTGTTT	1	+	chr10:96702886-96703005
CYP2C9	AATTATTTTTTTTCCATGGCCAACTCTACTCATCTATGAAGTTTTACAATGAATCTGTTTATCAGCTTGGATACCAAATTACCTTGTTTTTAAATTCTGTTTTCCCAATGAAGTTAAAGA	1	+	chr10:96702946-96703065
CYP2C9	TAAAGTTTAATAGTATTTTAAATTGTTTCTAATTATTTAGCCTCACCCTGTGATCCCACTTTCATCCTGGGCTGTGCTCCCTGCAATGTGATCTGCTCCATTATTTTCCATAAACGTTTT	1	+	chr10:96707496-96707615
CYP2C9	TTCATCCTGGGCTGTGCTCCCTGCAATGTGATCTGCTCCATTATTTTCCATAAACGTTTTGATTATAAAGATCAGCAATTTCTTAACTTAATGGAAAAGTTGAATGAAAACATCAAGATT	1	+	chr10:96707556-96707675
CYP2C9	GATTATAAAGATCAGCAATTTCTTAACTTAATGGAAAAGTTGAATGAAAACATCAAGATTTTGAGCAGCCCCTGGATCCAGGTAAGGCCAAGATTTTTGCTTCCTGAGAAACCACTTATT	1	+	chr10:96707616-96707735
CYP2C9	TTAATTTAATAAATTATTGTTTTCTCTTAGATCTGCAATAATTTTTCTCCTATCATTGATTACTTCCCGGGAACTCACAACAAATTACTTAAAAACGTTGCTTTTATGAAAAGTTATATT	1	+	chr10:96708835-96708954
CYP2C9	TACTTCCCGGGAACTCACAACAAATTACTTAAAAACGTTGCTTTTATGAAAAGTTATATTTTGGAAAAAGTAAAAGAACACCAAGAATCAATGGACATGAACAACCCTCAGGACTTTATT	1	+	chr10:96708895-96709014
CYP2C9	TTGGAAAAAGTAAAAGAACACCAAGAATCAATGGACATGAACAACCCTCAGGACTTTATTGATTGCTTCCTGATGAAAATGGAGAAGGTAAAATGTAAACAAAAGCTTAGTTATGTGACT	1	+	chr10:96708955-96709074
CYP2C9	GATTGCTTCCTGATGAAAATGGAGAAGGTAAAATGTAAACAAAAGCTTAGTTATGTGACTGCTTGTGAATTTGTGATTTGTTGACTAGTTCTGTGTTTACTAAGGATGTTTAACTGGTCA	1	+	chr10:96709015-96709134
CYP2C9	GCTTGTGAATTTGTGATTTGTTGACTAGTTCTGTGTTTACTAAGGATGTTTAACTGGTCAATCAGTAATGCTTGAGAAGCACTTTAAGTTTTTATTGTATGAATGAATAACAAAATAGAC	1	+	chr10:96709075-96709194
CYP2C9	AATATGCTGGTAAATAATTTGTCAGATAATTGCATCAAATCATTCCTAGGAAAAGCACAACCAACCATCTGAATTTACTATTGAAAGCTTGGAAAACACTGCAGTTGACTTGTTTGGAGC	1	+	chr10:96731812-96731931
CYP2C9	CCAACCATCTGAATTTACTATTGAAAGCTTGGAAAACACTGCAGTTGACTTGTTTGGAGCTGGGACAGAGACGACAAGCACAACCCTGAGATATGCTCTCCTTCTCCTGCTGAAGCACCC	1	+	chr10:96731872-96731991
CYP2C9	TGGGACAGAGACGACAAGCACAACCCTGAGATATGCTCTCCTTCTCCTGCTGAAGCACCCAGAGGTCACAGGTATGATCAGAGATGATAAGTTAATTAATTTTCAGAAAAGATTTTGGGA	1	+	chr10:96731932-96732051
CYP2C9	ATCAGTTTTTACTTGTGTCTTATCAGCTAAAGTCCAGGAAGAGATTGAACGTGTGATTGGCAGAAACCGGAGCCCCTGCATGCAAGACAGGAGCCACATGCCCTACACAGATGCTGTGGT	1	+	chr10:96740914-96741033
CYP2C9	CAGAAACCGGAGCCCCTGCATGCAAGACAGGAGCCACATGCCCTACACAGATGCTGTGGTGCACGAGGTCCAGAGATACATTGACCTTCTCCCCACCAGCCTGCCCCATGCAGTGACCTG	1	+	chr10:96740974-96741093
CYP2C9	GCACGAGGTCCAGAGATACATTGACCTTCTCCCCACCAGCCTGCCCCATGCAGTGACCTGTGACATTAAATTCAGAAACTATCTCATTCCCAAGGTAAGTTTGTTTCTCCTACACTGCAA	1	+	chr10:96741034-96741153
CYP2C9	CCTTCATGGCTTCTTTACAGCTCAGTTCATCTATGTCTCTTGTTTCTAGGGCACAACCATATTAATTTCCCTGACTTCTGTGCTACATGACAACAAAGAATTTCCCAACCCAGAGATGTT	1	+	chr10:96745741-96745860
CYP2C9	ATTAATTTCCCTGACTTCTGTGCTACATGACAACAAAGAATTTCCCAACCCAGAGATGTTTGACCCTCATCACTTTCTGGATGAAGGTGGCAATTTTAAGAAAAGTAAATACTTCATGCC	1	+	chr10:96745801-96745920
CYP2C9	TGACCCTCATCACTTTCTGGATGAAGGTGGCAATTTTAAGAAAAGTAAATACTTCATGCCTTTCTCAGCAGGTAATATAAATTTATTTCCATTTGTGTTTCAGGGTACAAGATAACTTTT	1	+	chr10:96745861-96745980
CYP2C9	TAACTGCTCTCTGTGTTTGCTATTTTCAGGAAAACGGATTTGTGTGGGAGAAGCCCTGGCCGGCATGGAGCTGTTTTTATTCCTGACCTCCATTTTACAGAACTTTAACCTGAAATCTCT	1	+	chr10:96748575-96748694
CYP2C9	CGGCATGGAGCTGTTTTTATTCCTGACCTCCATTTTACAGAACTTTAACCTGAAATCTCTGGTTGACCCAAAGAACCTTGACACCACTCCAGTTGTCAATGGATTTGCCTCTGTGCCGCC	1	+	chr10:96748635-96748754
CYP2C9	GGTTGACCCAAAGAACCTTGACACCACTCCAGTTGTCAATGGATTTGCCTCTGTGCCGCCCTTCTACCAGCTGTGCTTCATTCCTGTCTGAAGAAGAGCAGATGGCCTGGCTGCTGCTGT	1	+	chr10:96748695-96748814
CYP2C9	GCATAATGTAGGTCAGAAATTAAAGAAAATAGAGTTCCAGGAGGCCATGCTGGTTCTCAAAATGATAAGGACAGAAAGGACAAAGAGGAAGAGGGTAGGGAAGCTATTTTGGGTGAGTGT	1	+	chr10:96749178-96749297
CYP2C9	AATGATAAGGACAGAAAGGACAAAGAGGAAGAGGGTAGGGAAGCTATTTTGGGTGAGTGTTAGAGTTACTTGAGGATTGGATTTGAAAGTGAGAAACTGTGTCCAGGGGCAGCTCTAACC	1	+	chr10:96749238-96749357
CYP2D6	AGGGAGCAGGCTGGGGACTAGGTACCCCATTCTAGCGGGGCACAGCACAAAGCTCATAGGGGGATGGGGTCACCAGGAAAGCAAAGACACCATGGTGGCTGGGCCGGGGCTGTCCAGTGG	1	+	chr22:42522545-42522664
CYP2D6	GGGATGGGGTCACCAGGAAAGCAAAGACACCATGGTGGCTGGGCCGGGGCTGTCCAGTGGGCACCGAGAAGCTGAAGTGCTGCAGCAGGGAGGTGAAGAAGAGGAAGAGCTCCATGCGGG	1	+	chr22:42522605-42522724
CYP2D6	GCACCGAGAAGCTGAAGTGCTGCAGCAGGGAGGTGAAGAAGAGGAAGAGCTCCATGCGGGCCAGGGGCTCCCCGAGGCATGCACGGCGGCCTGTGGGGAGGGGAGGGGCGTCAGTGAGCC	2	+	chr22:42522665-42522784
CYP2D6	CTGCAAGACTCCACGGAAGGGGACAGGGAGCCGGGCTCCCCACAGGCACCTGCTGAGAAAGGCAGGAAGGCCTCCGGCTTCACAAAGTGGCCCTGGGCATCCAGGAAGTGTTCGGGGTGG	2	+	chr22:42522804-42522923
CYP2D6	GGCAGGAAGGCCTCCGGCTTCACAAAGTGGCCCTGGGCATCCAGGAAGTGTTCGGGGTGGAAGCGGAAGGGCTTCTCCCAGACGGCCTCATCCTTCAGCACCGATGACAGGTTGGTGATG	1	+	chr22:42522864-42522983
CYP2D6	AAGCGGAAGGGCTTCTCCCAGACGGCCTCATCCTTCAGCACCGATGACAGGTTGGTGATGAGTGTCGTTCCCTGGGCAGAAGATGCAGGGTGAGAGTGGGGACTGGACTCTAGGATGCTG	1	+	chr22:42522924-42523043
CYP2D6	TGGGGTGAGGAGGGCGCCAGGCCTACCTTAGGGATGCGGAAGCCCTGTACTTCGATGTCACGGGATGTCATATGGGTCACACCCAGGGGGACGATGTCCCCAAAGCGCTGCACCTCATGA	1	+	chr22:42523423-42523542
CYP2D6	CGGGATGTCATATGGGTCACACCCAGGGGGACGATGTCCCCAAAGCGCTGCACCTCATGAATCACGGCAGTGGTGTAGGGCATGTGAGCCTGGTCACCCATCTCTGGTCGCCGCACCTGC	1	+	chr22:42523483-42523602
CYP2D6	ATCACGGCAGTGGTGTAGGGCATGTGAGCCTGGTCACCCATCTCTGGTCGCCGCACCTGCCCTATCACGTCGTCGATCTCCTGTTGGACACGGCCTGGACAGACATGCGTCCCCACAATG	1	+	chr22:42523543-42523662
CYP2D6	CTGTACCCTTCCTCCCTCGGCCCCTGCACTGTTTCCCAGATGGGCTCACGCTGCACATCCGGATGTAGGATCATGAGCAGGAGGCCCCAGGCCAGCGTGGTCGAGGTGGTCACCATCCCG	1	+	chr22:42523795-42523914
CYP2D6	GGATGTAGGATCATGAGCAGGAGGCCCCAGGCCAGCGTGGTCGAGGTGGTCACCATCCCGGCAGAGAACAGGTCAGCCACCACTATGCACAGGTTCTCATCATTGAAGCTGCTCTCAGGG	1	+	chr22:42523855-42523974
CYP2D6	GCAGAGAACAGGTCAGCCACCACTATGCACAGGTTCTCATCATTGAAGCTGCTCTCAGGGTTCCCCTTGGCCTGAGCAGGGCCGAGAGCATACTCGGGACAGAACGGGGTAGCCCCCAAA	1	+	chr22:42523915-42524034
CYP2D6	CCCTTGCCCCCCACCGTGGCAGCCACTCTCACCTTCTCCATCTCTGCCAGGAAGGCCTCAGTCAGGTCTCGGGGGGGCTGGGCTGGGTCCCAGGTCATCCTGTGCTCAGTTAGCAGCTCA	2	+	chr22:42524144-42524263
CYP2D6	GTCAGGTCTCGGGGGGGCTGGGCTGGGTCCCAGGTCATCCTGTGCTCAGTTAGCAGCTCATCCAGCTGGGTCAGGAAAGCCTTTTGGAAGCGTAGGACCTTGCCAGCCAGCGCTGGGATA	1	+	chr22:42524204-42524323
CYP2D6	TCCAGCTGGGTCAGGAAAGCCTTTTGGAAGCGTAGGACCTTGCCAGCCAGCGCTGGGATATGCAGGAGGACGGGGACAGCATTCAGCACCTACACCAGACAGAACGGGGTCTCAATCCCT	1	+	chr22:42524264-42524383
CYP2D6	AGCTCGCCCTGCAGAGACTCCTCGGTCTCTCGCTCCGCACCTCGCGCAGAAAGCCCGACTCCTCCTTCAGTCCCTCCTGAGCTAGGTCCAGCAGCCTGAGGAAGCGAGGGTCGTCGTACT	1	+	chr22:42524746-42524865
CYP2D6	CCTCCTTCAGTCCCTCCTGAGCTAGGTCCAGCAGCCTGAGGAAGCGAGGGTCGTCGTACTCGAAGCGGCGCCCGCAGGTGAGGGAGGCGATCACGTTGCTCACGGCTTTGTCCAAGAGAC	1	+	chr22:42524806-42524925
CYP2D6	CGAAGCGGCGCCCGCAGGTGAGGGAGGCGATCACGTTGCTCACGGCTTTGTCCAAGAGACCGTTGGGGCGAAAGGGGCGTCCTGGGGGTGGGAGATGCGGGTAAGGGGTCGCCTTCCCCG	2	+	chr22:42524866-42524985
CYP2D6	CGCCTTCCCAGTTCCCGCTTTGTGCCCTTCTGCCCATCACCCACCGGAGTGGTTGGCGAAGGCGGCACAAAGGCAGGCGGCCTCCTCGGTCACCCACTGCTCCAGCGACTTCTTGCCCAG	2	+	chr22:42524991-42525110
CYP2D6	GGCGGCACAAAGGCAGGCGGCCTCCTCGGTCACCCACTGCTCCAGCGACTTCTTGCCCAGGCCCAAGTTGCGCAAGGTGGAGACGGAGAAGCGCCTCTGCTCGCGCCACGCGGGCCCATA	2	+	chr22:42525051-42525170
CYP2D6	GCCCAAGTTGCGCAAGGTGGAGACGGAGAAGCGCCTCTGCTCGCGCCACGCGGGCCCATAGCGCGCCAGGAACACCCCTGGGGGTGGGACGGGCACGTGCGCGTGGCCATGAAGGCATTA	2	+	chr22:42525111-42525230
CYP2D6	CCAGCTGGTCACAGGGCCCACTCTTTGTGCATCCACCTTGCTCCCTTGGCTGGGGCAGGGCTTTGCCCCACCTCGTCTCTGCCCACCCTGACCGCCTTTGCACTCAGGGAAGACCCCGCG	2	+	chr22:42525297-42525416
CYP2D6	CTTTGCCCCACCTCGTCTCTGCCCACCCTGACCGCCTTTGCACTCAGGGAAGACCCCGCGGGCCCCGCGCCACCCACACTGAGCTTACAGCACAGGTGCGGTCCCCGCCCCCCACTTCGA	2	+	chr22:42525357-42525476
CYP2D6	TCTGTCCCCACCGCTGCTTGCCTTGGGAACGCGGCCCGAAACCCAGGATCTGGGTGATGGGCACAGGCGGGCGGTCGGCGGTGTCCTCGCCGTGGGTCACCAGCGCCTCGCGCACGGCCG	2	+	chr22:42525719-42525838
CYP2D6	GCACAGGCGGGCGGTCGGCGGTGTCCTCGCCGTGGGTCACCAGCGCCTCGCGCACGGCCGCCAGCCCATTGAGCACGACCACCGGCGTCCAGGCCAGCTGCAGGCTGAACACGTCCCCGA	2	+	chr22:42525779-42525898
CYP2D6	CCAGCCCATTGAGCACGACCACCGGCGTCCAGGCCAGCTGCAGGCTGAACACGTCCCCGAAGCGGCGCCGCAACTGCAGAGGGAGGGTCAGGGCCTCTTGTCAAGCCAGGATCCCCCCAG	2	+	chr22:42525839-42525958
CYP2D6	ACCTCTGCCGCCCTCCAGGACCTCCTCCCTCACCTGGTCGAAGCAGTATGGTGTGTTCTGGAAGTCCACATGCAGCAGGTTGCCCAGCCCGGGCAGTGGCAGGGGGCCTGGTGGGTAGCG	2	+	chr22:42526581-42526700
CYP2D6	GAAGTCCACATGCAGCAGGTTGCCCAGCCCGGGCAGTGGCAGGGGGCCTGGTGGGTAGCGTGCAGCCCAGCGTTGGCGCCGGTGCATCAGGTCCACCAGGAGCAGGAAGATGGCCACTAT	2	+	chr22:42526641-42526760
CYP2D6	TGCAGCCCAGCGTTGGCGCCGGTGCATCAGGTCCACCAGGAGCAGGAAGATGGCCACTATCACGGCCAGGGGCACCAGTGCTTCTAGCCCCATACCTGCCTCACTACCAAATGGGCTCCT	1	+	chr22:42526701-42526820
CYP2D6	CACGGCCAGGGGCACCAGTGCTTCTAGCCCCATACCTGCCTCACTACCAAATGGGCTCCTCTGGACACACCTGGCACCCCCACCCCACCAGGCACAGAGGACCAGGCAGGACACTCTCAG	1	+	chr22:42526761-42526880
CYP2D6	CTGGACACACCTGGCACCCCCACCCCACCAGGCACAGAGGACCAGGCAGGACACTCTCAGCACACCGAGCGCGTGACCCTTCCCTTATAAAGGGAGCTGATGATGGCCTTTGCCCTCTGC	1	+	chr22:42526821-42526940
CYP2D6	GCAGGGGACCTGGCGGGTAGCGTGCAGCCCAGCGTTGGTGCCGGTGCATCAGGTCCACCAGGAGCAGGAAGATGGCCACTATCATGGCCAGGGGCACCAGTGCTTCTAGCCCCATGGCTG	2	+	chr22:42540351-42540470
CYP2D6	GGAGCAGGAAGATGGCCACTATCATGGCCAGGGGCACCAGTGCTTCTAGCCCCATGGCTGCCTCACTACCAACTGGGCTCCTCTGGACACACCTGGCACCCCCACCCCACCAGGCACAGA	1	+	chr22:42540411-42540530
CYP3A4	CACAGATTTCTTGAAGAGCAAAGCAGAAGTCCTTAGGAAAATTCAGGCTCCACTTACGGTGCCATCCCTTGACTCAACCTTTAGAACAACGGGTTTTTCTGGTTGAAGAAGTCCTCCTAA	1	+	chr7:99355714-99355833
CYP3A4	GCCATCCCTTGACTCAACCTTTAGAACAACGGGTTTTTCTGGTTGAAGAAGTCCTCCTAAGCTTAATTTCAGGGGGATCTGCAACAGTTAAACAAGCATATTGAGAAGCATTAAATAAAC	1	+	chr7:99355774-99355893
CYP3A4	TTATTAATACAACATTATTTTTATAGAAAATTGACTAACCTGTGTTTCTTTACAAGGTTTGAAGGAGAAGTTCTGAAGGACTCTGATTAGAGCAAGTTTCATGTTCATGAGAGCAAACCT	1	+	chr7:99358403-99358522
CYP3A4	GAAGGAGAAGTTCTGAAGGACTCTGATTAGAGCAAGTTTCATGTTCATGAGAGCAAACCTCATGCCAATGCAGTTTCTGGGTCCACTTCCAAAGGGTGTGTATATGTAAGGATCTATGTT	1	+	chr7:99358463-99358582
CYP3A4	CATGCCAATGCAGTTTCTGGGTCCACTTCCAAAGGGTGTGTATATGTAAGGATCTATGTTGTCCTTGTTCTTCTTGCTGAATCTGGTTCCACGTTGGTAGATTTTTAAAAAGTTAATGAC	1	+	chr7:99358523-99358642
CYP3A4	TGGTTCAGGGAGGGCTCCCTTCCCAGGGGCCTTGTACCTTTCAGGGAGGAACTTCTCAGGCTCTGTCCAGTACTTTGGGTCACGGTGAAGAGCATAGCTTGGAATCATCACCACCACCCC	1	+	chr7:99359627-99359746
CYP3A4	CTCTGTCCAGTACTTTGGGTCACGGTGAAGAGCATAGCTTGGAATCATCACCACCACCCCTTTGGGAATGAACATCCCATTGATCTCAACATCTTTTTTGCAGACCCTCTCAAGTCTCAT	1	+	chr7:99359687-99359806
CYP3A4	TTTGGGAATGAACATCCCATTGATCTCAACATCTTTTTTGCAGACCCTCTCAAGTCTCATAGCAATTGGGAATAATCTGAGCGTTTCATTCACCACCATGTCAAGATACTCCATCTGTAG	1	+	chr7:99359747-99359866
CYP3A4	AGCAATTGGGAATAATCTGAGCGTTTCATTCACCACCATGTCAAGATACTCCATCTGTAGCACAGTATCATAGGTGGGTGGTGCCTGGAAAGAACGAAACAGATTTGGATAAATTGAGAT	1	+	chr7:99359807-99359926
CYP3A4	TTTCACCTCCTCCCTCCTTCTCCATGTACCATCCACTCACCTTATTGGGTAAAACTGCATCAATTTCCTCCTGCAGTTTCTGCTGGACATCAGGGTGAGTGGCCAGTTCATACATAATGA	1	+	chr7:99361438-99361557
CYP3A4	CAATTTCCTCCTGCAGTTTCTGCTGGACATCAGGGTGAGTGGCCAGTTCATACATAATGAAGGAGAGAACACTGCTCGTGGTTTCATAGCCAGCAAAAATAAAGATAATTGATTGGGCCA	1	+	chr7:99361498-99361617
CYP3A4	AGGAGAGAACACTGCTCGTGGTTTCATAGCCAGCAAAAATAAAGATAATTGATTGGGCCACGAGCTCCAGATCGGACAGAGCTGAAAGGAGAGGAAAGACATTTTAGGTAAATCAGATCA	1	+	chr7:99361558-99361677
CYP3A4	GAACAAGGCCTTCCCTCTGAGTGCCCCACAAGTAGCCCTCAGAAACACTCTGGTTACCTTTGTGGGACTCAGTTTCTTTTGAATTCTGAGAGTCAATCATCAGCTGAAGGAAATCCACTC	1	+	chr7:99363943-99364062
CYP3A4	TGTGGGACTCAGTTTCTTTTGAATTCTGAGAGTCAATCATCAGCTGAAGGAAATCCACTCGGTGCTAGAAGCAAAAAGAGAAATTTCACTGACAGAAAGTGGCTCCTGAAGTCAGAAGTA	1	+	chr7:99364003-99364122
CYP3A4	TATCTAAAAAATTATGAAAAACTAAACATCCTCCTATAACTACCACCACATTTTACCTTTTGTGTATCTTCGAGGCGACTTTCTTTCATCCTTTTTACAGATTTTCTTAAAAAATTTGTA	1	+	chr7:99364698-99364817
CYP3A4	TGTGTATCTTCGAGGCGACTTTCTTTCATCCTTTTTACAGATTTTCTTAAAAAATTTGTAACTTCTCTTGGAAACACACAGATATTTAATACTTCAAGAATTGGGATGAGGAATGGAAAG	1	+	chr7:99364758-99364877
CYP3A4	ACTTCTCTTGGAAACACACAGATATTTAATACTTCAAGAATTGGGATGAGGAATGGAAAGACTGCTGTAGGAAAAACAAAACAAAAACAGAAAAAGAAATTCATTGTGAATGTGCAAAAT	1	+	chr7:99364818-99364937
CYP3A4	TTTTTAAGAGAGCAAGATAAATAAAAGGAAATAGTAGTCCACATACTTATTGAGAGAAAGAATGGATCCAAAAAATCAAATCTTAAAAGCTTCTTGGTGTTTTCCACAAAGGGGTCTTGT	1	+	chr7:99365931-99366050
CYP3A4	AATGGATCCAAAAAATCAAATCTTAAAAGCTTCTTGGTGTTTTCCACAAAGGGGTCTTGTGGATTGTTGAGAGAGTCGATGTTCACTCCAAATGATGTGCTAGTGATCACATCCATGCTG	1	+	chr7:99365991-99366110
CYP3A4	GGATTGTTGAGAGAGTCGATGTTCACTCCAAATGATGTGCTAGTGATCACATCCATGCTGTAGGCCCCAAAGACGCTGAGTGGAGAAAGATGTGGAAAATTAAAATCAGCACCTTTTTAC	1	+	chr7:99366051-99366170
CYP3A4	AGGGGTTCATGACAGCTCAGAACCCCATGGCTGCGCTTCTACTTACTCTTTCAAGGTGACAGGCTTGCCTGTCTCTGCTTCCCGCCTCAGATTTCTCACCAACACATCTCCATACTGGGC	1	+	chr7:99367345-99367464
CYP3A4	AGGCTTGCCTGTCTCTGCTTCCCGCCTCAGATTTCTCACCAACACATCTCCATACTGGGCAATGATAGGGACCATCTAAGCACAAAACACAACACCACCCATAGTTAAATGTGCAGACTC	1	+	chr7:99367405-99367524
CYP3A4	TATACCTGTCCCCACCAGATTCATTCTTTAAGTTTCTTATTAAAACTCATGTTATTTTCATACCTCCTTGAGTTTTCCACTGGTGAAGGTTGGAGACAGCAATGATCGTAATCTCTTCCA	1	+	chr7:99367682-99367801
CYP3A4	TACCTCCTTGAGTTTTCCACTGGTGAAGGTTGGAGACAGCAATGATCGTAATCTCTTCCATTCTTCATCCTCAGCTATAGAGATGGCACTTTTCATAAATCCCACTGGACCAAAAGGCTA	1	+	chr7:99367742-99367861
CYP3A4	TTCTTCATCCTCAGCTATAGAGATGGCACTTTTCATAAATCCCACTGGACCAAAAGGCTAGAGTTCAAAGCAGAAACATTTTGTCCTACATCAGTTGTGGAGGTCTCCATGGTTGTAGAA	1	+	chr7:99367802-99367921
CYP3A4	TTCAAAATATAAATTTAATCAATCAGTATTTTAATTTCAACACATGAATGCTTACCCTCCGGTTTGTGAAGACAGAATAACATTCTTTCACTAGCACTGTTTTGATCATGTCAGGATCTG	1	+	chr7:99370158-99370277
CYP3A4	GGTTTGTGAAGACAGAATAACATTCTTTCACTAGCACTGTTTTGATCATGTCAGGATCTGTGATAGCCAGCACAGGCTGTTGACCATCATAAAAGCTGTGTGAAAAAAACAGAGTTGATT	1	+	chr7:99370218-99370337
CYP3A4	TGATAGCCAGCACAGGCTGTTGACCATCATAAAAGCTGTGTGAAAAAAACAGAGTTGATTAAACATCAACAGCCTTATTCTACAGCTGGAGCCCAACCCAGGAAGCCAGACTTTGATCCT	1	+	chr7:99370278-99370397
CYP3A4	CCCAAGAGGCTTTGGGCTGAGACTGTCCTCTGTGCAGTGGGGTAAACTCATCATAGAAACAAGTCTATCCAATGGAAGTTTCCAGAATACTCACCCCCACACTTTTCCATACTTTTTATG	1	+	chr7:99375557-99375676
CYP3A4	AAGTCTATCCAATGGAAGTTTCCAGAATACTCACCCCCACACTTTTCCATACTTTTTATGACATTCCATGTCAAACATACAAAAGCCCTGGGAGGAGAAACAAAATAATATTTGATTATT	1	+	chr7:99375617-99375736
CYP3A4	TAAGCTGCTCTTGGCAATCATAAGAAGCAAAAGAGTGAGCTCAAAAACACTCACCTTATGGTAGGACAAAATATTTCCCAAAAAAGGCAGAGGTGTGGGCCCTGGAATTCCAAGCTTCTT	1	+	chr7:99377561-99377680
CYP3A4	GTAGGACAAAATATTTCCCAAAAAAGGCAGAGGTGTGGGCCCTGGAATTCCAAGCTTCTTAAAAAGTCCATGTGAATGGGTTCCATATCTACAAAGTGAAACAGAAATCAAGTCACAGCG	1	+	chr7:99377621-99377740
CYP3A4	AAAAAGTCCATGTGAATGGGTTCCATATCTACAAAGTGAAACAGAAATCAAGTCACAGCGATTGTGACTTTATAGATATAGGGGTTGATGAGTCATTGACTGAGGAACTGGAATGCTCAA	1	+	chr7:99377681-99377800
CYP3A4	CCACCAGTGAGAGGATTCATCCTCTTCTACTGCAACATAAAGGGGAAAATGTAAAATCCAAATTCTAGTTTAGTAAGGAGAAGCCAGGTTTCCACAGCCAAGTTTGGAATGAGATCCGTC	1	+	chr7:99380908-99381027
CYP3A4	AATTCTAGTTTAGTAAGGAGAAGCCAGGTTTCCACAGCCAAGTTTGGAATGAGATCCGTCACTACTTTCCTTCCTTATCCTCCTTGGGTCCAAACTATTGTCAAGTAGATCATCCTCAAT	1	+	chr7:99380968-99381087
CYP3A4	GAGGAGCCTGGACAGTTACTCACAGATAGAGGAGCACCAGGCTGACAGCCAGGAGAAGCCAGGTTTCCATGGCCAAGTCTGGGATGAGAGCCATCACTACTTTCCTTACTTATCTCTCTC	1	+	chr7:99381611-99381730
CYP3A4	AGGTTTCCATGGCCAAGTCTGGGATGAGAGCCATCACTACTTTCCTTACTTATCTCTCTCCTCTGAGTCTTCCTTTCAGCTCTGTGTTGCTCTTTGCTGGGCTATGTGCATGGAGCTTTC	1	+	chr7:99381671-99381790
CYP3A4	CTCTGAGTCTTCCTTTCAGCTCTGTGTTGCTCTTTGCTGGGCTATGTGCATGGAGCTTTCCTGCCCTGCACAGCAGTGATTCAGTGAGGCTGTTGGATTGTTTATATGCTAGAGAAGGAG	1	+	chr7:99381731-99381850
CYP3A4	CTGCCCTGCACAGCAGTGATTCAGTGAGGCTGTTGGATTGTTTATATGCTAGAGAAGGAGGCAGGGCTGGAGCTGCAGCCAGTAGCAGGGCCACCTGTGCTCTGCCTGCAGTTGGAAGAG	1	+	chr7:99381791-99381910
CYP3A5	CACAGCTTTCTTGAAGACCAAAGTAGAAATCCTTAGAATAACTCATTCTCCACTTAGGGTTCCATCTCTTGAATCCACCTTTAGAACAATGGGTTTTTCTGGTTGAAGAAGTCCTTGCGT	1	+	chr7:99245886-99246005
CYP3A5	TCCATCTCTTGAATCCACCTTTAGAACAATGGGTTTTTCTGGTTGAAGAAGTCCTTGCGTGTCTAATTTCAAGGGGATCTACAATAGTTAAACAAGCATATGGAGAATTAATAAATGAAG	1	+	chr7:99245946-99246065
CYP3A5	TAAAAAAATTCTTAATAAAACATACAGAAAGTGTACTGACCTGTGTTTCTTTACAAGGTTTGAAGGAGAAGTTCTGAAGGACTCTGATTAGAGCAAGTTTCATGTTCATGAGAGCAAACC	1	+	chr7:99247656-99247775
CYP3A5	TGAAGGAGAAGTTCTGAAGGACTCTGATTAGAGCAAGTTTCATGTTCATGAGAGCAAACCTCATGCCAATGCAGTTTCTGGGTCCAGTTCCAAAGGGTGTGTATATGTAAGGATCTATGC	1	+	chr7:99247716-99247835
CYP3A5	TCATGCCAATGCAGTTTCTGGGTCCAGTTCCAAAGGGTGTGTATATGTAAGGATCTATGCTGTCCTTCTTCTTACTGAACCTAGTTCCATATTGGTAGATTAAATAGTTAATGAAACATA	1	+	chr7:99247776-99247895
CYP3A5	GGGTCAGGGTGAGCTCCATTTCCCTGGAGACTTGTACCTTTCAGGGCGGAACTCCTCAGGCTCTGTCCAGTACTTTGGGTCATGGTGAAGAGCATAAGTTGGAATCACCACCATTGACCC	1	+	chr7:99250139-99250258
CYP3A5	CTCTGTCCAGTACTTTGGGTCATGGTGAAGAGCATAAGTTGGAATCACCACCATTGACCCTTTGGGAATGAATACCCCATTGATTTCAACATCTTTCTTGCAAGTCCTCTCAAGTCTAAT	1	+	chr7:99250199-99250318
CYP3A5	TTTGGGAATGAATACCCCATTGATTTCAACATCTTTCTTGCAAGTCCTCTCAAGTCTAATAGCAACTGGGAATAATCTGAGTGTTTCATTCACCACCATGTCAAGGTACTCCATCTGTAC	1	+	chr7:99250259-99250378
CYP3A5	AGCAACTGGGAATAATCTGAGTGTTTCATTCACCACCATGTCAAGGTACTCCATCTGTACCACGGCATCATAGGTAGGTGGTGCCTGGAAGGAAAGAAACAGAATTGGATAATCTGAGAT	1	+	chr7:99250319-99250438
CYP3A5	CTTCACCTCTTCCCTTCATCTCCAGGGGTCATCCCCTCACCTTATTGGGCAAAACTGCATCAATCTCCTTTTGCAGTTTCTGCTGGACATCAGGGTGAGTGGCCAGTTCATATAAAGTGA	1	+	chr7:99258082-99258201
CYP3A5	CAATCTCCTTTTGCAGTTTCTGCTGGACATCAGGGTGAGTGGCCAGTTCATATAAAGTGAAGGAAAGAACACTGCTGGTGGTTTCATAGCCAGCAAAAATGAAGATTATTGACTGGGCTG	1	+	chr7:99258142-99258261
CYP3A5	AGGAAAGAACACTGCTGGTGGTTTCATAGCCAGCAAAAATGAAGATTATTGACTGGGCTGCGAGCTCCAGATCAGACAGAGCTGAAAGGAGAGGAAAGACATTTTAGGTAAATCAGGTCA	1	+	chr7:99258202-99258321
CYP3A5	CAAGGCCCTCCCTCTTAGTGTCCCCGCCAGTAGCCCTCAGAAGCACTCCTTGGTTACCTTTGTGGGACTCAGTTTCTTTCGAATTCTGGGAGTCAATCATCAGCTGAAGGAAATCTAGTC	1	+	chr7:99260382-99260501
CYP3A5	TGTGGGACTCAGTTTCTTTCGAATTCTGGGAGTCAATCATCAGCTGAAGGAAATCTAGTCGGTGCTAGAAGCAAAAGGAGAGATTTCTTTGGCAGAAAGTGACTCGTGAAGTCAGAAGTA	1	+	chr7:99260442-99260561
CYP3A5	AAAATCTAAATTTATCAAAACCTAAACATCGTCATTTAACCACCATCAGATTTTACCTTTTGTTTGTCGTTGAGGCGACTTTTCTTCATTCTGTTTACAGATTTACTTAAAAAATTTATG	1	+	chr7:99261535-99261654
CYP3A5	TGTTTGTCGTTGAGGCGACTTTTCTTCATTCTGTTTACAGATTTACTTAAAAAATTTATGGTATCTTTTGGAAACAGAGAGACATTTAATGCTTCAAAAACTGGGGTAAGGAATGGAAAG	1	+	chr7:99261595-99261714
CYP3A5	GTATCTTTTGGAAACAGAGAGACATTTAATGCTTCAAAAACTGGGGTAAGGAATGGAAAGAGTACTGTGGGAAAAACAAAACAAACAAAAGGAAATCATTGAAAATGCAAACTTTACCTG	1	+	chr7:99261655-99261774
CYP3A5	AAGCAGTTATTTTTAAAAAGAGAGAAAGAAATAATAGCCCACATACTTATTGAGAGAAATAATGGATCTAAGAAACCAAATTTTAGGAACTTCTTAGTGCTCTCCACAAAGGGGTCTTGT	1	+	chr7:99262743-99262862
CYP3A5	AATGGATCTAAGAAACCAAATTTTAGGAACTTCTTAGTGCTCTCCACAAAGGGGTCTTGTGGATTGTTGAGAGAGTCGATGTTCACTCCAAATGATGTGCCAGTAATCACATCCATGCTG	1	+	chr7:99262803-99262922
CYP3A5	GGATTGTTGAGAGAGTCGATGTTCACTCCAAATGATGTGCCAGTAATCACATCCATGCTGTAGGCCCCAAAGATGCTGAGTGGAGAAAGATATGGAAAATTAAAATCAGCACCTCTTACC	1	+	chr7:99262863-99262982
CYP3A5	AAGGGCTCATGACAGCTCAGAACCCCATGGCTGTGCTCCTACTTACTCTTTCAAGGTGACAGGCTTGCCTTTCTCTGCTTCCCGCCTCAAGTTTCTCACCAATACATCTCCATACTGGGC	1	+	chr7:99264178-99264297
CYP3A5	AGGCTTGCCTTTCTCTGCTTCCCGCCTCAAGTTTCTCACCAATACATCTCCATACTGGGCAATGATGGGGAACATCTAAGCACAAAACAGATCAGTACCTGTAGTTAAATGTGCAGACTC	1	+	chr7:99264238-99264357
CYP3A5	CTTTCTACCTGTCCCCAGATTCATTCTTTACATTTCTAATTAAGACTCATCTTATTTTCATACCTCCTTGAGTTTTCCGCTGGTGAAGGTTGGAGACAGCAATGACCGTATTCTCTTCCA	1	+	chr7:99264512-99264631
CYP3A5	TACCTCCTTGAGTTTTCCGCTGGTGAAGGTTGGAGACAGCAATGACCGTATTCTCTTCCATTCTTCATCCTCAGCTAAAGAGATGGCACTTTTCATAAATCCCACTGGGCCTAAAGACTA	1	+	chr7:99264572-99264691
CYP3A5	TTCTTCATCCTCAGCTAAAGAGATGGCACTTTTCATAAATCCCACTGGGCCTAAAGACTAGAGTTCAACAGAAACATTTTTTCTCACATTAGTTGTGGTGATCTTCATGGTTGCACAAAA	1	+	chr7:99264632-99264751
CYP3A5	AGAACCTGTCAGAGAAAAAGACAAACTCCATGTTGTGACTGTAGGACAGCAGGAGGGAGCCACATGGTGACGGAATGGGTCTGCATCTTGATGGTGCTGGTCGTTGCACAAATCTACGAA	1	+	chr7:99269389-99269508
CYP3A5	GGATCAATCATTATTTAAATTTCAAAAAATGGATGCTTACCCTTCGATTTGTGAAGACAGAATAACATTCTTTCACTAGCACTGTTCTGATCACGTCGGGATCTGTGATGGCCAGCACAG	1	+	chr7:99270163-99270282
CYP3A5	AATAACATTCTTTCACTAGCACTGTTCTGATCACGTCGGGATCTGTGATGGCCAGCACAGGGAGTTGACCTTCATACGTTCTGTGTGGGGACAACGGAGCTGATTAAACTTCACTAGCCC	1	+	chr7:99270223-99270342
CYP3A5	CCTGCAGTGGGGTAACCTCCTCACAGTAGCAGGTCTATCCAATGGAGGTTTTCAGAATACTCACCCCCACATTTTTCCATACTTTTTATAGCACTCTGTGTCAAATTTCCAGAGACCCTG	1	+	chr7:99272092-99272211
CYP3A5	TCACCCCCACATTTTTCCATACTTTTTATAGCACTCTGTGTCAAATTTCCAGAGACCCTGGGAGAGGAAACAAAATACAAGTTGATTATTATTTTAAATAGAATAAACCCTACCTCTAAT	1	+	chr7:99272152-99272271
CYP3A5	TTTGCAACCATAAGAAGCAAAAGAGGAAGCTCAAGCAACTCACCTGACGATAGGACAAAACATTTCCCAACAAAGGCAGAGGTGTGGGCCCTGGAATTCCCAGTCTCTTAAAAAGTCCAT	1	+	chr7:99273695-99273814
CYP3A5	CATTTCCCAACAAAGGCAGAGGTGTGGGCCCTGGAATTCCCAGTCTCTTAAAAAGTCCATGTGTACGGGTCCCATATCTACAAAGTGAAACAGAAATCAGGTCACAGGGATTGTGACTTT	1	+	chr7:99273755-99273874
CYP3A5	GAGAGGGAGGTAATATGTACACGATAAATAATAACAGCAACTCCAACATCAGTAATTGCATTCACTCATCAGGTCCTTTCCTGACTATTCTGAGACCCCTGAAAAGTCTCAATGATTAGC	1	+	chr7:99273920-99274039
CYP3A5	TTCACTCATCAGGTCCTTTCCTGACTATTCTGAGACCCCTGAAAAGTCTCAATGATTAGCTGAAAGCAGCTGAAGTCTTCATAGTCCCAATCCTGGAGTGAATACTTGATAAATGTCCTC	1	+	chr7:99273980-99274099
CYP3A5	TGAAAGCAGCTGAAGTCTTCATAGTCCCAATCCTGGAGTGAATACTTGATAAATGTCCTCAAATGCTCCTGAGAGGTTCAGGCAGGAATTCTTCCAGGACACTTCATTTCCTTATGTCTG	1	+	chr7:99274040-99274159
CYP3A5	AAATGCTCCTGAGAGGTTCAGGCAGGAATTCTTCCAGGACACTTCATTTCCTTATGTCTGTTTAGTAAGTGGACTCTTCGCTGATTTGGGGACTCTCATCCTAGGTAGAAAGAGTAAGAT	1	+	chr7:99274100-99274219
CYP3A5	GGAAACAAAGAGAGGAGTTTGGACAGTTACTCACAGATAGAGGAGCACCAGGCTGACAGCCAGGAGAAGCCAGGTTTCCACCGCCAAATTTGGGATGAGGTCCATCGCCACTTTCCTTCT	1	+	chr7:99277415-99277534
CYP3A5	CAGGAGAAGCCAGGTTTCCACCGCCAAATTTGGGATGAGGTCCATCGCCACTTTCCTTCTTCAACTGTGTTCTGTGAGTCTTCCTTTTAGCTGAGTGCTGCTGTTTGCTGGGCTGTTTGC	1	+	chr7:99277475-99277594
CYP3A5	TCAACTGTGTTCTGTGAGTCTTCCTTTTAGCTGAGTGCTGCTGTTTGCTGGGCTGTTTGCCTGGAGCTTCCCTGCCCTGCACAGCAGTCTTCAGCCAAGCTGCTGAAAGATTTATGTGCT	1	+	chr7:99277535-99277654
CYP3A5	AGAACCTGTCAGAGAAAAAGACAAACTCCATGTTGTGACTGTAGGACAGCAGGAGGGAGCCACATGGTGACGGAATGGGTCTGCATCTTGATGGTGCTGGTCGTTGCACAAATCTACGAA	1	+	chr7:99269389-99269508
ERCC2	ACTCAGGAGTCACCAGGAACCGTTTATGGCCCCACCCGCCCCACTCAGAGCTGCTGAGCAATCTGCTCTATCCTCTTCAGCGTCTCCTCTGATTCTAGCTGCTCCAGGCTGAGCAGGGAC	1	+	chr19:45854843-45854962
ERCC2	ATCTGCTCTATCCTCTTCAGCGTCTCCTCTGATTCTAGCTGCTCCAGGCTGAGCAGGGACAGGCCCAGCTGATCCTCCTGCAGAGAACAGAGGAAAGGGAGAGGGGGGCACTGTTGGGCA	1	+	chr19:45854903-45855022
ERCC2	GGAGAAGCTCAGCCTGGGAGGGTGCCGGGAGGGGGACGCAGGCCTCACCCGGTGGAAGGGCTGTGCCATCTGCCGCAGGAAGTACTTGGCCACCTGGACACCCTCGTCCACGGTCAGGTT	2	+	chr19:45855419-45855538
ERCC2	CTGTGCCATCTGCCGCAGGAAGTACTTGGCCACCTGGACACCCTCGTCCACGGTCAGGTTGAGGTTGGCATCTGTGAGGTGCTCCTGGATCCAGCGGGGCAGCTTCCCCCGCTTGTCCCC	1	+	chr19:45855479-45855598
ERCC2	GAGGTTGGCATCTGTGAGGTGCTCCTGGATCCAGCGGGGCAGCTTCCCCCGCTTGTCCCCACGGGCAAACCGCTGTGGGCAGAAGCGCAGGCCAGGGACAGAAGGTCATTCGGGGAGCCT	2	+	chr19:45855539-45855658
ERCC2	GTTCTTGGAGCCTGGGATGGGAGCACAGGGGCACCCCTGAAGCTGCACCTTGTCGGCAAAGACCATGAGGCCGTAGTCCGTCTTGCCCCTGATGGCCCGACCCACACACTGGGCCGCGTG	2	+	chr19:45855716-45855835
ERCC2	GACCATGAGGCCGTAGTCCGTCTTGCCCCTGATGGCCCGACCCACACACTGGGCCGCGTGGCGCATGGCATCGAAGGTAAGAAAGTCATTCTCACGAATCTGGAACTGGTCCCGCAGGTA	1	+	chr19:45855776-45855895
ERCC2	GCGCATGGCATCGAAGGTAAGAAAGTCATTCTCACGAATCTGGAACTGGTCCCGCAGGTATTCCAGCCGCGCCTGCAGATACGGAGGATGAGAAGCTGGGGAGGTGGGGGAGCCACTCCT	1	+	chr19:45855836-45855955
ERCC2	CACTCCTCCCTTGATCCTAACACTGTGGGACTCCCTGGGAGACAGAGCTACTCACCTTGAGAATGCGGCTCTGTGTGTAGACGTAGGGGACGCCAAACATGATGACGGCCCGCCCGTAGT	1	+	chr19:45855949-45856068
ERCC2	GAATGCGGCTCTGTGTGTAGACGTAGGGGACGCCAAACATGATGACGGCCCGCCCGTAGTGGTGCACTGGTGGGCAGAGGAGAGGGGGCGAGGGGGGTTACAAGTGTGGCTGGTGGGACA	1	+	chr19:45856009-45856128
ERCC2	TGTTCCAGAGAGCTCTGGGAAGACACCTGGGGAGGAAGAGCCCAGTCCACTCACCAAAGTCGATTCCCTCGGACACTTTGCCCCGGGCCACTGACAGCAGGATGGCCCCGCGGCCATTCT	1	+	chr19:45856287-45856406
ERCC2	CGATTCCCTCGGACACTTTGCCCCGGGCCACTGACAGCAGGATGGCCCCGCGGCCATTCTCGCAGGCCTGAGGTGGGGAGACCGAGACGCAAGTTAGGTCACTCCTCAGAGCCACCTCCC	2	+	chr19:45856347-45856466
ERCC2	AGCCACCTCCCCGACCCCTCTCCACGCTGGCCTCGCACACCCACCTCCTGGTACTTCTCCAGGGCGACACTGGTTTCGGCACCATCCTGGGTCTCAATAAAGAGCAGCTTGTTCCTCTGG	1	+	chr19:45856456-45856575
ERCC2	AGGGCGACACTGGTTTCGGCACCATCCTGGGTCTCAATAAAGAGCAGCTTGTTCCTCTGGATGTTCTCAAGGATCCCCTGGGGAAGGACCCAGGGAGGTCAGGGTGGGTTCAGGGCACAG	1	+	chr19:45856516-45856635
ERCC2	AGCGGTGCAGTGCCAGGGACTGAGGAGAGCAGGTGCAGGGAGGGGGTGGCCAGGCGTACCTGCTCATACCAGGAGGCCACGGTGCTCTCCATGTACTGGTAGCTGGTGAAGAAGGCCACG	1	+	chr19:45857929-45858048
ERCC2	TGCTCATACCAGGAGGCCACGGTGCTCTCCATGTACTGGTAGCTGGTGAAGAAGGCCACGATGCCATCAGGGACCACAGCGGACATCTCCAGCAGGAGGTTCCCATAGTTCCGGATCACA	1	+	chr19:45857989-45858108
ERCC2	ATGCCATCAGGGACCACAGCGGACATCTCCAGCAGGAGGTTCCCATAGTTCCGGATCACAGCTGCAAGGGGTCAGAGGTTGGGCCCTCTCCTGGCCCAGGTCCTCCTCCCTTCTCTGTCT	1	+	chr19:45858049-45858168
ERCC2	CTGACTGATACACCTCCCCTCTTGGAACCCACAGAAACCAGCCCCACTGGCAGCATACCAATATCCTCCCGGGTCTCAAATTTGGAGCTGATGGCCACCTGGTCATTGCCACGGCCGATG	1	+	chr19:45858865-45858984
ERCC2	ATATCCTCCCGGGTCTCAAATTTGGAGCTGATGGCCACCTGGTCATTGCCACGGCCGATGATCTGGAGAGCAACAGAGGTCACGATAAGCGAGGCAGCAGCAACTGCTCCAGCGTGAGTG	1	+	chr19:45858925-45859044
ERCC2	CCAAGGAAGGAGGGCGGCCCCTTGCCCCCATCTCCCCTCCCGGCCCCAGCCCTAGCCTCTCCCACTCACCATAGGGCAGAGGCAGACCCGTGCCAGCGTCATGGTGAAGGTTGCCATGGT	2	+	chr19:45860459-45860578
ERCC2	CCCACTCACCATAGGGCAGAGGCAGACCCGTGCCAGCGTCATGGTGAAGGTTGCCATGGTGACGGGGTGGAAGTCCAGGATCTTGGGGTAGATGTCCAGCGGGGACAGTGTCTGTGGCGG	1	+	chr19:45860519-45860638
ERCC2	GACGGGGTGGAAGTCCAGGATCTTGGGGTAGATGTCCAGCGGGGACAGTGTCTGTGGCGGGACAGTGGGAGGGATCTCAGCAGGACTGGGCAGGGACCAGGAGGCCCATGGAGGGAGGTC	2	+	chr19:45860579-45860698
ERCC2	AGGAGGCCCATGGAGGGAGGTCAGGGACTAGGAGGGGACGGGGAAGGGTCCTTACCCCAGATGTGATGATGACAGACTGGAAACGCTCAAATACGGGTTTGATGGCCAGCGAGGCGTCCA	1	+	chr19:45860677-45860796
ERCC2	ATGTGATGATGACAGACTGGAAACGCTCAAATACGGGTTTGATGGCCAGCGAGGCGTCCATGCAGCTGGAGAGAGATGAGGGCAGTGAGGGCCCGGGGGGCTGGGCCCCCGACCCACAGA	1	+	chr19:45860737-45860856
ERCC2	GGGGCTGGGCCCCCGACCCACAGAGCATTCACACCCTCACCGGGCAGGGTCCCACCTGAAGTGCAGGATGGGGTTGGCAATGGTCGGGGTTCTGTCGTCAAAGGGCTCGATGATGATGGT	1	+	chr19:45860833-45860952
ERCC2	GTGCAGGATGGGGTTGGCAATGGTCGGGGTTCTGTCGTCAAAGGGCTCGATGATGATGGTGAAGCCTGCAGAGGGCAGGCAAGGAGGGGTGAGATTACCCCACTACAGCCACAGCTGCAC	1	+	chr19:45860893-45861012
ERCC2	TGCTGGGACCCTGATTCCAGCTGCTAGGAGGCCCAGCAGGGACAGAAAAAGGTGAGCTTACCTTTGGCGTAGGTGCTGACAAGGGTGGCAAAGTTAGCAAGGAGGGTGAGCGGGGAGAAG	1	+	chr19:45864721-45864840
ERCC2	CCTTTGGCGTAGGTGCTGACAAGGGTGGCAAAGTTAGCAAGGAGGGTGAGCGGGGAGAAGTCAGCAAGGTCGGTGATCTCCAGAGTATGCAGCAGGGACCGGAGGCGTTCAGCACAGAAT	1	+	chr19:45864781-45864900
ERCC2	TCAGCAAGGTCGGTGATCTCCAGAGTATGCAGCAGGGACCGGAGGCGTTCAGCACAGAATCTGGCGGGGAGGAGAGACGGGGTCGGGGGGCAGACGGAAGCATGAGCAGGACCAGCAGCC	1	+	chr19:45864841-45864960
ERCC2	CCGGGCCCCCACCCCGCGCGCTGTCTGGGGCCGCACCTGAGGGGCTTGCGCTGGATGCACACGCGCTGGGCCAGGCCGCTCAGGAAGGCGGGCGGGCTCTCCTGCACCACATGCTGCACA	2	+	chr19:45866965-45867084
ERCC2	ACGCGCTGGGCCAGGCCGCTCAGGAAGGCGGGCGGGCTCTCCTGCACCACATGCTGCACACGCAGCCGCCACTTCACGTACTCCAGCAGCCGCCTCAGGAAGCCCAGGAAATGCTCGGCC	2	+	chr19:45867025-45867144
ERCC2	CGCAGCCGCCACTTCACGTACTCCAGCAGCCGCCTCAGGAAGCCCAGGAAATGCTCGGCCGTGCGGATGGAGCCAGGCACTGCCTCTGCGAGGAGACGCTATCAGCGGCGACGGGGAGGC	2	+	chr19:45867085-45867204
ERCC2	GGCGACGGGGAGGCGGGAAAGGGACTGGGGGGCAGCGGGGGGTCGGGGCTCACCCTGCAGCACTTCGTCGGGCAGCACGGGGTTGGCCAGGTGGGCGTCCGTCTCCCGGGCGGCGCTGGC	2	+	chr19:45867191-45867310
ERCC2	CACTTCGTCGGGCAGCACGGGGTTGGCCAGGTGGGCGTCCGTCTCCCGGGCGGCGCTGGCCTCCCGCAGCCCCTCCACCAGACGCCGGTACTCGTCCCGCAGGCGCTGCTCGTCTGTCTC	2	+	chr19:45867251-45867370
ERCC2	CTCCCGCAGCCCCTCCACCAGACGCCGGTACTCGTCCCGCAGGCGCTGCTCGTCTGTCTCTTTGATCCTGCGGAGAGATGAGCTGGGGCTGGGAGGGGGCTGGCAACCCTGGGGACAAGT	2	+	chr19:45867311-45867430
ERCC2	AGGGGCAGGGCGGGCACCACCGCCAGACGTCCCCGGCCCCACCTGAGCACCGTCTTCTGCAGGGTCTCCAGGTTGCCCTGGCACCGGTCAAGGGTCCGGCGGGTGAGGTTGACGCTCATG	2	+	chr19:45867451-45867570
ERCC2	AGGGTCTCCAGGTTGCCCTGGCACCGGTCAAGGGTCCGGCGGGTGAGGTTGACGCTCATGGAGTCGATGCAGACGTTGTCTGGAGAAGGGGGAGAGAGCCGGCTCAGGCAGGCCTGCAGG	2	+	chr19:45867511-45867630
ERCC2	CTGCAGGGGCCTCACTCAGAGGGGCTGGCATCCCTTTGGCCCCTGGCGCCCCCCTCACCAATGTTGTGGGCCTCGTCGAAGACCACGACGGCCTTGCGGGCCAGTTCCTTGGACACCAGG	2	+	chr19:45867624-45867743
ERCC2	ATGTTGTGGGCCTCGTCGAAGACCACGACGGCCTTGCGGGCCAGTTCCTTGGACACCAGGTCTGCAATCTTGGGGTCCAGGAGGTAGTGGTAGCTATAAACCACCACATTGGCATGCAGG	1	+	chr19:45867684-45867803
ERCC2	TCTGCAATCTTGGGGTCCAGGAGGTAGTGGTAGCTATAAACCACCACATTGGCATGCAGGATCTGGGGGGCCGGGGAGCAGGGTTACCAGGGCCCTGCCACCCCAACCCCTACCCCTACC	1	+	chr19:45867744-45867863
ERCC2	AGACGGGCGGGCAGCCCACACCCTCACACTCGCCCCTCTGCCCATCCCACCAGCCTCCTCACTGAGTATCGAGCAAGGAAGTATGGGCACCAGCCCTGGCGCCGCCCCAGGGCCTTCAGG	2	+	chr19:45868034-45868153
ERCC2	ACTGAGTATCGAGCAAGGAAGTATGGGCACCAGCCCTGGCGCCGCCCCAGGGCCTTCAGGTCATCCAGGTTGTAGATGCCAGCGGGGAGGGGCACCTCACGCCCATGGGCATCAAATTCC	1	+	chr19:45868094-45868213
ERCC2	TCATCCAGGTTGTAGATGCCAGCGGGGAGGGGCACCTCACGCCCATGGGCATCAAATTCCTGGGACAAGAGTGCCAGGGGTCAGGGAGGCTGCCTGCCCCAGGCTACCTGTCCTGCCTCC	1	+	chr19:45868154-45868273
ERCC2	GGAGGCTGCCTGCCCCAGGCTACCTGTCCTGCCTCCCTCCCTCAGCCCTGCCCTCCAGTAACCTCATAGAATCGGCAGTGGGGCAGGCTGGTGTCATGCTGGTACTGCGCCCGCACATAG	2	+	chr19:45868238-45868357
ERCC2	ACCTCATAGAATCGGCAGTGGGGCAGGCTGGTGTCATGCTGGTACTGCGCCCGCACATAGGAGGCTGTGAGGCTGTGGCATTTCCCATCGACGTCCTTCCCAAAGCGCAGGGGTGTCACC	1	+	chr19:45868298-45868417
ERCC2	GAGGCTGTGAGGCTGTGGCATTTCCCATCGACGTCCTTCCCAAAGCGCAGGGGTGTCACCTGGGGGTGTGGGGCATCTTAGCACCCAGACAGGGTGGAAACCCAACCACTCTTCAAACCC	1	+	chr19:45868358-45868477
ERCC2	GGTTGGACGAAAGAGTTTTCTCTACCTCTGGGCTAAGGGCAAGGAGAAGGAACAGGTGCTCACCTCAGGGTGAATACACAAGTTTTTGCGGGAGCTCAGAGCCAGTCCCAGAAACGGCAG	1	+	chr19:45871825-45871944
ERCC2	CACCTCAGGGTGAATACACAAGTTTTTGCGGGAGCTCAGAGCCAGTCCCAGAAACGGCAGCTTCTCGCCCTCCTGCTTCTCATAGAAGTTGAGCAACTTTCGAAGCTCTTCAATCACCTA	1	+	chr19:45871885-45872004
ERCC2	CTTCTCGCCCTCCTGCTTCTCATAGAAGTTGAGCAACTTTCGAAGCTCTTCAATCACCTACTCCAAAGTTGGGGGGCAGGGGGAGCTTGTGCTCATTGGAGGCACAAACCCCTGCCCTGC	1	+	chr19:45871945-45872064
ERCC2	GGGACCAATAGGGCCTAGGGAACAGTGGGGCTGGAGCACCAGGATGAGTCCCAGCTTACCTTCTCAATCTCTGGCACAGTTCTTGAGCAGTAGATGAGTTTGGTCACCTCCAGCGGATAT	1	+	chr19:45872129-45872248
ERCC2	TTCTCAATCTCTGGCACAGTTCTTGAGCAGTAGATGAGTTTGGTCACCTCCAGCGGATATGCCTGCCGATAACAAGCGGACTCAGTCCCTGTCCCGCCCCTTCCTTTGTCTGCCTTTACG	1	+	chr19:45872189-45872308
ERCC2	CTGTCCCGCCCCTTCCTTTGTCTGCCTTTACGGGTTCAGCGCATCACTCACTCTCTGGTATGCCATGATCAGGGCCAACAGGGATACTGTCTTCCCGGTGCCTGAGGGCATCTCCAGGAC	1	+	chr19:45872277-45872396
ERCC2	TGCCATGATCAGGGCCAACAGGGATACTGTCTTCCCGGTGCCTGAGGGCATCTCCAGGACTCCATGACCCTGCATGTTGGGGACCAGAGGGGCAACACACAGGGTCTCAGAACCTTGGGC	1	+	chr19:45872337-45872456
ERCC2	GGCGGGTCGGGCCCACCGGCCACCCACCTTGGCGTCCAGCGTGCGTTTGAGCTCCCGCATGTAGGAGAACTGCTCGGGGTAGATGTAGTCGTACGGGAAGTAGACCAGGAGCCCGTCCAC	2	+	chr19:45873364-45873483
ERCC2	GTAGGAGAACTGCTCGGGGTAGATGTAGTCGTACGGGAAGTAGACCAGGAGCCCGTCCACGTTGAGCCTGGCGGCAGGGGCTGCTGGGTCAGTTCCCGTCCCCTCAGCCCCTCTCCCGCC	2	+	chr19:45873424-45873543
ERCC2	GTTGAGCCTGGCGGCAGGGGCTGCTGGGTCAGTTCCCGTCCCCTCAGCCCCTCTCCCGCCTCCACAGTGCCCGGTCGTCGAGCCCAGAGAAGGGTGACGGGCCCGGCGCCCCCGGTAACC	2	+	chr19:45873484-45873603
ERCC2	TCCACAGTGCCCGGTCGTCGAGCCCAGAGAAGGGTGACGGGCCCGGCGCCCCCGGTAACCCTCAGGTCCTCAGGAGCCTCGGGGCCCCCTCAGTGTCTCCTCGCTATCACTGCTGCTCCC	2	+	chr19:45873544-45873663
ERCC2	CTCAGGTCCTCAGGAGCCTCGGGGCCCCCTCAGTGTCTCCTCGCTATCACTGCTGCTCCCTGCGGCTGCCCCCGTCCCACCCCTTCACCCTCCCCTCGCCCCCTTGGGGACCCAGGCGCG	2	+	chr19:45873604-45873723
ERCC2	TGCGGCTGCCCCCGTCCCACCCCTTCACCCTCCCCTCGCCCCCTTGGGGACCCAGGCGCGCCCACCGATGACCCCATCTTCAAGACCCCCCGCGCCCGCTAGCGAGCGCGACCCCCAGCC	2	+	chr19:45873664-45873783
ERCC2	CCCACCGATGACCCCATCTTCAAGACCCCCCGCGCCCGCTAGCGAGCGCGACCCCCAGCCCCCTTCTCACTTCATGGCGCCGGCCGGACTGTGCAGCGGGGTCGACCCGCCTCCCTCATG	2	+	chr19:45873724-45873843
ERCC2	CCCTTCTCACTTCATGGCGCCGGCCGGACTGTGCAGCGGGGTCGACCCGCCTCCCTCATGAATATTCAGCGAGAGGCCGGGTCGTGGACATCCTCGAGGGCTCGCTCCACCTATATTACG	1	+	chr19:45873784-45873903
ERCC3	CTTTCCAACAAGGGTGCCAAGCGCCGGTCTTGAACGAAGTACCCTGCCTAAGCATCATTTCCTAAAGCGCTTGAAGAGCGGGTGTACATGTTTGCTGGGCGCCTTGCTCCGCGATGAGTG	1	+	chr2:128015118-128015237
ERCC3	CCTAAAGCGCTTGAAGAGCGGGTGTACATGTTTGCTGGGCGCCTTGCTCCGCGATGAGTGGTACTCCATGTACACAGTGTCGTCGGCCCCAGACATAGAACTCATGGTGCCAAAGCGCCG	1	+	chr2:128015178-128015297
ERCC3	GTACTCCATGTACACAGTGTCGTCGGCCCCAGACATAGAACTCATGGTGCCAAAGCGCCGAGATGCCTGCCGGGAAGGGGGAACCAGCCCATGTTAGTCTCCAGAAGAAAAGATACTCCT	1	+	chr2:128015238-128015357
ERCC3	TGTGAGAGCACTGACACCTGGAACCTCCTCACCCATTTACTCACCTGGCTGGATCTGGAGCCAAATTCCCCAGCCACCACCTCCTCCTCGGCATCCAGGTCAGTGGCTGCCAGGACTTTC	1	+	chr2:128016828-128016947
ERCC3	CCAAATTCCCCAGCCACCACCTCCTCCTCGGCATCCAGGTCAGTGGCTGCCAGGACTTTCTGTAAGAGCTGCTGTTGCTCTTCTTTTGTCGAAAACGCCAAGTCTTCCTCCTCCATGCCA	1	+	chr2:128016888-128017007
ERCC3	TGTAAGAGCTGCTGTTGCTCTTCTTTTGTCGAAAACGCCAAGTCTTCCTCCTCCATGCCAGCGAGTTTCGTGATCACCTGCAAAGCCCAAGCCAGCAGACATGCCCCTTTCTGCTCTCTC	1	+	chr2:128016948-128017067
ERCC3	GAGGCCAGGGTATCAAGAAGGCCTTGGTCCTAGTCTAACCAGAAGCCAAATGGATATGTACCTTGAAGCTATAACCTTGATCTACCAAGAATCTCTGCCGCTTGGTTGAGTAAGCCATTT	1	+	chr2:128018743-128018862
ERCC3	CCTTGAAGCTATAACCTTGATCTACCAAGAATCTCTGCCGCTTGGTTGAGTAAGCCATTTCCTGTGTGTCCTGGGATACCAGTGAGTAGAAAAAGGCATTGTACTCTTCTGCAACCATCC	1	+	chr2:128018803-128018922
ERCC3	CCTGTGTGTCCTGGGATACCAGTGAGTAGAAAAAGGCATTGTACTCTTCTGCAACCATCCCTGCAGGAAAAAATGAGAAACGGCAATAAAGAAGACAACATTAGCCATTAGAATGCCAAG	1	+	chr2:128018863-128018982
ERCC3	CCTAACTAAAGTGGTTTAAGAGGAGTGACCTCCTGCAACAGAAGATGAAAGGCCACTTTACCTTTTTTAGCTCGAAGCACCCGCCCTAGCCTTTGGGCTTCCTGACGCCTGGAGCCACCA	1	+	chr2:128028851-128028970
ERCC3	CCTTTTTTAGCTCGAAGCACCCGCCCTAGCCTTTGGGCTTCCTGACGCCTGGAGCCACCATGGGATGAGATCTGAATGAGGACATTTGCTTCCGGCAGATCAAACGAAGTGTCACCTACC	1	+	chr2:128028911-128029030
ERCC3	TGGGATGAGATCTGAATGAGGACATTTGCTTCCGGCAGATCAAACGAAGTGTCACCTACCTACAGAAACAAGTTGGAAGGTTTTTATATATGAGGAAAAAAAAAAAGTCAACTGATCCAG	1	+	chr2:128028971-128029090
ERCC3	GAGTGCTAGGGGCCTCACCTCCACCCCATATGCCACACAAACCTTGGATATGAAGATGGTGTTAATTTTGGGGTTGTGCTTGAAATTCTGGAGAATTTGCATCCTTTCCCCCTGAGACGT	1	+	chr2:128030399-128030518
ERCC3	GTTAATTTTGGGGTTGTGCTTGAAATTCTGGAGAATTTGCATCCTTTCCCCCTGAGACGTAGGTCCGTAGATATAGGGTCTAGAGAAGAATGAAGCTGTGTTAGACCACAGAATAATGCC	1	+	chr2:128030459-128030578
ERCC3	CCAAGTTTTCAATTCTTACTTGTTCAGTCGAATGGCATATTCCTTTAGGGCAAACACATTGTCAGCAAAGACAATAATCTTGTCATTCCTCCTTTCATGAAACTTGATCAGAAACTGGCA	1	+	chr2:128036730-128036849
ERCC3	GTCAGCAAAGACAATAATCTTGTCATTCCTCCTTTCATGAAACTTGATCAGAAACTGGCAAGCTCTAAATTTGTTGGGGTTCATGGTGTACAGCAAGATTCGTTTCTTGGTTTTGATTGC	1	+	chr2:128036790-128036909
ERCC3	AGCTCTAAATTTGTTGGGGTTCATGGTGTACAGCAAGATTCGTTTCTTGGTTTTGATTGCCACATATTCCCGGTAAAATTCAGGAGACATAGGGCACCAGACCTGTAATACAGTAAGAAC	1	+	chr2:128036850-128036969
ERCC3	CAGACGCCCCCAGCCCAGGCCCAGCTACCTCAGCACACTGGACTTTGGCGATGTAGCCATTATTCTGCAGCTCCATCCAGTTGGCTTCGTAGAGCTTAGGCCCAATCAGAAAATTTAAAT	1	+	chr2:128037995-128038114
ERCC3	TATTCTGCAGCTCCATCCAGTTGGCTTCGTAGAGCTTAGGCCCAATCAGAAAATTTAAATCCACAATTTTGTCATCTTCGCGGACGAGGGTCGCAGTCAAACCCAGCTTACAGTGGGCCT	1	+	chr2:128038055-128038174
ERCC3	CCACAATTTTGTCATCTTCGCGGACGAGGGTCGCAGTCAAACCCAGCTTACAGTGGGCCTGCACGATGGTGAGCACCCTTCGGAACATCTTGGCTGAGGAAACAATGGGAGCATTCACAC	1	+	chr2:128038115-128038234
ERCC3	CAGCTCAGCTCCAGCCTGCTTACCTGGTATGGTGTGCACTTCATCCAGGATCATGAGGCCCCACTCCTGGGTCTTGAGCCACTCCATGACTCGCTCGGCCTCCCAGGACCTTTTGGTGGT	1	+	chr2:128044256-128044375
ERCC3	CCACTCCTGGGTCTTGAGCCACTCCATGACTCGCTCGGCCTCCCAGGACCTTTTGGTGGTGTGGCCCAGCATGGAGTAGGTGCTAATGGCAACGGAGCAGCCGATGGGCTTGTCCTTGGC	1	+	chr2:128044316-128044435
ERCC3	GTGGCCCAGCATGGAGTAGGTGCTAATGGCAACGGAGCAGCCGATGGGCTTGTCCTTGGCATCGGAGGTGAACCGGCAGATCTGGCTGTCGTCAATGGTGGACCACATCTTGAACTGGGC	1	+	chr2:128044376-128044495
ERCC3	ATCGGAGGTGAACCGGCAGATCTGGCTGTCGTCAATGGTGGACCACATCTTGAACTGGGCTTTCCACTGCTCCACAGAAACAGCTGAGTTGCCCAGCACCAGACAGCGTTTTCTGACAGT	1	+	chr2:128044436-128044555
ERCC3	TTTCCACTGCTCCACAGAAACAGCTGAGTTGCCCAGCACCAGACAGCGTTTTCTGACAGTGCATGCAGCAGTCACACCAACCAGGGACTTTCCAGCACCTACAAGAAACAAGAGTGCAAT	1	+	chr2:128044496-128044615
ERCC3	AACTCTGGTACCACTTACCGCAGGGAAGAACAATGACCCCCGAACGTGCACGCCCGTTTCCAAACATCTTTCGCAAGCTCTTCTCCTGATAGGGTCTGAGGACAGCTGTGGGCTTTAGGT	1	+	chr2:128046218-128046337
ERCC3	CAAACATCTTTCGCAAGCTCTTCTCCTGATAGGGTCTGAGGACAGCTGTGGGCTTTAGGTCAATGTTGATATCAGGGTTGACAGAATCATTCCGGAAGTCATATTCTGCCAACAGAGGGT	1	+	chr2:128046278-128046397
ERCC3	CAATGTTGATATCAGGGTTGACAGAATCATTCCGGAAGTCATATTCTGCCAACAGAGGGTACTCCAGGTGGATGCAACGTTTCTGGAGTTCCTCAATCATTTCCTGGAAAGAGGGCACAA	1	+	chr2:128046338-128046457
ERCC3	GGAACCAGGAGGAAGGTACATTCACTAACCTGCTTGACTTCAAAAGACACTGTCTGTGTCTCTTCTTCTTCTTCTTCATCCTTGTCCATTTGCTCATAGAAGTCAAACAGGTCCATGGGG	1	+	chr2:128046884-128047003
ERCC3	TCTTCTTCTTCTTCTTCATCCTTGTCCATTTGCTCATAGAAGTCAAACAGGTCCATGGGGATGTCAGATTTACCCTGTGGATCTGTCACTCGGGAAGTGGAGGGCCCACCACTGCTTTCA	1	+	chr2:128046944-128047063
ERCC3	ATGTCAGATTTACCCTGTGGATCTGTCACTCGGGAAGTGGAGGGCCCACCACTGCTTTCAGCAGTCTTAGAAATCTGTGAGAGAGGTAGGTGCTGAACGTGCACACAACATTTAATTCTG	1	+	chr2:128047004-128047123
ERCC3	TGAAATCCTAAATGCCTGCCCCCACCCAAGGGTGGCCCAGGAGTCCACATACGGCAGATTTGCTTGTGAAAGTCTCTGTGATGAGCTCAGTGGCCTCCCCTTCAGAGTTTCTTAAGCGGC	1	+	chr2:128047213-128047332
ERCC3	TGCTTGTGAAAGTCTCTGTGATGAGCTCAGTGGCCTCCCCTTCAGAGTTTCTTAAGCGGCATTCTCGGATCACGGGGTCCTGGAGAAGATGCTGGATTACATCAGGGTGGCAACTTTCAA	1	+	chr2:128047273-128047392
ERCC3	ATTCTCGGATCACGGGGTCCTGGAGAAGATGCTGGATTACATCAGGGTGGCAACTTTCAACGAAGTATCTGCAAGCAGGGGAGGAAGAAGGGGTCTACTGACCAGCAGGTACCTCCTGGA	1	+	chr2:128047333-128047452
ERCC3	TTATTCCTGCTGGTGCGCAGAAAGTGACAGTGCCTTGGGACAGGCCTGTCATGGAATCTCTTACCTGTTGTGCTTCAAGACCAGCTTGACTTTTCCATAGCTGACAGTACACAACTGCAA	1	+	chr2:128047736-128047855
ERCC3	TTACCTGTTGTGCTTCAAGACCAGCTTGACTTTTCCATAGCTGACAGTACACAACTGCAAATACAGATAACATCCAACAGGTAAATGTGCAGCTAACTCAGAACACATTCATTACTGGTC	1	+	chr2:128047796-128047915
ERCC3	AGGTGGAATTGCTGGTCTCAGCTGTCACTTGCCTTAATAAACTGCATAATTCCATCAGGGACTCCAGTCTTGCTGAGCTTCCTGAGGTACTCGGTGATGTCACTGGTTTGCAGCCCAACG	1	+	chr2:128050154-128050273
ERCC3	ACTCCAGTCTTGCTGAGCTTCCTGAGGTACTCGGTGATGTCACTGGTTTGCAGCCCAACGCTGACAGCTGCATACAAGGAGTAGGCAGTTAGTTTGTACTCATGCACATGGGTTGGTCGG	1	+	chr2:128050214-128050333
ERCC3	CTGACAGCTGCATACAAGGAGTAGGCAGTTAGTTTGTACTCATGCACATGGGTTGGTCGGCACACTGGCTCTGCAATAGCCACCAAGAAGTCTTGGGCATATTTGTAAACTGGAGAGAAG	1	+	chr2:128050274-128050393
ERCC3	CACACTGGCTCTGCAATAGCCACCAAGAAGTCTTGGGCATATTTGTAAACTGGAGAGAAGGCTTCCAAGAAGATATGGCCATCGGGAGCCTGAGAGATACCAAATGGACAAAACAGACAA	1	+	chr2:128050334-128050453
ERCC3	GCTAAGGGCATGCTTACCACCCAGAGGGGCCTGGAGGTGTGGTCGTCCTTCAGCGGCATTTGCAGCCTGTAGTCCTTGGCTCCATATTCATCCACTTTGGTGCCTGACTCATCCACCTGC	1	+	chr2:128051072-128051191
ERCC3	TGCAGCCTGTAGTCCTTGGCTCCATATTCATCCACTTTGGTGCCTGACTCATCCACCTGCTTCCCCGCCGCCGAGGGAACCGCTTCCTGAGGGTCGTTCCCCGGGGCGTCCTCTTCATCA	1	+	chr2:128051132-128051251
ERCC3	TTCCCCGCCGCCGAGGGAACCGCTTCCTGAGGGTCGTTCCCCGGGGCGTCCTCTTCATCATCCTCTTCATCCTCATAGTGCCGCTTCCTGGATTTCTTCTTGTCTGCAAGATACCAACAC	1	+	chr2:128051192-128051311
ERCC3	CCGCTTGGCAGCATTTCACCTGCGCCGCCGCAAACTCCTAGCTAAGAGCCACCTGCATCCCGCAGGCGTTGCGCCCCTCACCCGTCTCCCCTAGGCCGAGTTCGCTGGGCTGCGCCCAGG	2	+	chr2:128051352-128051471
ERCC3	CGCAGGCGTTGCGCCCCTCACCCGTCTCCCCTAGGCCGAGTTCGCTGGGCTGCGCCCAGGTCCAGCATCTCTCCCGCCCAAAGGCCTGTCCCAACGGGGTGCGCGCGGGAGGGCCAGCAG	2	+	chr2:128051412-128051531
ERCC3	TCCAGCATCTCTCCCGCCCAAAGGCCTGTCCCAACGGGGTGCGCGCGGGAGGGCCAGCAGGGTCGGCCGGCGCAGAGGCCCGGAGCAGCTCCGAGGCAGAGCGGGGGGCAGGGCCGGCAA	2	+	chr2:128051472-128051591
ERCC3	GGTCGGCCGGCGCAGAGGCCCGGAGCAGCTCCGAGGCAGAGCGGGGGGCAGGGCCGGCAAGGGCAGTCGTGGCTGAGCGTGCCCGCGCAACGTCTCACCGCGGTCCGCTCGGTCTCTTTT	2	+	chr2:128051532-128051651
ERCC3	GGGCAGTCGTGGCTGAGCGTGCCCGCGCAACGTCTCACCGCGGTCCGCTCGGTCTCTTTTGCCCATGGCAGCTACAGCAGCAGAGAGAAGATGACCCCGCTCCCACAGGCCCGCCGCGGC	2	+	chr2:128051592-128051711
ERCC3	GCCCATGGCAGCTACAGCAGCAGAGAGAAGATGACCCCGCTCCCACAGGCCCGCCGCGGCATCCGCTCTGGGGGGACTTCCGGCTCAATCCGGAAGCTCCCTGTTGTCCACACAGGATGT	2	+	chr2:128051652-128051771
ERCC4	CTGCGACCCGGAAGAGCTTCCATGGAGTCAGGGCAGCCGGCTCGACGGATTGCCATGGCGCCGCTGCTGGAGTACGAGCGACAGCTGGTGCTGGAACTGCTCGACACTGACGGGCTAGTA	1	+	chr16:14014002-14014121
ERCC4	CCGCTGCTGGAGTACGAGCGACAGCTGGTGCTGGAACTGCTCGACACTGACGGGCTAGTAGTGTGCGCCCGCGGGCTCGGCGCGGACCGGCTCCTCTACCACTTTCTCCAGCTGCACTGC	2	+	chr16:14014062-14014181
ERCC4	GTGTGCGCCCGCGGGCTCGGCGCGGACCGGCTCCTCTACCACTTTCTCCAGCTGCACTGCCACCCAGCCTGCCTGGTGCTGGTGCTCAACACGCAGCCGGCCGAGGAGGTGCGGCCGCGC	2	+	chr16:14014122-14014241
ERCC4	AGCCTACTAATCAAGTTTGATTTGATTTAGGAGTATTTTATCAATCAGCTGAAGATAGAAGGAGTTGAACACCTCCCTCGCCGTGTAACAAATGAAATCACAAGCAACAGTCGCTATGAA	1	+	chr16:14015858-14015977
ERCC4	GGAGTTGAACACCTCCCTCGCCGTGTAACAAATGAAATCACAAGCAACAGTCGCTATGAAGTTTACACACAAGGTGGTGTTATATTTGCGACAAGTAGGATACTTGTGGTTGACTTCTTG	1	+	chr16:14015918-14016037
ERCC4	GTTTACACACAAGGTGGTGTTATATTTGCGACAAGTAGGATACTTGTGGTTGACTTCTTGACTGATAGAATACCTTCAGATTTAATTACTGGTAAGAATTTGAAATCTTATTATTAGTAT	1	+	chr16:14015978-14016097
ERCC4	AAATTATGTTTCTCCCCCTCAGGCATCTTGGTGTATAGAGCCCACAGAATAATCGAGTCTTGTCAAGAAGCATTCATCTTGCGCCTCTTTCGCCAGAAAAACAAACGTGGTTTTATTAAA	1	+	chr16:14020396-14020515
ERCC4	TGTCAAGAAGCATTCATCTTGCGCCTCTTTCGCCAGAAAAACAAACGTGGTTTTATTAAAGCTTTCACAGACAATGCTGTTGCCTTTGATACTGGTTTTTGTCATGTGGAAAGAGTGATG	1	+	chr16:14020456-14020575
ERCC4	GCTTTCACAGACAATGCTGTTGCCTTTGATACTGGTTTTTGTCATGTGGAAAGAGTGATGAGAAATCTTTTTGTGAGGAAACTGTATCTGTGGCCAAGGTAAAGAACATTATGTGACAAA	1	+	chr16:14020516-14020635
ERCC4	ATATTTGTCTCTTTAGGTTCCATGTAGCAGTAAACTCATTTTTAGAACAGCACAAACCTGAAGTTGTAGAAATCCATGTTTCTATGACACCTACCATGCTTGCTATACAGACTGCTATAC	1	+	chr16:14021869-14021988
ERCC4	AAGTTGTAGAAATCCATGTTTCTATGACACCTACCATGCTTGCTATACAGACTGCTATACTGGACATTTTAAATGCATGTCTAAAGGAACTAAAATGCCATAACCCATCGCTTGAAGTGG	1	+	chr16:14021929-14022048
ERCC4	TGGACATTTTAAATGCATGTCTAAAGGAACTAAAATGCCATAACCCATCGCTTGAAGTGGAAGATTTATCTTTAGAAAATGCTATTGGAAAACCTTTTGACAAGGTACTCTTTTTCCTTT	1	+	chr16:14021989-14022108
ERCC4	TAGCAATACCAAATTTTATTCTTGTTTTAGACAATCCGCCATTATCTGGATCCTTTGTGGCACCAGCTTGGAGCCAAGACTAAATCCTTAGTTCAGGATTTGAAGATATTACGAACTTTG	1	+	chr16:14024537-14024656
ERCC4	CACCAGCTTGGAGCCAAGACTAAATCCTTAGTTCAGGATTTGAAGATATTACGAACTTTGCTGCAGTATCTCTCTCAGTATGATTGTGTCACATTTCTTAATCTTCTGGAATCTCTGAGA	1	+	chr16:14024597-14024716
ERCC4	CTGCAGTATCTCTCTCAGTATGATTGTGTCACATTTCTTAATCTTCTGGAATCTCTGAGAGCAACGGAAAAAGCTTTTGGTCAGAATTCAGGTGGGAGATTAAAATACTAATAATATTCT	1	+	chr16:14024657-14024776
ERCC4	CTGTTTTAAATTAACCATAAATTGATGGCACTTTTTCTTTTAACTTTTCGTATTAGGTTGGCTGTTTCTTGACTCCAGCACCTCGATGTTTATAAATGCTCGAGCAAGGGTTTATCATCT	1	+	chr16:14025958-14026077
ERCC4	GCTGTTTCTTGACTCCAGCACCTCGATGTTTATAAATGCTCGAGCAAGGGTTTATCATCTTCCAGATGCCAAAATGAGTAAAAAAGAAAAAATATCTGAAAAAATGGAAATTAAAGAAGG	1	+	chr16:14026018-14026137
ERCC4	TCCAGATGCCAAAATGAGTAAAAAAGAAAAAATATCTGAAAAAATGGAAATTAAAGAAGGGGAAGGTATCTTGTGGGGTTAAGTCTTTAAATGTGTTTTTTATTTCGGTATTTGGTATGG	1	+	chr16:14026078-14026197
ERCC4	AGCCTTTGGAAGACTTTATGGGTAAATATTATCACATAGAATGAGATATTTTTATTTCTCTACAGAAACAAAAAAGGAACTGGTCCTAGAAAGCAACCCAAAGTGGGAGGCACTGACTGA	1	+	chr16:14027984-14028103
ERCC4	TACAGAAACAAAAAAGGAACTGGTCCTAGAAAGCAACCCAAAGTGGGAGGCACTGACTGAAGTATTAAAAGAAATTGAGGCAGAAAATAAGGAGAGTGAAGCTCTTGGTGGTCCAGGTAG	1	+	chr16:14028044-14028163
ERCC4	AGTATTAAAAGAAATTGAGGCAGAAAATAAGGAGAGTGAAGCTCTTGGTGGTCCAGGTAGGAAAAAAGGAGATGAAAACATTTGCTTCCAAAATCTATCAAATGAGTCCTGATTTAATTA	1	+	chr16:14028104-14028223
ERCC4	ATAGTAACATAATGTTGTTTTCTATTTTCAGGTCAAGTACTGATTTGTGCAAGTGATGACCGAACATGTTCCCAGCTGAGAGACTATATCACTCTTGGAGCGGAGGCCTTCTTATTGAGG	1	+	chr16:14028972-14029091
ERCC4	CGAACATGTTCCCAGCTGAGAGACTATATCACTCTTGGAGCGGAGGCCTTCTTATTGAGGCTCTACAGGAAAACCTTTGAGAAGGATAGCAAAGCTGAAGAAGTCTGGATGAAATTTAGG	1	+	chr16:14029032-14029151
ERCC4	CTCTACAGGAAAACCTTTGAGAAGGATAGCAAAGCTGAAGAAGTCTGGATGAAATTTAGGAAGGAAGACAGTTCAAAGAGAATTAGGAAATCTCACAAAAGACCTAAAGACCCCCAAAAC	1	+	chr16:14029092-14029211
ERCC4	AAGGAAGACAGTTCAAAGAGAATTAGGAAATCTCACAAAAGACCTAAAGACCCCCAAAACAAAGAACGGGCTTCTACCAAAGAAAGAACCCTCAAAAAGAAAAAACGGAAGTTGACCTTA	1	+	chr16:14029152-14029271
ERCC4	AAAGAACGGGCTTCTACCAAAGAAAGAACCCTCAAAAAGAAAAAACGGAAGTTGACCTTAACTCAAATGGTAGGAAAACCTGAAGAACTGGAAGAGGAAGGAGATGTCGAGGAAGGATAT	1	+	chr16:14029212-14029331
ERCC4	ACTCAAATGGTAGGAAAACCTGAAGAACTGGAAGAGGAAGGAGATGTCGAGGAAGGATATCGTCGAGAAATAAGCAGTAGCCCAGAAAGCTGCCCGGAAGAAATTAAGCATGAAGAATTT	1	+	chr16:14029272-14029391
ERCC4	CGTCGAGAAATAAGCAGTAGCCCAGAAAGCTGCCCGGAAGAAATTAAGCATGAAGAATTTGATGTAAATTTGTCATCGGATGCTGCTTTCGGAATCCTGAAAGAACCCCTCACTATCATC	1	+	chr16:14029332-14029451
ERCC4	GATGTAAATTTGTCATCGGATGCTGCTTTCGGAATCCTGAAAGAACCCCTCACTATCATCCATCCGCTTCTGGGTTGCAGCGACCCCTATGCTCTGACAAGGGTACTACATGAAGTGGAG	1	+	chr16:14029392-14029511
ERCC4	CATCCGCTTCTGGGTTGCAGCGACCCCTATGCTCTGACAAGGGTACTACATGAAGTGGAGCCAAGATACGTGGTTCTTTATGACGCAGAGCTAACCTTTGTTCGGCAGCTTGAAATTTAC	1	+	chr16:14029452-14029571
ERCC4	CCAAGATACGTGGTTCTTTATGACGCAGAGCTAACCTTTGTTCGGCAGCTTGAAATTTACAGGGCGAGTAGGCCTGGGAAACCTCTGAGGCAAGTTATAAAGAATCACAGCTTTCAGTTG	1	+	chr16:14029512-14029631
ERCC4	AAAAATGCTGTTTTTCCAACCTAAAAGTTCTGTCTTAACATGCAGGGTTTACTTTCTTATATACGGAGGTTCAACTGAGGAACAACGCTATCTCACTGCTTTGCGGAAAGAAAAGGAAGC	1	+	chr16:14031578-14031697
ERCC4	ATACGGAGGTTCAACTGAGGAACAACGCTATCTCACTGCTTTGCGGAAAGAAAAGGAAGCTTTTGAAAAACTCATAAGGTAATACATAGAAAATCAGTATGAAAGCCCCAACTACATTGG	1	+	chr16:14031638-14031757
ERCC4	TTGAGGATCTTGTCATGATGTAGTTCCAAATTGCGAATCTTAGTTATGATTGTACTGTCCTCTAGATCTACCGTATAAGATATGAGCCACCTTGAAGACAGGAATTCTTGCGTGATCACG	1	+	chr16:14037766-14037885
ERCC4	TCTAGATCTACCGTATAAGATATGAGCCACCTTGAAGACAGGAATTCTTGCGTGATCACGATTATATCCAAAGTACCTAGAGCACCACGCAGGAACACTCCATAAATGTTTTTCAATAAA	1	+	chr16:14037826-14037945
ERCC4	ATGTTTTTCAATAAATGCATGAGTGAGTAATGAATGCTGCTCCCAAGGCATAACCTGAGCTGTTGATTTTTTGTTTTAATCTCTGATAGAAATTTGATTTCTTATATCTATTTCAAAATC	1	+	chr16:14037931-14038050
ERCC4	TGTTGATTTTTTGTTTTAATCTCTGATAGAAATTTGATTTCTTATATCTATTTCAAAATCTTGATCTTGATTTTCCTTTAAAACTCAGGGTGTTTAATGGGACCTCCCACCTGGAGTTTT	1	+	chr16:14037991-14038110
ERCC4	CACACAATAAAATCTAGAATTTTGAAATTTGTTTCAGAAGTGTTGACAATGTTTTCTCCCACAGGGAAAAAGCAAGCATGGTTGTCCCTGAAGAAAGAGAAGGCAGAGATGAAACAAACT	1	+	chr16:14038516-14038635
ERCC4	ACAGGGAAAAAGCAAGCATGGTTGTCCCTGAAGAAAGAGAAGGCAGAGATGAAACAAACTTAGACCTAGTAAGAGGCACAGCATCTGCAGATGTTTCCACTGACACTCGGAAAGCCGGTG	1	+	chr16:14038576-14038695
ERCC4	TAGACCTAGTAAGAGGCACAGCATCTGCAGATGTTTCCACTGACACTCGGAAAGCCGGTGAGTCCTGCACTTTGTCAGGCACCTCCATTGCCTGCAAAGGGGGCTGTGAAGTTCCAGAGT	1	+	chr16:14038636-14038755
ERCC4	CATTACTTACTTTTTCTCTGTAGGTGGCCAGGAACAGAATGGTACACAGCAAAGCATAGTTGTGGATATGCGTGAATTTCGAAGTGAGCTTCCATCTCTGATCCATCGTCGGGGCATTGA	1	+	chr16:14041448-14041567
ERCC4	TGTGGATATGCGTGAATTTCGAAGTGAGCTTCCATCTCTGATCCATCGTCGGGGCATTGACATTGAACCCGTGACTTTAGAGGTTGGAGATTACATCCTCACTCCAGAAATGTGCGTGGA	1	+	chr16:14041508-14041627
ERCC4	CATTGAACCCGTGACTTTAGAGGTTGGAGATTACATCCTCACTCCAGAAATGTGCGTGGAGCGCAAGAGTATCAGTGATTTAATCGGCTCTTTAAATAACGGCCGCCTCTACAGCCAGTG	1	+	chr16:14041568-14041687
ERCC4	GCGCAAGAGTATCAGTGATTTAATCGGCTCTTTAAATAACGGCCGCCTCTACAGCCAGTGCATCTCCATGTCCCGCTACTACAAGCGTCCCGTGCTTCTGATTGAGTTTGACCCTAGCAA	1	+	chr16:14041628-14041747
ERCC4	CATCTCCATGTCCCGCTACTACAAGCGTCCCGTGCTTCTGATTGAGTTTGACCCTAGCAAGCCTTTCTCTCTCACTTCCCGAGGTGCCTTGTTTCAGGAGATCTCCAGCAATGACATTAG	1	+	chr16:14041688-14041807
ERCC4	GCCTTTCTCTCTCACTTCCCGAGGTGCCTTGTTTCAGGAGATCTCCAGCAATGACATTAGTTCCAAACTCACTCTTCTTACACTTCACTTCCCCAGACTACGGATTCTCTGGTGCCCCTC	1	+	chr16:14041748-14041867
ERCC4	TTCCAAACTCACTCTTCTTACACTTCACTTCCCCAGACTACGGATTCTCTGGTGCCCCTCTCCTCATGCAACGGCGGAGTTGTTTGAGGAGCTGAAACAAAGCAAGCCACAGCCTGATGC	1	+	chr16:14041808-14041927
ERCC4	TCCTCATGCAACGGCGGAGTTGTTTGAGGAGCTGAAACAAAGCAAGCCACAGCCTGATGCGGCGACAGCACTGGCCATTACAGCAGATTCTGAAACCCTTCCCGAGTCAGAGAAGTATAA	1	+	chr16:14041868-14041987
ERCC4	GGCGACAGCACTGGCCATTACAGCAGATTCTGAAACCCTTCCCGAGTCAGAGAAGTATAATCCTGGTCCCCAAGACTTCTTGTTAAAAATGCCAGGGGTGAATGCCAAAAACTGCCGCTC	1	+	chr16:14041928-14042047
ERCC4	TCCTGGTCCCCAAGACTTCTTGTTAAAAATGCCAGGGGTGAATGCCAAAAACTGCCGCTCCTTGATGCACCACGTTAAGAACATCGCAGAATTAGCAGCCCTGTCACAAGACGAGCTCAC	1	+	chr16:14041988-14042107
ERCC4	CTTGATGCACCACGTTAAGAACATCGCAGAATTAGCAGCCCTGTCACAAGACGAGCTCACGAGTATTCTGGGGAATGCTGCAAATGCCAAACAGCTTTATGATTTCATTCACACCTCTTT	1	+	chr16:14042048-14042167
ERCC4	GAGTATTCTGGGGAATGCTGCAAATGCCAAACAGCTTTATGATTTCATTCACACCTCTTTTGCAGAAGTCGTATCAAAAGGAAAAGGGAAAAAGTGAACAGTGATGGCTGTTTTCTTATC	1	+	chr16:14042108-14042227
ERCC5	CCTGAAGAGAATCTACAAGGTGCTGTAAAATCTTTCTGCACAAGTGCCTCAGGAGCACCCTTGGGTCCCAAAGGAGATGGTCATTATCCATGGAGTTGTCCAGTGACTCATACACGGGAA	1	+	chr13:103459690-103459809
ERCC5	TTGGGTCCCAAAGGAGATGGTCATTATCCATGGAGTTGTCCAGTGACTCATACACGGGAAAAAATTTATGCCATCTGTTCGGACTATGCCTTTCTCAACCAGGCGACCTCAATCTATAAA	1	+	chr13:103459750-103459869
ERCC5	AAAATTTATGCCATCTGTTCGGACTATGCCTTTCTCAACCAGGCGACCTCAATCTATAAAACTCCAAATCCATCCCGCTCTCCTTGCCTCCCTGATAGTACCTCTTTATCTGCTGGAAAT	1	+	chr13:103459810-103459929
ERCC5	ACTCCAAATCCATCCCGCTCTCCTTGCCTCCCTGATAGTACCTCTTTATCTGCTGGAAATAATTCATCAAGATACATTGGTATCCCGACTAGTACATCGGAAATTATCTACAATGAAGAA	1	+	chr13:103459870-103459989
ERCC5	AATTCATCAAGATACATTGGTATCCCGACTAGTACATCGGAAATTATCTACAATGAAGAAAATAGCTTGGAAAACTTATCCAACAGCCTGGGCAAGCTACCTCTCGCATGGGAAATTGAT	1	+	chr13:103459930-103460049
ERCC5	AATAGCTTGGAAAACTTATCCAACAGCCTGGGCAAGCTACCTCTCGCATGGGAAATTGATAAATCTGAATTTGATGGGGTGACCACAAATTCGAAACACAAATCAGGTAAGGAGGGAGCC	1	+	chr13:103459990-103460109
ERCC5	TCATTTCAGTTTACTTCATCTTAAGCATTTTGCTTATTTTATACTCTTGTATTCTAGGCAATGCAAAGAAACAAGTTTCCAAGAGAAAAACTTCAGATAAAAAGGGAAGATATCAGAAGG	1	+	chr13:103468721-103468840
ERCC5	ATGCAAAGAAACAAGTTTCCAAGAGAAAAACTTCAGATAAAAAGGGAAGATATCAGAAGGAATGTCCTCAGCATTCTCCTCTTGAAGATATTAAACAGCGGAAAGTATTAGACCTCAGAC	1	+	chr13:103468781-103468900
ERCC5	AATGTCCTCAGCATTCTCCTCTTGAAGATATTAAACAGCGGAAAGTATTAGACCTCAGACGATGGTGATGTTATCAGTTTTTATTTTTTTCATTTTTGAAATATGTAATATATGTTGGCA	1	+	chr13:103468841-103468960
ERCC5	TGTGTTCATTCAAGTGAAGAAAACAGTCTTTTGTGTTCTCAGGTACTGCATAAGCCGACCACAGTATAAGACTTCTTGTGGCATCTCTTCATTAATTTCTTGTTGGAATTTCTTATACAG	1	+	chr13:103473345-103473464
ERCC5	ACAGTATAAGACTTCTTGTGGCATCTCTTCATTAATTTCTTGTTGGAATTTCTTATACAGCACAATGGGAGCTGGAAAGTAAGTATGTCAATTTATCAGTACCCCCAAACTCCAAAGTAA	1	+	chr13:103473405-103473524
ERCC5	TTGAGACAGGCTGTATTTGCGTATGACTGGAATTGAAAAATGAAAGGCAATGAATGTTTCTTTTGTAGCCTTCCACCTATTACCCAAGAAGAAGCTTTACATATTCTGGGCTTTCAACCT	1	+	chr13:103474025-103474144
ERCC5	TTTTGTAGCCTTCCACCTATTACCCAAGAAGAAGCTTTACATATTCTGGGCTTTCAACCTCCATTTGAAGATATTAGGTTTGGTCCTTTCACGGGGAATACAACACTTATGAGGTATGAA	1	+	chr13:103474085-103474204
ERCC5	CCATTTGAAGATATTAGGTTTGGTCCTTTCACGGGGAATACAACACTTATGAGGTATGAAGACCCTCTTAGAGGCAATATCGTGTTTCTAGTTTTGCAAAATAATAATGATGTAGATGTG	1	+	chr13:103474145-103474264
ERCC5	TTGTAGAATTGTTGCCATGAACAAATCTTCTTGTTACTTTCAGGTGGTTTAGACAAATTAATGACCACTTCCATGTAAAAGGATGCTCTTATGTTCTATATAAGCCTCATGGGAAGAATA	1	+	chr13:103474372-103474491
ERCC5	ATGACCACTTCCATGTAAAAGGATGCTCTTATGTTCTATATAAGCCTCATGGGAAGAATAAAACAGCAGGAGAAACTGGTAGGTAAACATATAGAAGATTTACATACACACATACACACA	1	+	chr13:103474432-103474551
ERCC5	TGTAAAGCATGGACACTGCTTTATGGGCTTTCAGTTTGTGTGTTTGTTTGTTTTTAATAGCTTCAGGGGCCCTGTCAAAGTTAACCCGTGGATTGAAAGATGAATCGCTGGCTTATATCT	1	+	chr13:103483855-103483974
ERCC5	CTTCAGGGGCCCTGTCAAAGTTAACCCGTGGATTGAAAGATGAATCGCTGGCTTATATCTATCATTGCCAAAATCATTATTTTTGTCCAATTGGCTTCGAAGCAACCCCTGTTAAAGCTA	1	+	chr13:103483915-103484034
ERCC5	ATCATTGCCAAAATCATTATTTTTGTCCAATTGGCTTCGAAGCAACCCCTGTTAAAGCTAATAAAGCATTCAGGTAAGCATTGACGTGTTTTAGAAAGTGCATTTTAAGAAATATTAAAA	1	+	chr13:103483975-103484094
ERCC5	TCAAGGGAGTAACTATTAAACGTACTGTGAATGTATTTTATATTTAGCAGGGGACCTCTCTCACCACAGGAAGTTGAATATTGGATCTTAATTGGAGAATCAAGTAGAAAACATCCTGCC	1	+	chr13:103486769-103486888
ERCC5	TCACCACAGGAAGTTGAATATTGGATCTTAATTGGAGAATCAAGTAGAAAACATCCTGCCATTCACTGTAAAAAGTATGTTAACTTCCCTTTATTTTCTTTAATTGAGGTAACATTTAGA	1	+	chr13:103486829-103486948
ERCC5	ACCTAAAGAAAATTGTGCTTTATCCTTTCTTCTTAACTATAGATGGGCAGATATTGTTACTGATCTAAACACTCAAAATCCAGAATACCTGGATATCCGGCACTTAGAGAGGGGACTGCA	1	+	chr13:103490951-103491070
ERCC5	TGATCTAAACACTCAAAATCCAGAATACCTGGATATCCGGCACTTAGAGAGGGGACTGCAGTATAGAAAAACAAAGAAGGTAAGAAGAACACCATTGTGTTTGAAGGCATTTCCCAGCTG	1	+	chr13:103491011-103491130
ERCC5	TTATTTTCTTCAGCCAACATTTTTTTCTTCTCAGGTTGGGGGAAATTTGCATTGCATCATAGCATTCCAGAGACTTAACTGGCAAAGATTTGGCCTTTGGAACTTTCCATTTGGAACCAT	1	+	chr13:103491888-103492007
ERCC5	AGCATTCCAGAGACTTAACTGGCAAAGATTTGGCCTTTGGAACTTTCCATTTGGAACCATTAGACAAGAATCACAACCTCCAACACATGCCCAGGGAATTGCCAAATCTGAGAGTGAAGA	1	+	chr13:103491948-103492067
ERCC5	TAGACAAGAATCACAACCTCCAACACATGCCCAGGGAATTGCCAAATCTGAGAGTGAAGACAATATTTCCAAGAAGCAGCATGGGCGTCTGGGCCGGTCTTTCAGTGCTAGTTTCCATCA	1	+	chr13:103492008-103492127
ERCC5	CAATATTTCCAAGAAGCAGCATGGGCGTCTGGGCCGGTCTTTCAGTGCTAGTTTCCATCAGGACTCGGCATGGAAAAAGATGTCTAGTATCCATGAGAGAAGGAACAGTGGTTACCAGGG	1	+	chr13:103492068-103492187
ERCC5	TTTCCCTTTTGCTTAGTAATTTTGGGACCCTAACATTTTCACAGGCTTTAAATTTTATTATTCTTTAGTTACTACGTGCTAGCATATAAATAAATAGTACAAAACCAAGAAGGCATCCAC	1	+	chr13:103497536-103497655
ERCC5	TTCTTTAGTTACTACGTGCTAGCATATAAATAAATAGTACAAAACCAAGAAGGCATCCACCTTTTGGTTGTCTCTTCACGTGTAAAACAACACTTTGTGTTAAGTATCTTCACACACGGC	1	+	chr13:103497596-103497715
ERCC5	CTTTTGGTTGTCTCTTCACGTGTAAAACAACACTTTGTGTTAAGTATCTTCACACACGGCGGCGCAAAGGTAGAAACCGATACTAAAAAAGCGTGTAGAAAATAGTTCCCAGCCTGGGCA	1	+	chr13:103497656-103497775
ERCC5	GTCTCAAACAAAAACAAAAGCCCGTTACTCCACCAAGAAGGCGCTTTTGCACATTGTTTTAATGCTTAACGCCTTCAGGATGCCAGCGTGACGGAAGCAAGTAACCACCAAGGCATCACC	1	+	chr13:103497958-103498077
ERCC5	AATGCTTAACGCCTTCAGGATGCCAGCGTGACGGAAGCAAGTAACCACCAAGGCATCACCACTGGCGCTAAACTTCTCACTTCCGGAGTGCTGCAAGCGCAGAAAATATACGTCATGTGC	1	+	chr13:103498018-103498137
ERCC5	ACTGGCGCTAAACTTCTCACTTCCGGAGTGCTGCAAGCGCAGAAAATATACGTCATGTGCGGAGGCGGAGCTTCCGCCCTGCGCGTCGTATTAGACGGAAACCGAGCGGGCCCATTTTTC	1	+	chr13:103498078-103498197
ERCC5	GGAGGCGGAGCTTCCGCCCTGCGCGTCGTATTAGACGGAAACCGAGCGGGCCCATTTTTCATGGGTTTGCGGACCCACCAGCGAAGGCGGGAGGTGTCGCAGGGACATCTTCTGGCTGTT	1	+	chr13:103498138-103498257
ERCC5	ATGGGTTTGCGGACCCACCAGCGAAGGCGGGAGGTGTCGCAGGGACATCTTCTGGCTGTTTCCGTCGCCTGCGTGGCCCTTGCACCCCGGTCTTCCATTAGCGGCGCAGACGTTTGGGCC	2	+	chr13:103498198-103498317
ERCC5	TCCGTCGCCTGCGTGGCCCTTGCACCCCGGTCTTCCATTAGCGGCGCAGACGTTTGGGCCTAAGCGCTGGGCGAGGCGAGGCCCTGCCCCTCCCCGCCAACGGCCATTCTCTGGACCTGT	2	+	chr13:103498258-103498377
ERCC5	TAAGCGCTGGGCGAGGCGAGGCCCTGCCCCTCCCCGCCAACGGCCATTCTCTGGACCTGTCTTTCTTCCGGGAGGCGGTGACAGCTGCTGAGACGTGTTGCAGCCAGAGTCTCTCCGCTT	2	+	chr13:103498318-103498437
ERCC5	CTTTCTTCCGGGAGGCGGTGACAGCTGCTGAGACGTGTTGCAGCCAGAGTCTCTCCGCTTTAATGCGCTCCCATTAGTGCCGTCCCCCACTGGAAAACCGTGGCTTCTGTATTATTTGCC	1	+	chr13:103498378-103498497
ERCC5	TAATGCGCTCCCATTAGTGCCGTCCCCCACTGGAAAACCGTGGCTTCTGTATTATTTGCCATCTTTGTTGTGTAGGAGCAGGGAGGGCTTCCTCCCGGGGTCCTAGGCGGCGGTGCAGTC	1	+	chr13:103498438-103498557
ERCC5	ATCTTTGTTGTGTAGGAGCAGGGAGGGCTTCCTCCCGGGGTCCTAGGCGGCGGTGCAGTCCGTCGTAGAAGAATTAGAGTAGAAGTTGTCGGGGTCCGCTCTTAGGACGCAGCCGCCTCA	1	+	chr13:103498498-103498617
ERCC5	CGTCGTAGAAGAATTAGAGTAGAAGTTGTCGGGGTCCGCTCTTAGGACGCAGCCGCCTCATGGGGGTCCAGGGGCTCTGGAAGCTGCTGGAGTGCTCCGGGCGGCAGGTCAGCCCCGAAG	1	+	chr13:103498558-103498677
ERCC5	TGGGGGTCCAGGGGCTCTGGAAGCTGCTGGAGTGCTCCGGGCGGCAGGTCAGCCCCGAAGCGCTGGAAGGGAAGATCCTGGCTGTTGGTATCCTTAACGCCGCGTTGGGACTTGGGGTGC	2	+	chr13:103498618-103498737
ERCC5	AAGTAGAAACTAATTTAATCCTATGTAATAGTGAGCTTCATGGCTTTTCCAGACTATACTTGTAGCAAGCAGAAACATCGATCTAATACAAGACAGATGCACATCAACACCAAGTTCTAC	1	+	chr13:103501416-103501535
ERCC5	TGTAGCAAGCAGAAACATCGATCTAATACAAGACAGATGCACATCAACACCAAGTTCTACCTCTGAGATGTATCTTTTATCCGATCTCTTCTCGTGGTCTCCACCACTACTGTCTGCGTT	1	+	chr13:103501476-103501595
ERCC5	AGAACTGGTTTCCTTATAATCTGTTCTTCACATGTTCATCAAAGTTATCCTTAAATCATGTTCTAGAAACTTCCCAGTGGCCGTATCACCTCCTGCCATTCCTTTTGTCCTGCTGCACTG	1	+	chr13:103501621-103501740
ERCC5	TTCTAGAAACTTCCCAGTGGCCGTATCACCTCCTGCCATTCCTTTTGTCCTGCTGCACTGGCTTCCTGGAGATAGGGACCGTCTCTGTTTTGTTCATGGCTGAATTGTTTGGTGTATATC	1	+	chr13:103501681-103501800
ERCC5	GCTTCCTGGAGATAGGGACCGTCTCTGTTTTGTTCATGGCTGAATTGTTTGGTGTATATCCCTAGGGTCTTGGATATGCCTGGCCCATGGTATTGCTAAATATTATAGAAATAAGCATAG	1	+	chr13:103501741-103501860
ERCC5	CCCGGAGTTTTTTCCATTAACAATTCTCCCAGATATTAGCATTTGGTTAAACCAAGCACTTAAAGGAGTCCGGGATCGCCATGGGAACTCAATAGAAAATCCTCATCTTCTCACTTTGTT	1	+	chr13:103504436-103504555
ERCC5	TAAAGGAGTCCGGGATCGCCATGGGAACTCAATAGAAAATCCTCATCTTCTCACTTTGTTTCATCGGCTCTGCAAACTCTTATTTTTTCGAATTCGTCCTATTTTTGTGTTTGATGGGGA	1	+	chr13:103504496-103504615
ERCC5	TCATCGGCTCTGCAAACTCTTATTTTTTCGAATTCGTCCTATTTTTGTGTTTGATGGGGATGCTCCACTATTGAAGAAACAGACTTTGGTAAGTGTCGTATAGTTTTTAGTAAGTGTCAA	1	+	chr13:103504556-103504675
ERCC5	TATCCTGAAGTGAGATCTTACATCCTTTCTTCTCATAGGTGAAGAGAAGGCAGAGAAAGGACTTAGCGTCCAGTGACTCCAGGAAAACGACAGAGAAGCTTCTGAAAACATTTTTGAAAA	1	+	chr13:103506069-103506188
ERCC5	ACTTAGCGTCCAGTGACTCCAGGAAAACGACAGAGAAGCTTCTGAAAACATTTTTGAAAAGACAAGCCATCAAAACTGCCTTCAGAAGCAAAAGGCAAGAGGAAAATTATAGTCGTGTTA	1	+	chr13:103506129-103506248
ERCC5	GACAAGCCATCAAAACTGCCTTCAGAAGCAAAAGGCAAGAGGAAAATTATAGTCGTGTTAGAGATGAAGTTTTAAAAAAGTGATTTTTGTCTTGATTTCCTGCGATTCTCTTTCCCTATC	1	+	chr13:103506189-103506308
ERCC5	CTGAGCAGGGTCTGCATAATCTGTTTAAAGATTTGTGTACTTTCCAGAGATGAAGCACTACCCAGTCTTACCCAAGTTCGAAGAGAAAACGACCTCTATGTTTTGCCTCCTTTACAAGAG	1	+	chr13:103506591-103506710
ERCC5	CCCAGTCTTACCCAAGTTCGAAGAGAAAACGACCTCTATGTTTTGCCTCCTTTACAAGAGGAAGAAAAACACAGGTAAATGTTTAACTATTTAAGAATATTATTTTAGTCATTGCTACAT	1	+	chr13:103506651-103506770
ERCC5	GTATTTTTGTAAGGGGTCCTTAAAAATCATAGATATCGTAAAAGTATGTTTGACTTTCAGTTCAGAAGAGGAAGATGAAAAAGAATGGCAAGAAAGAATGAATCAAAAACAAGCATTACA	1	+	chr13:103508342-103508461
ERCC5	TTCAGAAGAGGAAGATGAAAAAGAATGGCAAGAAAGAATGAATCAAAAACAAGCATTACAGGTATTTAGATCATTTTTGAATTCAGAATGTATTCTGTTATTTGAAATGAATGACATGAA	1	+	chr13:103508402-103508521
ERCC5	AAGTGTATGAAATGTAAATTTCATGGTGCTGTGATTTTATCTTTACAGGAAGAGTTCTTTCATAATCCTCAAGCGATAGATATTGAGTCTGAGGACTTCAGCAGCCTGCCCCCTGAAGTA	1	+	chr13:103510577-103510696
ERCC5	CATAATCCTCAAGCGATAGATATTGAGTCTGAGGACTTCAGCAGCCTGCCCCCTGAAGTAAAGCATGAAATCTTGACTGATATGAAAGAGTTCACCAAGCGCAGAAGAACATTATTTGAA	1	+	chr13:103510637-103510756
ERCC5	AAGCATGAAATCTTGACTGATATGAAAGAGTTCACCAAGCGCAGAAGAACATTATTTGAAGCAATGCCAGAGGTGAAATATGCAACAGTACATTCATGCTTAGAATTAAGAACTTCAGCA	1	+	chr13:103510697-103510816
ERCC5	ATACATTGTCTATAAAAACTAATAGTCATATAGAATCTAATCACAATGGAAAAATAAGTTCTAAATTGAAATTCCAGGTATATCTTCCTCTGCTGCAGCCCTAGAGATGCCATTGGCTCT	1	+	chr13:103511184-103511303
ERCC5	CTAAATTGAAATTCCAGGTATATCTTCCTCTGCTGCAGCCCTAGAGATGCCATTGGCTCTCCACATTCCCTTGCCCTCTTCCTGGACAGTGCGAATGGGGCTTCTTCACCTTGGAACATC	1	+	chr13:103511244-103511363
ERCC5	TTTATTTTGCCTTTAGGAGTCTGATGACTTTTCACAGTACCAACTCAAAGGCTTGCTTAAAAAGAACTATCTGAACCAGCATATAGAACATGTCCAAAAGGAAATGAATCAGCAACATTC	1	+	chr13:103513841-103513960
ERCC5	AAAGAACTATCTGAACCAGCATATAGAACATGTCCAAAAGGAAATGAATCAGCAACATTCAGGACACATCCGAAGGCAGTATGAAGATGAAGGGGGCTTTCTGAAGGAGGTAGAGTCAAG	1	+	chr13:103513901-103514020
ERCC5	AGGACACATCCGAAGGCAGTATGAAGATGAAGGGGGCTTTCTGAAGGAGGTAGAGTCAAGGAGAGTGGTCTCTGAAGACACTTCACATTACATCTTGATAAAAGGTATCAGGCACCATCA	1	+	chr13:103513961-103514080
ERCC5	TGAATGGTGAGAAGTGTTTTAATTCTTCTTAAGGTATTCAAGCTAAGACAGTTGCAGAAGTGGATTCAGAGTCTCTTCCTTCTTCCAGCAAAATGCACGGCATGTCTTTTGACGTGAAGT	1	+	chr13:103514347-103514466
ERCC5	TGGATTCAGAGTCTCTTCCTTCTTCCAGCAAAATGCACGGCATGTCTTTTGACGTGAAGTCATCTCCATGTGAAAAACTGAAGACAGAGAAAGAGCCTGATGCTACCCCTCCTTCTCCAA	1	+	chr13:103514407-103514526
ERCC5	CATCTCCATGTGAAAAACTGAAGACAGAGAAAGAGCCTGATGCTACCCCTCCTTCTCCAAGAACTTTACTAGCTATGCAAGCTGCCCTGCTGGGAAGTAGCTCAGAAGAGGAGCTGGAGA	1	+	chr13:103514467-103514586
ERCC5	GAACTTTACTAGCTATGCAAGCTGCCCTGCTGGGAAGTAGCTCAGAAGAGGAGCTGGAGAGTGAAAATCGAAGGCAGGCCCGTGGGAGGAACGCACCTGCTGCTGTAGACGAAGGCTCCA	1	+	chr13:103514527-103514646
ERCC5	GTGAAAATCGAAGGCAGGCCCGTGGGAGGAACGCACCTGCTGCTGTAGACGAAGGCTCCATATCACCCCGGACTCTTTCAGCCATTAAGAGAGCTCTTGACGATGACGAAGATGTAAAAG	1	+	chr13:103514587-103514706
ERCC5	TATCACCCCGGACTCTTTCAGCCATTAAGAGAGCTCTTGACGATGACGAAGATGTAAAAGTGTGTGCTGGGGATGATGTGCAGACGGGAGGGCCAGGAGCAGAAGAAATGCGTATAAACA	1	+	chr13:103514647-103514766
ERCC5	TGTGTGCTGGGGATGATGTGCAGACGGGAGGGCCAGGAGCAGAAGAAATGCGTATAAACAGCTCCACCGAGAACAGTGATGAAGGACTTAAAGTGAGAGATGGAAAAGGAATACCGTTTA	1	+	chr13:103514707-103514826
ERCC5	GCTCCACCGAGAACAGTGATGAAGGACTTAAAGTGAGAGATGGAAAAGGAATACCGTTTACTGCAACACTTGCGTCATCTAGTGTGAACTCTGCAGAGGAGCACGTAGCCAGCACTAATG	1	+	chr13:103514767-103514886
ERCC5	CTGCAACACTTGCGTCATCTAGTGTGAACTCTGCAGAGGAGCACGTAGCCAGCACTAATGAGGGGAGAGAGCCCACAGACTCAGTTCCAAAAGAACAAATGTCACTTGTTCACGTGGGGA	1	+	chr13:103514827-103514946
ERCC5	AGGGGAGAGAGCCCACAGACTCAGTTCCAAAAGAACAAATGTCACTTGTTCACGTGGGGACTGAAGCCTTTCCGATAAGTGATGAGTCTATGATTAAGGACAGAAAAGATCGGCTGCCTC	1	+	chr13:103514887-103515006
ERCC5	CTGAAGCCTTTCCGATAAGTGATGAGTCTATGATTAAGGACAGAAAAGATCGGCTGCCTCTGGAGAGTGCAGTGGTTAGACATAGTGACGCACCTGGGCTCCCGAATGGAAGGGAACTGA	1	+	chr13:103514947-103515066
ERCC5	TGGAGAGTGCAGTGGTTAGACATAGTGACGCACCTGGGCTCCCGAATGGAAGGGAACTGACACCGGCATCTCCAACTTGTACAAATTCTGTGTCAAAGAATGAAACACATGCTGAAGTGC	1	+	chr13:103515007-103515126
ERCC5	CACCGGCATCTCCAACTTGTACAAATTCTGTGTCAAAGAATGAAACACATGCTGAAGTGCTTGAGCAGCAGAACGAACTTTGCCCATATGAGAGTAAATTCGATTCTTCTCTTCTTTCAA	1	+	chr13:103515067-103515186
ERCC5	TTGAGCAGCAGAACGAACTTTGCCCATATGAGAGTAAATTCGATTCTTCTCTTCTTTCAAGTGATGATGAAACAAAATGTAAACCGAATTCTGCTTCTGAAGTCATTGGCCCTGTCAGTT	1	+	chr13:103515127-103515246
ERCC5	GTGATGATGAAACAAAATGTAAACCGAATTCTGCTTCTGAAGTCATTGGCCCTGTCAGTTTGCAAGAAACAAGTAGCATAGTAAGTGTCCCTTCAGAGGCAGTAGATAATGTGGAAAATG	1	+	chr13:103515187-103515306
ERCC5	TGCAAGAAACAAGTAGCATAGTAAGTGTCCCTTCAGAGGCAGTAGATAATGTGGAAAATGTGGTGTCATTTAATGCTAAAGAGCATGAGAATTTTCTGGAAACCATCCAAGAACAGCAGA	1	+	chr13:103515247-103515366
ERCC5	TGGTGTCATTTAATGCTAAAGAGCATGAGAATTTTCTGGAAACCATCCAAGAACAGCAGACCACTGAATCTGCAGGCCAGGATTTAATTTCCATTCCAAAGGCCGTGGAACCAATGGAAA	1	+	chr13:103515307-103515426
ERCC5	CCACTGAATCTGCAGGCCAGGATTTAATTTCCATTCCAAAGGCCGTGGAACCAATGGAAATTGACTCGGAAGAAAGTGAATCTGATGGTACGTGTCTGTGCTTTTGTAGAAATCTGGAAC	1	+	chr13:103515367-103515486
ERCC5	TGTTGTACTTTCTCTGCCCTGGTCCTGGAACCAGCCATTTCACCAGGGAGCTCTGGTTCCTTTCAGTGGAGCATGGGGTTTAGACACCACAAGCTGGATGTGAGTGTGCTTATGGATCCT	1	+	chr13:103516984-103517103
ERCC5	TTTCAGTGGAGCATGGGGTTTAGACACCACAAGCTGGATGTGAGTGTGCTTATGGATCCTGAGGTATAACTGTCTCAGGCCTTTTCAGCAACAGTGCCAGGAAGTATATTTATGTATACA	1	+	chr13:103517044-103517163
ERCC5	TTTCTATGTCTATCTGTACTAAAATCCATGAGTTTATACTGACATCTGCAATTCCATGGGGTTCAGTCTAGCCTCCTGCTTCTTTATAGTTTCCCTAACAATGAGAAACATTGCTCCCCT	1	+	chr13:103517192-103517311
ERCC5	GTTCAGTCTAGCCTCCTGCTTCTTTATAGTTTCCCTAACAATGAGAAACATTGCTCCCCTTATCCTCAATACATTTACATCTGCTTATTCTCCCTGGATATGTAACCATCTCCCCCTCCC	1	+	chr13:103517252-103517371
ERCC5	TATCCTCAATACATTTACATCTGCTTATTCTCCCTGGATATGTAACCATCTCCCCCTCCCACTGGCCTCCTCCTTGGCCCTGCTCTCTTCTTTGCTTCAGCTGTGTCCTTGGTGCCAGCT	1	+	chr13:103517312-103517431
ERCC5	ACTGGCCTCCTCCTTGGCCCTGCTCTCTTCTTTGCTTCAGCTGTGTCCTTGGTGCCAGCTCCCAGTCCCTGAGAGCCCCCTCCTCTGTTCTGATTGTCTCCTTAAACCCAGCTGGACAGG	1	+	chr13:103517372-103517491
ERCC5	CCCAGTCCCTGAGAGCCCCCTCCTCTGTTCTGATTGTCTCCTTAAACCCAGCTGGACAGGCCTTGCCAGCCCTCTCCACCTACAGGGAAGGAAGGCAACCATTAAATATATTTTAAGGAG	1	+	chr13:103517432-103517551
ERCC5	CCTTGCCAGCCCTCTCCACCTACAGGGAAGGAAGGCAACCATTAAATATATTTTAAGGAGAAGGAAAGACAGTAAGACAGTAAGAGAGGAGAGAAGGGAAGTGGAAGAGGAAGAACTATT	1	+	chr13:103517492-103517611
ERCC5	AAGGAAAGACAGTAAGACAGTAAGAGAGGAGAGAAGGGAAGTGGAAGAGGAAGAACTATTTCTTAGTCACAGCTTTATTCTGTGCTGTGTAAATAGCATAAAAACATACTGAGCAACTTC	1	+	chr13:103517552-103517671
ERCC5	TCTTAGTCACAGCTTTATTCTGTGCTGTGTAAATAGCATAAAAACATACTGAGCAACTTCCATGATTGTTTATATACTTTGATAATCCTCCTTTTTGAATTTTTAAAACAATGTCAGTTA	1	+	chr13:103517612-103517731
ERCC5	CATGATTGTTTATATACTTTGATAATCCTCCTTTTTGAATTTTTAAAACAATGTCAGTTAACTTAGAACATATTTATATAAAGCGAATATACAAATCTTAAGAGAGTTTCCTACTTTCAA	1	+	chr13:103517672-103517791
ERCC5	ACTTAGAACATATTTATATAAAGCGAATATACAAATCTTAAGAGAGTTTCCTACTTTCAAAGACAGTGCCAGTTTACCTAATTGAAAAGGCTTGTTTTGAAGTTACAGGCATTTGTGATT	1	+	chr13:103517732-103517851
ERCC5	AGACAGTGCCAGTTTACCTAATTGAAAAGGCTTGTTTTGAAGTTACAGGCATTTGTGATTACATTTATTTATTAATAACGCTACTATTACATGTATTCTGTTATAGTCATATCTTTCCTT	1	+	chr13:103517792-103517911
ERCC5	ACATTTATTTATTAATAACGCTACTATTACATGTATTCTGTTATAGTCATATCTTTCCTTTTTAGGATGTAGCATTTTTCAGGTTCCTCCAGAAAGCTCTTGATGATTGCAGGATCATTT	1	+	chr13:103517852-103517971
ERCC5	TTTAGGATGTAGCATTTTTCAGGTTCCTCCAGAAAGCTCTTGATGATTGCAGGATCATTTTAATGTTTTGATTGTAGATGAAGTGACCTTTTAATTTTGGTACAGGAAGTTTCATTGAAG	1	+	chr13:103517912-103518031
ERCC5	TAATGTTTTGATTGTAGATGAAGTGACCTTTTAATTTTGGTACAGGAAGTTTCATTGAAGTGCAAAGTGTGATTAGTGATGAGGAACTTCAAGCAGAATTCCCTGAAACTTCCAAACCTC	1	+	chr13:103517972-103518091
ERCC5	TGCAAAGTGTGATTAGTGATGAGGAACTTCAAGCAGAATTCCCTGAAACTTCCAAACCTCCCTCAGAACAAGGCGAAGAGGAACTGGTAGGAACTAGGGAGGGAGAAGCCCCTGCTGAGT	1	+	chr13:103518032-103518151
ERCC5	CCTCAGAACAAGGCGAAGAGGAACTGGTAGGAACTAGGGAGGGAGAAGCCCCTGCTGAGTCCGAGAGCCTCCTGAGGGACAACTCTGAGAGGGACGACGTGGATGGTGAGCCACAGGAAG	1	+	chr13:103518092-103518211
ERCC5	CCGAGAGCCTCCTGAGGGACAACTCTGAGAGGGACGACGTGGATGGTGAGCCACAGGAAGCTGAGAAAGATGCGGAAGATTCGCTCCATGAATGGCAAGATATTAATTTGGTAATACCGT	1	+	chr13:103518152-103518271
ERCC5	CTGAGAAAGATGCGGAAGATTCGCTCCATGAATGGCAAGATATTAATTTGGTAATACCGTAACATTGTGTTTCGACTTCTTGCTGAGGAAGCCAGGTTAAGTAGGTTTTGAGTTTTAAGG	1	+	chr13:103518212-103518331
ERCC5	AACATTGTGTTTCGACTTCTTGCTGAGGAAGCCAGGTTAAGTAGGTTTTGAGTTTTAAGGAGTTGGTGGATGAGTATTTAGTAGCTATTTGCAGTACATCTTGTGGTTGCTGATGGCTTC	1	+	chr13:103518272-103518391
ERCC5	AGTTGGTGGATGAGTATTTAGTAGCTATTTGCAGTACATCTTGTGGTTGCTGATGGCTTCATTTTTGTGTAGGTTACTGGCTGGGATAGACTCCGTTTTCCATGTGGTTTAGTGATGAAT	1	+	chr13:103518332-103518451
ERCC5	ATTTTTGTGTAGGTTACTGGCTGGGATAGACTCCGTTTTCCATGTGGTTTAGTGATGAATCTCTAAAGATATTACAGAGTCTTGGTTAGACATCCAGTGGAGTACTTCCTAAGGAGAAAG	1	+	chr13:103518392-103518511
ERCC5	CTCTAAAGATATTACAGAGTCTTGGTTAGACATCCAGTGGAGTACTTCCTAAGGAGAAAGAGCTTATTGGTAATTTCAGTCAGACTAAATGCAGGCTTTTTGTAAACAAAACTCATTTGG	1	+	chr13:103518452-103518571
ERCC5	AGCTTATTGGTAATTTCAGTCAGACTAAATGCAGGCTTTTTGTAAACAAAACTCATTTGGATTATTAATATAAATCTATAAATGAAAAAACATTTTATAGGAGGAGTTGGAAACTCTGGA	1	+	chr13:103518512-103518631
ERCC5	ATTATTAATATAAATCTATAAATGAAAAAACATTTTATAGGAGGAGTTGGAAACTCTGGAGAGCAACCTCTTAGCACAGCAGAATTCACTGAAAGCTCAAAAACAGCAGCAAGAACGGAT	1	+	chr13:103518572-103518691
ERCC5	GAGCAACCTCTTAGCACAGCAGAATTCACTGAAAGCTCAAAAACAGCAGCAAGAACGGATCGCTGCTACTGTCACCGGACAGATGTTCCTGGAAAGCCAGGTGGGTGCAGGCAGCTTGGG	1	+	chr13:103518632-103518751
ERCC5	CCTCACTCTGCAGGAACTCCTGCGCCTGTTCGGCATTCCCTACATCCAGGCTCCCATGGAAGCAGAGGCGCAGTGCGCCATCCTGGACCTGACTGATCAGACTTCCGGAACCATCACTGA	1	+	chr13:103518969-103519088
ERCC5	AGCAGAGGCGCAGTGCGCCATCCTGGACCTGACTGATCAGACTTCCGGAACCATCACTGATGACAGTGATATCTGGCTGTTTGGAGCGCGGCATGTCTATAGAAACTTTTTTAATAAAAA	1	+	chr13:103519029-103519148
ERCC5	TGACAGTGATATCTGGCTGTTTGGAGCGCGGCATGTCTATAGAAACTTTTTTAATAAAAACAAGTTTGTAGAATATTATCAATATGTGGACTTTCACAATCAATTGGGTAAGACTTCAGA	1	+	chr13:103519089-103519208
ERCC5	ATAAAAATTAAAAAATATTGTTACTCTTTAGGATTGGACCGGAATAAGTTAATAAATTTGGCTTATTTGCTTGGAAGTGATTATACCGAAGGAATACCAACTGTGGGTTGTGTAACCGCC	1	+	chr13:103520432-103520551
ERCC5	GCTTATTTGCTTGGAAGTGATTATACCGAAGGAATACCAACTGTGGGTTGTGTAACCGCCATGGAAATTCTCAATGAATTCCCTGGGCATGGCCTGGAACCTCTCCTAAAATTCTCGTAA	1	+	chr13:103520492-103520611
ERCC5	ATGGAAATTCTCAATGAATTCCCTGGGCATGGCCTGGAACCTCTCCTAAAATTCTCGTAAGGTCTTTTATTTCTTTAATTTGGATAATTGTGTAAATACCCAAATAAGCAAATAGAACTA	1	+	chr13:103520552-103520671
ERCC5	TTGTTTCCTTTATTTTACAGAGAATGGTGGCATGAAGCTCAAAAAAATCCAAAGATAAGACCTAATCCTCATGACACCAAAGTGAAAAAAAAATTACGGACATTGCAACTCACCCCTGGC	1	+	chr13:103524528-103524647
ERCC5	CCTAATCCTCATGACACCAAAGTGAAAAAAAAATTACGGACATTGCAACTCACCCCTGGCTTTCCTAACCCAGCTGTTGCCGAGGCCTACCTCAAACCCGTGGTGGATGACTCGAAGGGA	1	+	chr13:103524588-103524707
ERCC5	TTTCCTAACCCAGCTGTTGCCGAGGCCTACCTCAAACCCGTGGTGGATGACTCGAAGGGATCCTTTCTGTGGGGGAAACCTGATCTCGACAAAATTAGAGAATATCCTTTGCTTCTTAAA	1	+	chr13:103524648-103524767
ERCC5	CTTGTTTAAATATCTTTCAAAATATTTATAAGTCTTAACTGCATGCATATTTTGTCAGCGGTATTTCGGCTGGAACAGAACGAAGACAGATGAATCTCTGTTTCCTGTATTAAAGCAACT	1	+	chr13:103525561-103525680
ERCC5	GTATTTCGGCTGGAACAGAACGAAGACAGATGAATCTCTGTTTCCTGTATTAAAGCAACTCGATGCCCAGCAGGTAATCATGGTGGACCCTTCTCCTAAGTTCAGGATGAAGGGTAGGCT	1	+	chr13:103525621-103525740
ERCC5	TGAGCCACCATGCCCGGCCAAAGAATATCTTCTTAAAAGTGAATTTACTGAATAAAAGGCATGAATATTTCTTACAGTTGCTAATATATACTGTGAACTTGCCTCTCAAAGGTATTGTAT	1	+	chr13:103527151-103527270
ERCC5	ATGAATATTTCTTACAGTTGCTAATATATACTGTGAACTTGCCTCTCAAAGGTATTGTATGATGATAATGTTTTTAAAAGAAAGATATAGTAGGACTTAGAAACAGGCCCCATGAAGTCG	1	+	chr13:103527211-103527330
ERCC5	TTATTATTATTATTCTTTTGTTATTTTTTTAGACACAGCTCCGAATTGATTCCTTCTTTAGATTAGCACAACAGGAGAAAGAAGATGCTAAACGTATTAAGAGCCAGAGACTAAACAGAG	1	+	chr13:103527625-103527744
ERCC5	GATTAGCACAACAGGAGAAAGAAGATGCTAAACGTATTAAGAGCCAGAGACTAAACAGAGCTGTGACATGTATGCTAAGGAAAGAGAAAGAAGCAGCAGCCAGCGAAATAGAAGCAGTTT	1	+	chr13:103527685-103527804
ERCC5	CTGTGACATGTATGCTAAGGAAAGAGAAAGAAGCAGCAGCCAGCGAAATAGAAGCAGTTTCTGTTGCCATGGAGAAAGAATTTGAGCTACTTGATAAGGCAAAAGGAAAAACCCAGAAGA	1	+	chr13:103527745-103527864
ERCC5	CTGTTGCCATGGAGAAAGAATTTGAGCTACTTGATAAGGCAAAAGGAAAAACCCAGAAGAGAGGCATAACAAATACCTTAGAAGAGTCATCAAGCCTGAAAAGAAAGAGGCTTTCAGATT	1	+	chr13:103527805-103527924
ERCC5	GAGGCATAACAAATACCTTAGAAGAGTCATCAAGCCTGAAAAGAAAGAGGCTTTCAGATTCTAAAGGAAAGAATACATGCGGTGGATTTTTGGGGGAGACCTGCCTCTCAGAATCATCTG	1	+	chr13:103527865-103527984
ERCC5	CTAAAGGAAAGAATACATGCGGTGGATTTTTGGGGGAGACCTGCCTCTCAGAATCATCTGATGGATCTTCAAGTGAAGATGCTGAAAGTTCATCTTTAATGAATGTACAAAGGAGAACAG	1	+	chr13:103527925-103528044
ERCC5	ATGGATCTTCAAGTGAAGATGCTGAAAGTTCATCTTTAATGAATGTACAAAGGAGAACAGCTGCGAAAGAGCCAAAAACCAGTGCTTCAGATTCGCAGAACTCAGTGAAGGAAGCTCCCG	1	+	chr13:103527985-103528104
ERCC5	CTGCGAAAGAGCCAAAAACCAGTGCTTCAGATTCGCAGAACTCAGTGAAGGAAGCTCCCGTGAAGAATGGAGGTGCGACCACCAGCAGCTCTAGTGATAGTGATGACGATGGAGGGAAAG	1	+	chr13:103528045-103528164
ERCC5	TGAAGAATGGAGGTGCGACCACCAGCAGCTCTAGTGATAGTGATGACGATGGAGGGAAAGAGAAGATGGTCCTCGTGACCGCCAGATCTGTGTTTGGGAAGAAAAGAAGGAAACTAAGAC	1	+	chr13:103528105-103528224
ERCC5	AGAAGATGGTCCTCGTGACCGCCAGATCTGTGTTTGGGAAGAAAAGAAGGAAACTAAGACGTGCGAGGGGAAGAAAAAGGAAAACCTAATTAAAAAATATGTATCCTCTATAATTAGTTA	1	+	chr13:103528165-103528284
ERCC6	GGGACTTGAAAGTTTAGGAAGCAATGTTGTTTAGCAGTATTCTGGCTTGAGTTTCCAAATTCCTTCACCACCAGAAGTTCTATGGAAAGTGCACAGATTTCTCAATAGTTCTCGGAAGAC	1	+	chr10:50666831-50666950
ERCC6	TCCTTCACCACCAGAAGTTCTATGGAAAGTGCACAGATTTCTCAATAGTTCTCGGAAGACACAAGACTGTGATGCAGATAACTTGGATTCAAACTCCTGCAGTATCTCCCTGGTGCTGGC	1	+	chr10:50666891-50667010
ERCC6	ACAAGACTGTGATGCAGATAACTTGGATTCAAACTCCTGCAGTATCTCCCTGGTGCTGGCCTGGCCATCAGTGTGGGCCTGGAAAGCGATGAAGTTTCTCATCTCCACCAGAAGGTCATC	1	+	chr10:50666951-50667070
ERCC6	CTGGCCATCAGTGTGGGCCTGGAAAGCGATGAAGTTTCTCATCTCCACCAGAAGGTCATCGTGTTCTGTGGTGGGCAGCAGGGCAGAAGCTTCCTGCAGGTGCCCGCTTTCACTTTCTAA	1	+	chr10:50667011-50667130
ERCC6	GTGTTCTGTGGTGGGCAGCAGGGCAGAAGCTTCCTGCAGGTGCCCGCTTTCACTTTCTAAACGCTCTGGCAGAATCAGGTGGTTTCTAGCTCTCATTTTAGCCAAGAGTGAGGAGGAAGC	1	+	chr10:50667071-50667190
ERCC6	ACGCTCTGGCAGAATCAGGTGGTTTCTAGCTCTCATTTTAGCCAAGAGTGAGGAGGAAGCGAGGGGCCCGGATGAAGAGTCTGCATCTTCTGCTCTTCCACTAAAATGCTCAGGGACATT	1	+	chr10:50667131-50667250
ERCC6	GAGGGGCCCGGATGAAGAGTCTGCATCTTCTGCTCTTCCACTAAAATGCTCAGGGACATTATCTTTTCCCTCCTTTTTCATGATGCCATCCTATAAAAAGAAGACCACTATACTGATATA	1	+	chr10:50667191-50667310
ERCC6	ATTCAATCAAGCAAGTCTCACCCTGGAAAGCAAAAAGGTTATCTATATTACCTGGCACTTCTCTGTTGGAGATGTTGATGAAGGATGCTGCACAGAGAAGTTAGAATTCCTTTTCTTACC	1	+	chr10:50668368-50668487
ERCC6	CTCTGTTGGAGATGTTGATGAAGGATGCTGCACAGAGAAGTTAGAATTCCTTTTCTTACCAAATCTACTCCTAAAAAAGGAAAAGCATCACAGTAGATTAAATGTTTGCTTTTGAGACTT	1	+	chr10:50668428-50668547
ERCC6	CATGCAGCAATCTCTTACTTTTTTCCTGCTGGTGCACCAGAAATCCCCCTGTGGCCAGTCCAGGTGGGAACACCAGACACTGCTCCCAGACACCGCTGACGAGAGAGCCTCAGTGCTTTC	1	+	chr10:50669380-50669499
ERCC6	CAGGTGGGAACACCAGACACTGCTCCCAGACACCGCTGACGAGAGAGCCTCAGTGCTTTCAGGGCATCCTGGGCCACTCGGTTGGCTTCTGCCTCCACCAGTACATAATCTGGGCTGGCT	1	+	chr10:50669440-50669559
ERCC6	AGGGCATCCTGGGCCACTCGGTTGGCTTCTGCCTCCACCAGTACATAATCTGGGCTGGCTCCATCCATGATGGCATCGTGCTTCATGACACTGTGCACGCCAACTAGCAAGAAAAGAAAT	1	+	chr10:50669500-50669619
ERCC6	CTAGCATCCCTGTGGCAAACGTATCAAATGGATTACCTGATTTTTTGAAAAGCTTTTCCAAAACATAATCGTCATTGCTCTGTTCCTTGGCCTCACTCTTGTTTTCACTGTCTTGCTTCT	1	+	chr10:50678192-50678311
ERCC6	AAACATAATCGTCATTGCTCTGTTCCTTGGCCTCACTCTTGTTTTCACTGTCTTGCTTCTGGTAACGCCTTTTCTTCACCAGGTGTGGAATTCGAGTTCCTTCAAACTTGGCGTCTCTGC	1	+	chr10:50678252-50678371
ERCC6	GGTAACGCCTTTTCTTCACCAGGTGTGGAATTCGAGTTCCTTCAAACTTGGCGTCTCTGCAATGCTTAGAGTTCTTAGGCTTTTGCTTTGGTCTCAGATGTTTCTCCAGGGTCTCTTCTT	1	+	chr10:50678312-50678431
ERCC6	AATGCTTAGAGTTCTTAGGCTTTTGCTTTGGTCTCAGATGTTTCTCCAGGGTCTCTTCTTCTGCCACACTATGATGTTTTGTTTTTGACTTGTGCTTATAAAAATTATTTTCCATTTGTT	1	+	chr10:50678372-50678491
ERCC6	CTGCCACACTATGATGTTTTGTTTTTGACTTGTGCTTATAAAAATTATTTTCCATTTGTTTATTCTCCCAAAAAGCTTCTGTTTGAGCCTGGCTGGGTCTTTCTCTTTTGTAAGAAAGAC	1	+	chr10:50678432-50678551
ERCC6	TATTCTCCCAAAAAGCTTCTGTTTGAGCCTGGCTGGGTCTTTCTCTTTTGTAAGAAAGACCTAACTTTTCATCAATGCTTTCATCACCAGATGGCATAGAAGTTTTGCCTGTTCCTGAAG	1	+	chr10:50678492-50678611
ERCC6	CTAACTTTTCATCAATGCTTTCATCACCAGATGGCATAGAAGTTTTGCCTGTTCCTGAAGAATTTGAACATTCCCCATTTCCACTAATCACTGACAACTCTTCTGGTCCAGATACTGCAT	1	+	chr10:50678552-50678671
ERCC6	AATTTGAACATTCCCCATTTCCACTAATCACTGACAACTCTTCTGGTCCAGATACTGCATTTGTCTCTTCTCCAAGCCTATCATTGCTAGTTACATTACTACTCATGTGAGGGTCATCTT	1	+	chr10:50678612-50678731
ERCC6	TTGTCTCTTCTCCAAGCCTATCATTGCTAGTTACATTACTACTCATGTGAGGGTCATCTTTCAAAGGATCACTTCGATTAGAAGTTACTGCATTTACTTCAGCTCCTTTAGCCTCAGATT	1	+	chr10:50678672-50678791
ERCC6	TCAAAGGATCACTTCGATTAGAAGTTACTGCATTTACTTCAGCTCCTTTAGCCTCAGATTTCTCTTCAGATGATGTGGCATCATTTACAGATATGTTAGAAGCAGGGAACTTCTTGCGTT	1	+	chr10:50678732-50678851
ERCC6	TCTCTTCAGATGATGTGGCATCATTTACAGATATGTTAGAAGCAGGGAACTTCTTGCGTTTTGGAACATCATGGTCTGCTCCAAAGGCTGGTTGAATCCTTCTTTTTAGATGGCATTTGG	1	+	chr10:50678792-50678911
ERCC6	TTGGAACATCATGGTCTGCTCCAAAGGCTGGTTGAATCCTTCTTTTTAGATGGCATTTGGGTGTCTGAACATCTGATCCAGTTCCTGTAAAGAGGAAAAACACCACTAATACTATATTGT	1	+	chr10:50678852-50678971
ERCC6	CATCTTGTGCAATTGATTACTTTAAATTAAATGATTTTATGTAATACCTGCAAAAATTGCACTTGTTTCAGTGCTCTGGGATGCATCAGGACTAGTCAGAGTAAATAGCTCATAGAGATC	1	+	chr10:50678974-50679093
ERCC6	ACTTGTTTCAGTGCTCTGGGATGCATCAGGACTAGTCAGAGTAAATAGCTCATAGAGATCATTGGATTTGAAAAACCGCCTTTGTTTTGGGTCTTTTAGCACTCTATTTGTCAAAAACTG	1	+	chr10:50679034-50679153
ERCC6	ATTGGATTTGAAAAACCGCCTTTGTTTTGGGTCTTTTAGCACTCTATTTGTCAAAAACTGCTTGAAGATTTGTCTAAAAAAATAAAAGATAAGCTGGTATAAAACAATGTGTAGCTCTAC	1	+	chr10:50679094-50679213
ERCC6	CTCTGGGAACGCACAGCCAAGAGTGGCCACTGTGTGCACTGACCGGTGGTAGATCTTTTCTTCAATGGTGCCCGCAGTCAGGAGCCTGTACACAGTCACTTGCTTCTTCTGGCCTATTCT	1	+	chr10:50680379-50680498
ERCC6	TTCAATGGTGCCCGCAGTCAGGAGCCTGTACACAGTCACTTGCTTCTTCTGGCCTATTCTCCATGCTCGCTCCCGGGCCTGCAACAGAGAGAGAGAGACCTCTCAACGAGAATCCTTCCC	1	+	chr10:50680439-50680558
ERCC6	GCTAACCATGAAACTATATTTCTACTAATACATTCTTTTAAAAAAAAAATAAAAACAAACCTGCGTGTCCGTGCTTGGGTTCCAGTCTGGGTCATAGATGACAACTCTGTTTGCCCCCGT	1	+	chr10:50680895-50681014
ERCC6	CTGCGTGTCCGTGCTTGGGTTCCAGTCTGGGTCATAGATGACAACTCTGTTTGCCCCCGTCAGGTTGACACCTAAGCCGCCCACCCGCGTGGTCAGAAGAAACACAAATATGGATGTGTC	1	+	chr10:50680955-50681074
ERCC6	CAGGTTGACACCTAAGCCGCCCACCCGCGTGGTCAGAAGAAACACAAATATGGATGTGTCCTAGAGGTAAGACACACAACACTGAGCACACACACTTAAGACCAGTTACAGTTCTCAGCC	1	+	chr10:50681015-50681134
ERCC6	CGCTTAGTCCTTTCCCTCCACGTACAGCAGCACCACTCAACTTCCCTGTTACATTCACATGTTACCTCATTGTATCTCGTAATCAGTGGCTGTCTTGAAGCTATTGTAGTGGTACCATCC	1	+	chr10:50681458-50681577
ERCC6	GTTACCTCATTGTATCTCGTAATCAGTGGCTGTCTTGAAGCTATTGTAGTGGTACCATCCATCTTGAGATAGGTATACTTTTGGGCTCTAAGGAATACTTCAAGTATGTCCAGCATCTGT	1	+	chr10:50681518-50681637
ERCC6	ATCTTGAGATAGGTATACTTTTGGGCTCTAAGGAATACTTCAAGTATGTCCAGCATCTGTTTGGAGGTGGGGGATAGGAGTTTGCAAAGCAAATACACATTCCCAGTGAGTGCTTCTCTA	1	+	chr10:50681578-50681697
ERCC6	CTGTGCACTCACCTGCCTTGACTGAGAAAACAGCAATACTCGCTGACCCTGCTTGTGCCATATTTTCAACAAAGACTCAACAACAATCATTTTCCCAGAACGTTTCCAGTACCCAAACTG	1	+	chr10:50682061-50682180
ERCC6	TATTTTCAACAAAGACTCAACAACAATCATTTTCCCAGAACGTTTCCAGTACCCAAACTGATCTTCTTCTAGTTCATCATCAGGAAGACCTTTGAGATTCTTGGGACCTCCAGAAAAGAG	1	+	chr10:50682121-50682240
ERCC6	ATCTTCTTCTAGTTCATCATCAGGAAGACCTTTGAGATTCTTGGGACCTCCAGAAAAGAGATCAGGGTGGTTGCAAATTTTTCTTAGGGCTATAAGTCCGGAGAAAATCTGTGGTAAGAA	1	+	chr10:50682181-50682300
ERCC6	ACTACTAGAAAATTTACAATTCCAAGTGTAGTTTGCATTCCCTTTCCTGGATAGTGTGATCTAGACCCCCTAACTTGGAAAGACCTGAAGAAGTTAAGGGGAGATTCATGGAGATGAATA	1	+	chr10:50683400-50683519
ERCC6	CTAGACCCCCTAACTTGGAAAGACCTGAAGAAGTTAAGGGGAGATTCATGGAGATGAATAGATGTGAATGACTGAAGAACCTCCTGTAGCAACCAATAAGAAATGAAATAAGAAATTGTG	1	+	chr10:50683460-50683579
ERCC6	GATGTGAATGACTGAAGAACCTCCTGTAGCAACCAATAAGAAATGAAATAAGAAATTGTGAGAGATGGTTAAAAGAACTGAAATGACCTAATCACACTCACATTATTTATACAATAGAGT	1	+	chr10:50683520-50683639
ERCC6	TGGTCCACAATTCATTTCTCCAGCTTCTATTTTTTAGCTGACCTGCATCTCTCCATTGAGAATCCTGTAAACTTCTTTGGAATCAACGAAATTTTGGTAGACTTTATGCTGCTCATCTGT	1	+	chr10:50684219-50684338
ERCC6	AATCCTGTAAACTTCTTTGGAATCAACGAAATTTTGGTAGACTTTATGCTGCTCATCTGTAAGACGGCAAAATAAGACCTACGGACGGGAAAAACAAGGAAACTATAATTTCAAAAAAAA	1	+	chr10:50684279-50684398
ERCC6	GAGTGAAGGGAAAGACACACTTGTGCTTTAGGAATGCTTCGTTAACTCCTGGATTTACAGACCTGTTCATTTTTATCTGGCAAAGAAAGGCTCATCTTGACATCTGACTTCATTCTCCGC	1	+	chr10:50686338-50686457
ERCC6	ACCTGTTCATTTTTATCTGGCAAAGAAAGGCTCATCTTGACATCTGACTTCATTCTCCGCAGTAGGTATGGATTTATGGTATCTCGTAAGACACATGCACACTTGTAAGCAGTTTTGACC	1	+	chr10:50686398-50686517
ERCC6	AGTAGGTATGGATTTATGGTATCTCGTAAGACACATGCACACTTGTAAGCAGTTTTGACCTTTAATAAGAGCAGAGAAGGGAACATTACTATATATGTTTAAGGAACGCATTTGTTCTTA	1	+	chr10:50686458-50686577
ERCC6	ATGCCAAAAGTATTATCATCCTAATATTTTACCTGTACTGGGGAAGCATTTGAATATCCCCCCATGGTGATGGGGACGGAGAACTGCTCCATAAACACAGGCAACGTGCCTAACTTTCCC	1	+	chr10:50690701-50690820
ERCC6	CCCATGGTGATGGGGACGGAGAACTGCTCCATAAACACAGGCAACGTGCCTAACTTTCCCGGGAAGATGAAGTCAAAGAGCGACCACAGCTCTCGGAGGTTATTTTGCATCGGTGAGCCA	1	+	chr10:50690761-50690880
ERCC6	GGGAAGATGAAGTCAAAGAGCGACCACAGCTCTCGGAGGTTATTTTGCATCGGTGAGCCAGACAGAATGATCCGATGAGGGGTGCGAAACTATTTGAGGAAAGGAAGCACCTTTTTATTA	1	+	chr10:50690821-50690940
ERCC6	CACTTGGAAATCTCCCTTGTTAAAAGAGGTCATACCTGTTTGCAAGCAAGGGTGACAGCAGCATTTGGATTTCGAATTTTGTGTCCTTCGTCCAAGATCACATAGTGCCAGTCATACCTG	1	+	chr10:50691357-50691476
ERCC6	GCATTTGGATTTCGAATTTTGTGTCCTTCGTCCAAGATCACATAGTGCCAGTCATACCTGCTAATGTCATCCTGCATCAATCGAATGTAGGAGTAAGATGTGATCAAAATTCCATGACAA	1	+	chr10:50691417-50691536
ERCC6	CTAATGTCATCCTGCATCAATCGAATGTAGGAGTAAGATGTGATCAAAATTCCATGACAATGAGCAACATCTCGAATTAGTTTCTCCTGAGACCACAATAAAATGGTAAAGTCAGTTTTA	1	+	chr10:50691477-50691596
ERCC6	GTAAAATATGTAACCTCTCCTAGTTTTTGCAATTAATAGGGTACATCTGCAATTAGCCTGACTTACTGAATGCAGTGCTGTTGTCATTAGAAGATGTCTGTGAAAGGGCTGCTGTTATTA	1	+	chr10:50696138-50696257
ERCC6	ACTTACTGAATGCAGTGCTGTTGTCATTAGAAGATGTCTGTGAAAGGGCTGCTGTTATTATGGAGGCTCAAGAGACCAATCCCTCCTAGAGGGCAAACAGTGGACTGGTGGAAAACAACA	1	+	chr10:50696198-50696317
ERCC6	TAAAATGGAGGGCATTAAAACAAAACAAAAAGGTACTGAAATATTGTGTTACCTTTTTGTGGGTATAGGAACCGGTTTCATGTAGAATTGCCACTCTGAACGGAGGCCACCACGTGTGAA	1	+	chr10:50701111-50701230
ERCC6	GGGTATAGGAACCGGTTTCATGTAGAATTGCCACTCTGAACGGAGGCCACCACGTGTGAAATTCCTTCACCCACTGATGCATCACTGTTGTTGGACAGACAATTACAGTTGGACCCAACC	1	+	chr10:50701171-50701290
ERCC6	ATTCCTTCACCCACTGATGCATCACTGTTGTTGGACAGACAATTACAGTTGGACCCAACCCCTCAAACCTGCATCCAAACGTCCAAGAAGAAAACAACCATGAAAGAGCATATACAGTCA	1	+	chr10:50701231-50701350
ERCC6	ATTGAGCTCCACAGACTGACAGTCTGCAGAGGAGCACTTGCCTGTAATTTGAACCACGAGTCCTGATCTTGCTGTAGCTCAGACCTGCCAAGAAGGCAATTATCTGGATGGTCTTGCCCA	1	+	chr10:50708543-50708662
ERCC6	TCCTGATCTTGCTGTAGCTCAGACCTGCCAAGAAGGCAATTATCTGGATGGTCTTGCCCAATCCCATTTCATCTCCCAGAATTCCTCCTGCCTGCTGGCAGTGCAATTCCCACAGCCACC	1	+	chr10:50708603-50708722
ERCC6	ATCCCATTTCATCTCCCAGAATTCCTCCTGCCTGCTGGCAGTGCAATTCCCACAGCCACCTAACACCTGTCTGCTGGTACCTATGACAACAAACACCAACAAGAAAAGAGAAAATGGCAA	1	+	chr10:50708663-50708782
ERCC6	AAGGCATTTTTTTTTCAAAGAAAATATCAAGGCTGATGGGCTACCCACCTTAAAAGAAGATAGTTTTGTTGTTTTGCTGTCCAAATACTTACTATCTGGTACCTATAGGTATGTCTACCT	1	+	chr10:50710036-50710155
ERCC6	TAGTTTTGTTGTTTTGCTGTCCAAATACTTACTATCTGGTACCTATAGGTATGTCTACCTAAAATCTCATTTTGGACTTCAGCTCATTTAACTGGTTTTATTTAATCTCCTCTCAGTAAA	1	+	chr10:50710096-50710215
ERCC6	AATTTGTACATAATGGCTTGATAGCAAATAGAAAGGAAAGAACATATGGTACATACTTAAAAAGCTTTTTGAACAGAAAACCTGGCACTTTAAAACCTTCGTCAAATTCAGCATCACTTT	1	+	chr10:50713874-50713993
ERCC6	AAAGCTTTTTGAACAGAAAACCTGGCACTTTAAAACCTTCGTCAAATTCAGCATCACTTTCCTCAGAATCGTCCTCCAGCTTCAGACGTTTCTCTTTGTCCTGCAGTCTCAGTTTATTCC	1	+	chr10:50713934-50714053
ERCC6	CCTCAGAATCGTCCTCCAGCTTCAGACGTTTCTCTTTGTCCTGCAGTCTCAGTTTATTCCATCTCCTACCATGAAAATAAAAATCACATTTCCATTATTTTGATCACAAGACAGATTTAA	1	+	chr10:50713994-50714113
ERCC6	AACTATGTTTCTTATCTCAGGAGGTGGTGACACCTGCTATTCAGTGTGATATTCAACGGAACACTTCACATGTAAGGCAACATCACATTTTTCACATCGAAAAGTTGTGTTCTTATGACA	1	+	chr10:50723343-50723462
ERCC6	ACACTTCACATGTAAGGCAACATCACATTTTTCACATCGAAAAGTTGTGTTCTTATGACATTCAGCGCATCGCGTTTGCTTTCCCTGTTTGACTATCACATGATTTATGCCATCATAACG	1	+	chr10:50723403-50723522
ERCC6	TTCAGCGCATCGCGTTTGCTTTCCCTGTTTGACTATCACATGATTTATGCCATCATAACGTGAGTCAATGTTACGCTTCTGAGGTCTTCCTTTTTGGCCAGGTTCTGGAGGATGACCATG	1	+	chr10:50723463-50723582
ERCC6	TGAGTCAATGTTACGCTTCTGAGGTCTTCCTTTTTGGCCAGGTTCTGGAGGATGACCATGGGTCTCCAGATAATGGCATACCACACGTCGACGAAACTCCAGAAAATCCACTGGTTTCTC	1	+	chr10:50723523-50723642
ERCC6	GGTCTCCAGATAATGGCATACCACACGTCGACGAAACTCCAGAAAATCCACTGGTTTCTCATCATATGTTTTATGCAATTGCCAAGCATTTTGTAAGACCAGTTCGAAACAGAACAAAAG	1	+	chr10:50723583-50723702
ERCC6	ATCATATGTTTTATGCAATTGCCAAGCATTTTGTAAGACCAGTTCGAAACAGAACAAAAGAGGGCTTGAATACCATTTCTTTCCACGGATTGATGCCCGATACTTATCAATGTTTTCATC	1	+	chr10:50723643-50723762
ERCC6	AGGGCTTGAATACCATTTCTTTCCACGGATTGATGCCCGATACTTATCAATGTTTTCATCAGCTCTGTCTACGCCTCCCATGAACTGGTTATACACTTTGATCATGTTTGGCTGCTGAAC	1	+	chr10:50723703-50723822
ERCC6	AGCTCTGTCTACGCCTCCCATGAACTGGTTATACACTTTGATCATGTTTGGCTGCTGAACTTGTATCTTCTTTTTCAGTTTCTGGGAGTAACGACTGACAAGACACAGGGGATGGATACC	1	+	chr10:50723763-50723882
ERCC6	TTGTATCTTCTTTTTCAGTTTCTGGGAGTAACGACTGACAAGACACAGGGGATGGATACCAGCACCAGATGAGGCAACAGTGACAACACTGTTATCATTCCATCTGCAGACAATATTGCC	1	+	chr10:50723823-50723942
ERCC6	AGCACCAGATGAGGCAACAGTGACAACACTGTTATCATTCCATCTGCAGACAATATTGCCTTTGCCATCAATTCGATAATCAAATGTGCCTCTTTCTTTTTTCTTTAAAGCTACATCTGA	1	+	chr10:50723883-50724002
ERCC6	TTTGCCATCAATTCGATAATCAAATGTGCCTCTTTCTTTTTTCTTTAAAGCTACATCTGATTCCAGTGGAACTCTGTCAATGTGATCCTTTCTCACTGTACCTGTTGCCTGATGTCCCAT	1	+	chr10:50723943-50724062
ERCC6	TTCCAGTGGAACTCTGTCAATGTGATCCTTTCTCACTGTACCTGTTGCCTGATGTCCCATTGAACTGAGCTTATCAAGAAGTGCAATACTGGTGAAAAAGTTATTGAATACAAAATGGTA	1	+	chr10:50724003-50724122
ERCC6	TGAACTGAGCTTATCAAGAAGTGCAATACTGGTGAAAAAGTTATTGAATACAAAATGGTATTGTCCAGGGTGTGCCTCTGTAAGTGCCTCACTAAACTGAAGGACAAGTGACGCACCGAC	1	+	chr10:50724063-50724182
ERCC6	TTGTCCAGGGTGTGCCTCTGTAAGTGCCTCACTAAACTGAAGGACAAGTGACGCACCGACACCATATTCCTCATGTTTAGTATTTGGGTTTTTACCCTGATACGGCTGAAACCAGCAAAT	1	+	chr10:50724123-50724242
ERCC6	ACCATATTCCTCATGTTTAGTATTTGGGTTTTTACCCTGATACGGCTGAAACCAGCAAATGTAGCCCAGACAGGTGGCACCACACCAAAACTTATAGCCAAACCGAATGGGCTTTCCCCG	1	+	chr10:50724183-50724302
ERCC6	GTAGCCCAGACAGGTGGCACCACACCAAAACTTATAGCCAAACCGAATGGGCTTTCCCCGAATAAATTGTTTGCACCCGTGACGACCAAAATAAGGAACCATGAATTCATCAAAGCTGAA	1	+	chr10:50724243-50724362
ERCC6	AATAAATTGTTTGCACCCGTGACGACCAAAATAAGGAACCATGAATTCATCAAAGCTGAAATATGTTTCATTTGGAACAAATTTCATGCATCTCTCATTAAGTTTGCTTATGAGAGGTCG	1	+	chr10:50724303-50724422
ERCC6	ATATGTTTCATTTGGAACAAATTTCATGCATCTCTCATTAAGTTTGCTTATGAGAGGTCGCAATTTGGAAAATTTGTCCACTGGATCCAAATTTGCATTGTCAGCAACATGCAAATTAGA	1	+	chr10:50724363-50724482
ERCC6	CAATTTGGAAAATTTGTCCACTGGATCCAAATTTGCATTGTCAGCAACATGCAAATTAGAAAATATAGTTTCAAACCGGTCACGTCTCATGGCAGCACTAACCAGTACATTATGCACATC	1	+	chr10:50724423-50724542
ERCC6	AAATATAGTTTCAAACCGGTCACGTCTCATGGCAGCACTAACCAGTACATTATGCACATCTGTTCTTTGTTCCCAAAACATACGCCTTCTAGGAACTGAGACATAACCACTCAGAAAAAT	1	+	chr10:50724483-50724602
ERCC6	TGTTCTTTGTTCCCAAAACATACGCCTTCTAGGAACTGAGACATAACCACTCAGAAAAATAATTCCCAGAAAACATTTGAATTCAGAGCTAGTCAAGCCAAGATGTACACCTTTACTGCA	1	+	chr10:50724543-50724662
ERCC6	AATTCCCAGAAAACATTTGAATTCAGAGCTAGTCAAGCCAAGATGTACACCTTTACTGCAAGCATATAAGTTGGAGTACTTGACAATGAGTTCAATGACCTCGTCATCAAGAAAAAGTTC	1	+	chr10:50724603-50724722
ERCC6	AGCATATAAGTTGGAGTACTTGACAATGAGTTCAATGACCTCGTCATCAAGAAAAAGTTCAAGAATTTCTGTGGGAGTTCTCATTACGGTGAAGAAATCGTTTGGTGGTGCTGTAACTCT	1	+	chr10:50724663-50724782
ERCC6	AAGAATTTCTGTGGGAGTTCTCATTACGGTGAAGAAATCGTTTGGTGGTGCTGTAACTCTACCTGCTACGGGTTGTACAGTTAGGTCGGCTTTTTTCCATTTGCAAAGAATTTTTGTCAT	1	+	chr10:50724723-50724842
ERCC6	ACCTGCTACGGGTTGTACAGTTAGGTCGGCTTTTTTCCATTTGCAAAGAATTTTTGTCATTTTCCTCCTCCTTGATGGTGGAGGTTGCTGCACAGTAAACGTAGATGGAACTTCATCAGG	1	+	chr10:50724783-50724902
ERCC6	TTTCCTCCTCCTTGATGGTGGAGGTTGCTGCACAGTAAACGTAGATGGAACTTCATCAGGAGAGTCATCTTTAGGTGCGTATGAGGGATCATCTGAGTCAGACTCAGCATCAGAGCCATC	1	+	chr10:50724843-50724962
ERCC6	AGAGTCATCTTTAGGTGCGTATGAGGGATCATCTGAGTCAGACTCAGCATCAGAGCCATCTTGAATAAGATACGCAGCTGTGTGCAACAAAGAACCTGGCAGATTATTTATTGTTCCACC	1	+	chr10:50724903-50725022
ERCC6	TTGAATAAGATACGCAGCTGTGTGCAACAAAGAACCTGGCAGATTATTTATTGTTCCACCTTCTTCATCTCCTGATTCCTCATCAGAAACAGGTGCTGTAGCATTTTCAGGTGGTTGTAT	1	+	chr10:50724963-50725082
ERCC6	TTCTTCATCTCCTGATTCCTCATCAGAAACAGGTGCTGTAGCATTTTCAGGTGGTTGTATCACTATAGCACTTGCTTCTATGCTGTCATCTGTCTCTAAAAGGTCAGTTATTTCATGTAA	1	+	chr10:50725023-50725142
ERCC6	CACTATAGCACTTGCTTCTATGCTGTCATCTGTCTCTAAAAGGTCAGTTATTTCATGTAAACTTAGTGTTCGAGGCATCTTGGGACTAAAACGGAAAAAAGGTATTATTAGTCCTAGTGG	1	+	chr10:50725083-50725202
ERCC6	AAAGCAAACAGTACAATGTATTTATAATCCCCACAGACCGACCTTAACCGCTGCTTATAATAATCTTCATCTCCATCATCTCGGTATCTTCCCACTTTCCGACCTCCTCCTCCTCCTTCT	1	+	chr10:50732037-50732156
ERCC6	TAATCTTCATCTCCATCATCTCGGTATCTTCCCACTTTCCGACCTCCTCCTCCTCCTTCTCCTACAGAAGCAGCTTCAGCTTCTTCCCCAGAACTTGGGAAAAAGTCATCATCAATCTCC	1	+	chr10:50732097-50732216
ERCC6	CCTACAGAAGCAGCTTCAGCTTCTTCCCCAGAACTTGGGAAAAAGTCATCATCAATCTCCTGCACTGGCACTTTCTTCTGCCGTTTCCCGCCCTTGGGCAGAGGCTTCAGCTCATAGTCA	1	+	chr10:50732157-50732276
ERCC6	TGCACTGGCACTTTCTTCTGCCGTTTCCCGCCCTTGGGCAGAGGCTTCAGCTCATAGTCAGTACCATCTCCAGACAGGTCCGCCTCTGCCCCCTCCACCTCGTCATCTTCCTCCTCTTCC	1	+	chr10:50732217-50732336
ERCC6	CCTCCTCTTCCTCCTCCTCTGTGGGGAAATACTCAGACTCTTCACCCTCAGAGTCTCCCTCTGCCTCTGGCCTCATGTCTGACTCCCAAGGTCTCCTTGCCTTTGGCAATCCCACTTTCC	1	+	chr10:50732326-50732445
ERCC6	CTGCCTCTGGCCTCATGTCTGACTCCCAAGGTCTCCTTGCCTTTGGCAATCCCACTTTCCCCTGGAACTGCAAAGCCCTCTTCTGGAGTTTCTTGATGTGCTTTTTCAAACGCTCCTCTT	1	+	chr10:50732386-50732505
ERCC6	CCTGGAACTGCAAAGCCCTCTTCTGGAGTTTCTTGATGTGCTTTTTCAAACGCTCCTCTTTTTTGGACAGAACTCTGGCTTTCTTGTTTGGTTTGTTTTTATTTTGCACTGGGGCTGGAG	1	+	chr10:50732446-50732565
ERCC6	TTTTGGACAGAACTCTGGCTTTCTTGTTTGGTTTGTTTTTATTTTGCACTGGGGCTGGAGGCGTGACTGGGGCTGGAGCTTTTCTAGCTGCTCTTTTATTACAACCTTGCTTCTTCCTTT	1	+	chr10:50732506-50732625
ERCC6	GCGTGACTGGGGCTGGAGCTTTTCTAGCTGCTCTTTTATTACAACCTTGCTTCTTCCTTTCAAAAGACAGTTTTGCTTGATCTGCCAAATACTTTTCGAAGCCTGATGCTTCATTAAGCA	1	+	chr10:50732566-50732685
ERCC6	CAAAAGACAGTTTTGCTTGATCTGCCAAATACTTTTCGAAGCCTGATGCTTCATTAAGCATGATTTTTCTGGGCTTTTTCTCCTGTTTCTGAGGGATCTGGGTACCAAAAGGTGTCATCT	1	+	chr10:50732626-50732745
ERCC6	TGATTTTTCTGGGCTTTTTCTCCTGTTTCTGAGGGATCTGGGTACCAAAAGGTGTCATCTGGCCAGTGCGGATGAGCTCTTCCCAGGCAGTCTCCTGGACAGGCATGAGCATGCTGCCAA	1	+	chr10:50732686-50732805
ERCC6	GGCCAGTGCGGATGAGCTCTTCCCAGGCAGTCTCCTGGACAGGCATGAGCATGCTGCCAAGACTGGATGGCCCCGGCTCTGAAAGAACAATAGCAATGCGTTTCGCACTAGCATGAAACT	1	+	chr10:50732746-50732865
ERCC6	CTCCACTGACTACAGGCATCAGGCATCAATTCAAGAACACAGAGAAACTGCTCCTAGCATCCTCACCTGCATCCTCCTCCAGACTGGCGTGATCTAGTTCAATTTTCACCTCTGCTCCTC	1	+	chr10:50736397-50736516
ERCC6	CCTCACCTGCATCCTCCTCCAGACTGGCGTGATCTAGTTCAATTTTCACCTCTGCTCCTCCAAGGATGGCCTGGAGATGCTTTTGTTTTGCAGTGATCTTTTTTAGCTGTTGTTCCTTGA	1	+	chr10:50736457-50736576
ERCC6	CAAGGATGGCCTGGAGATGCTTTTGTTTTGCAGTGATCTTTTTTAGCTGTTGTTCCTTGAATGGTAAATATAGAAGACAGAAAACAGCAATGAAGTGATTTATTGTTAAATACAAAAGAT	1	+	chr10:50736517-50736636
ERCC6	TAAGTGCCCCTAAATGATGACTTTTTCAAAAATGCAATACTGAATGTTATTCTGAATCACCTTATTATACTTCTGTCGTTTTACAGAATCTAGTTTCCTGTTGATGTCTCTGCTGGTGGC	1	+	chr10:50738706-50738825
ERCC6	CTTATTATACTTCTGTCGTTTTACAGAATCTAGTTTCCTGTTGATGTCTCTGCTGGTGGCAGCTTGAGGGCTAAGCTGTTCAATAATTTTATTGATTTGCCTTAGGGATGTCGTACATGA	1	+	chr10:50738766-50738885
ERCC6	AGCTTGAGGGCTAAGCTGTTCAATAATTTTATTGATTTGCCTTAGGGATGTCGTACATGACCTGAAAAATAAGATAAATTGTCTATTTTGCACTCTGATAACATTTTTATAGCATAATAT	1	+	chr10:50738826-50738945
ERCC6	GAAGAAGATGGGCTGCACTCACGTGAGGTCATCCAGGACCGACCGATACTCCTTCTCCACGTCAACGAGCTGGGAGGCACGGCTGGCCTCATGGATGGCATTGTCCACCTGCTGAAGCAC	1	+	chr10:50740567-50740686
ERCC6	GTCAACGAGCTGGGAGGCACGGCTGGCCTCATGGATGGCATTGTCCACCTGCTGAAGCACTCCCTGTTCCAGCACGTCCTGGTCATAGACGTCCACACCCAAACCCTGCAGCTCAAGGGC	1	+	chr10:50740627-50740746
ERCC6	TCCCTGTTCCAGCACGTCCTGGTCATAGACGTCCACACCCAAACCCTGCAGCTCAAGGGCCTGGGCGCTAGGCTCTACTGCCTGGATCTGATGTCGGTCGATGTGCAGCAGGGCTGGCCC	1	+	chr10:50740687-50740806
ERCC6	CTGGGCGCTAGGCTCTACTGCCTGGATCTGATGTCGGTCGATGTGCAGCAGGGCTGGCCCTCTCCTCGGAGCTGCTGATGCGCACCCCACAGCAGAGGTGGACAGCCCGTCACCCACAGA	2	+	chr10:50740747-50740866
ERCC6	TCTCCTCGGAGCTGCTGATGCGCACCCCACAGCAGAGGTGGACAGCCCGTCACCCACAGAACGAAAGGAGAGGTACTCCTCCACCTCCCCATCACCACCACTTTCTTGCTTGATTGCCAT	1	+	chr10:50740807-50740926
ERCC6	ACGAAAGGAGAGGTACTCCTCCACCTCCCCATCACCACCACTTTCTTGCTTGATTGCCATTTCTTCATTATTACTGACAGGTTGACTCTGTAAACAGTCTTGCTCCTGAGTTTGACTTGA	1	+	chr10:50740867-50740986
ERCC6	TTCTTCATTATTACTGACAGGTTGACTCTGTAAACAGTCTTGCTCCTGAGTTTGACTTGAGTGGGGGATTCCCTCATTTGGCATTCTCTACAGACTACCTAAAAGGAAAAAAATTTATAA	1	+	chr10:50740927-50741046
ERCC6	CCCCTGCCCGACATTCGGCCGGGACCCCCGAACACTCACCCAGGGCCGCGCGAGCGCCCACAAGGAAACAGAGACGCTACCGCCGCCAGCCGCCTTGGAACCCAGCTCGACGGGCCGTGG	2	+	chr10:50746969-50747088
ERCC6	CAAGGAAACAGAGACGCTACCGCCGCCAGCCGCCTTGGAACCCAGCTCGACGGGCCGTGGCGCCTGCGCCCTCAGCTCAACCATAGACACCGCCCCCAACAGCGACTCCGACTTCTGCTG	2	+	chr10:50747029-50747148
ERCC6	CGCCTGCGCCCTCAGCTCAACCATAGACACCGCCCCCAACAGCGACTCCGACTTCTGCTGGTGCGGGGAGGCCCGTGGCGCATGCGCCTGGCTCAGCGTTTGTTTTTAAGCACGGGCAAG	2	+	chr10:50747089-50747208
ERCC6	GTAAATCCTCACAATTAACCTTGAACCCTGCAGAGAAAGTCAGCTTGGGCAGGGAAGTTAGCCGCACTTTTTGGTCGCCAGGCTGTGACCTCTCTTGTTGTCTCCCACGACTGAACACGG	1	+	chr10:50747411-50747530
ERCC6	GCCGCACTTTTTGGTCGCCAGGCTGTGACCTCTCTTGTTGTCTCCCACGACTGAACACGGGAAGGATGGAGAGCTGTCCTGCTTCTCTGTTCCCCCTCCGCCACGCGCGCACCTGGGCGG	1	+	chr10:50747471-50747590
ERCC6	GAAGGATGGAGAGCTGTCCTGCTTCTCTGTTCCCCCTCCGCCACGCGCGCACCTGGGCGGAGTGAGTGCCTACAGAGCCTGCTTACATGTGTACATTGCCTTAAGTCCAGCGTTTAGTAT	1	+	chr10:50747531-50747650
ERCC8	AACACAGTCTCATTTAAAAAGTTTCAGCAGAGACAAAAAGGTACTAAAGATGATATTCATCCTTCTTCATCACTGCTGCTCCAGGCATCTTCAAAGGCCGGATTTAATTGTGATTTTGTT	1	+	chr5:60170386-60170505
ERCC8	CCTTCTTCATCACTGCTGCTCCAGGCATCTTCAAAGGCCGGATTTAATTGTGATTTTGTTGTAGTCTAAAAAAAAAAAAGATAAAGAAAAAGGAAGATTCTGTTTTTTCTACTTCATAAT	1	+	chr5:60170446-60170565
ERCC8	ATTTCTTAAGCTTTAGAAGTCACTGTACCATTTGTGAAAATAATATTTACCTCATCATCATCAGGAACTGGTTCATATAAGGATGGAACCCAAGCCAGAATGTTGCAGTCTCTGCTACCA	1	+	chr5:60183217-60183336
ERCC8	TCAGGAACTGGTTCATATAAGGATGGAACCCAAGCCAGAATGTTGCAGTCTCTGCTACCACTATAAAGTTCCTATAACATAGAAGGCAAAGATGATACTGTGGATCAAGAGCTGATATCA	1	+	chr5:60183277-60183396
ERCC8	AAATTCCTGTATCACTCTTACCTGGAAATTTGACTGAAATACACAGCAGTCAACAGTTTTATAATGTCCCTTAAGCATAGTTATCTGTTCTCCTGAGTAAACTGTATAAACAGCAATGGT	1	+	chr5:60186695-60186814
ERCC8	ATAATGTCCCTTAAGCATAGTTATCTGTTCTCCTGAGTAAACTGTATAAACAGCAATGGTGCTACCATATGGTACAAAAACAAATTCTGAACTGCAGCCACAGGAGACAGTGAATTTCAA	1	+	chr5:60186755-60186874
ERCC8	GCTACCATATGGTACAAAAACAAATTCTGAACTGCAGCCACAGGAGACAGTGAATTTCAATCCTTTTTTACTGTTATTACAAACTTTTCCATAGTTCACCTGTAGGATTAAAATAATAAG	1	+	chr5:60186815-60186934
ERCC8	GTATGTCACAGATCCATTTCTTAATTTATACCCAAATATATACTTAAAAATCTCTTACAAGTGTGTTTTCTCCATTGGAACTATTCCAGAGCCTCATTCGATTATCTGTACCAACAGTGA	1	+	chr5:60194045-60194164
ERCC8	GTGTGTTTTCTCCATTGGAACTATTCCAGAGCCTCATTCGATTATCTGTACCAACAGTGAGGAGGTGAAGTCCATCACTTGTAAAACATAAGCCATTAACTTTCCCATTATGAGCAGTGT	1	+	chr5:60194105-60194224
ERCC8	GGAGGTGAAGTCCATCACTTGTAAAACATAAGCCATTAACTTTCCCATTATGAGCAGTGTTTGCTGCAATGAAAAACATAGTTCAGTTTATCTGTTCTTGTATTCAGGACATATTTAATG	1	+	chr5:60194165-60194284
ERCC8	GCTTCAATTAAAAATTTTCAATGTAAAAAAATACTATCATTGTCATATTTATTAATGCGTTCTTCCTTACCTGATTCAACAGCTTGTGACTTTTTCCCATTATGTTGATCAAGAGTAATC	1	+	chr5:60195384-60195503
ERCC8	TCTTCCTTACCTGATTCAACAGCTTGTGACTTTTTCCCATTATGTTGATCAAGAGTAATCAAACATCCTGATGCTCTTCTCACATCCCATAATTTTACTCTACTGTCAGCACTGAGAAGA	1	+	chr5:60195444-60195563
ERCC8	AAACATCCTGATGCTCTTCTCACATCCCATAATTTTACTCTACTGTCAGCACTGAGAAGAAATAAATGTTACATTGACATATGTAGCTAGGACAATGACTGTACCCCTCACCCACCTTTC	1	+	chr5:60195504-60195623
ERCC8	TTTTCAAAATGCTTATTATTAATTACTAACTTCAAAAGCAAATAAGTTAAATTTTACCTTGCTGTTGCCAAGATATAGTCATAACGTGGAGACCAGGAAACTGCTAATATTTCTTGTCTG	1	+	chr5:60198212-60198331
ERCC8	GCTGTTGCCAAGATATAGTCATAACGTGGAGACCAGGAAACTGCTAATATTTCTTGTCTGTGACCTGCAAATACAACTATATGAAAAGTCTTGCAAGATATCTGAAAAATCAGAAGATAA	1	+	chr5:60198272-60198391
ERCC8	CTTTTTATTGAATCGTTTACTCAAAGTAGTTGCCGTTTGAAATAAAATAAAAATACCCTGTAGAATGTGAGAACAGGATCCAGACTTCAAGTCACAAAGTTGTACTTTGGGTCCTCTAGT	1	+	chr5:60199419-60199538
ERCC8	TAGAATGTGAGAACAGGATCCAGACTTCAAGTCACAAAGTTGTACTTTGGGTCCTCTAGTACCAACTGTAAAAACAGAACCGGTTTAAGATAATTTTATCATAAGTCATCATCAAAAGGA	1	+	chr5:60199479-60199598
ERCC8	GGGAGAAAGTTTTCAGTATGTCAAAAGACAAAAGAATACACTTACAAACCTGCTACCAAACAGTGCTTGGTGGAGACTGGAGACATATGATGACTATAAACTGTTTCCTCAAAATTAAAT	1	+	chr5:60200570-60200689
ERCC8	CAGTGCTTGGTGGAGACTGGAGACATATGATGACTATAAACTGTTTCCTCAAAATTAAATACATCTGCAGTCTGGTAATCAAAAGACATTTAAAAAGTATAAGGTTTAAGTATAAAAACA	1	+	chr5:60200630-60200749
ERCC8	TAGGATTAAATTCTCCTTTATCCTACAAAGCAATCTGCAAATGTTTTAATGTACTTACTTGTAATGTATTTGTATCCCATACTTTCAGAGTTTTATCAAATGAGCTTGATGTGAACATGC	1	+	chr5:60214034-60214153
ERCC8	GTAATGTATTTGTATCCCATACTTTCAGAGTTTTATCAAATGAGCTTGATGTGAACATGCCAGTGTCATGAGGATACCACTGTACAGTCTCCACACTGTATCTGTGAACATCAGGATGAT	1	+	chr5:60214094-60214213
ERCC8	CAGTGTCATGAGGATACCACTGTACAGTCTCCACACTGTATCTGTGAACATCAGGATGATCTCTACAAAACAGCAATCAAAATTTACATTAACTGACTTATGTGAGTTTCAAAACTGGTA	1	+	chr5:60214154-60214273
ERCC8	TGACCCATTCACTTGACTGCAATTTTCATGTTTTGCATTCGATGCAAAAAATACTCAACTATTTACAAATTCATAAATTTTTACATTTTAAATACATACCTGCCAATGGAACACACTGCT	1	+	chr5:60217782-60217901
ERCC8	ATTTACAAATTCATAAATTTTTACATTTTAAATACATACCTGCCAATGGAACACACTGCTTTACATGTGTAATAAGATTGTCTGCTGGAGTTCTCAAGGTCATAAAGTACAATCACACCA	1	+	chr5:60217842-60217961
ERCC8	TTACATGTGTAATAAGATTGTCTGCTGGAGTTCTCAAGGTCATAAAGTACAATCACACCATCTGAACCACCTGATAACATGCTGATAATAAAAAAGTTCACATTAATTTATCATTTTATT	1	+	chr5:60217902-60218021
ERCC8	GCAGACAAACCAATATCTAGATCCATCAATTTATACATTTATATAAAGTGTTGCTATCTGCTAATATTATTGCTCACCGTCAATCCTTAAGTTGCTGTCTCTCTTGTCATTCTGGTTGAA	1	+	chr5:60220041-60220160
ERCC8	CTAATATTATTGCTCACCGTCAATCCTTAAGTTGCTGTCTCTCTTGTCATTCTGGTTGAATGATTTCATTCTCTGGTTGATTCCTAAGGAATGGCTAATGAGAACAACAGTCTCTGAATT	1	+	chr5:60220101-60220220
ERCC8	TGATTTCATTCTCTGGTTGATTCCTAAGGAATGGCTAATGAGAACAACAGTCTCTGAATTCTTGTGTTGTTGACAATTTATCCGTCCTTTTTGTATCTGAAATCAGTTTGGCTGGATATA	1	+	chr5:60220161-60220280
ERCC8	CACTTAGAAAGAAAAATGATTATACAAGTATAATAAACTTACTATCTCCCTTCAACAGGTTCAATGTCAAGGGTGTTAATTCCACCGCCGTGGATTCTTTCAACATCTCTGTCTTTATTT	1	+	chr5:60224649-60224768
ERCC8	TCAATGTCAAGGGTGTTAATTCCACCGCCGTGGATTCTTTCAACATCTCTGTCTTTATTTAATTCCAGTCCCAAAACTCTTAAAAATAAAAGGGGGAGAAAGAAATTAACAAGTAATTTA	1	+	chr5:60224709-60224828
ERCC8	CCTCAACCTGCTCAGGCTCTGAAATTCCACTCTAGGAAACCTAATCCCATACTAAGTGAGAAAGCTTACCTCTGCCCAACATAATGACTTCAGGACTGAATTGTCTGTGAACTAGAAGGA	1	+	chr5:60227865-60227984
ERCC8	AAAGCTTACCTCTGCCCAACATAATGACTTCAGGACTGAATTGTCTGTGAACTAGAAGGAGAGTTTAAGATGAAGGGAAAAGGGCAATAATACTATAAAGGGAAAGAGAGGTGGGGAGTG	1	+	chr5:60227925-60228044
ERCC8	TCCAGATTCTAACTGGCCTGTTAGCCAAAAAGTAAGGTTTTCTTTACCTCCGTGTTGACTCTGCTCTCCGAAGGCGAAGAGGGTCCTCCAAACCCGTTTGGCGTGCGGACAAAAACCCCA	1	+	chr5:60240712-60240831
ERCC8	CTGCTCTCCGAAGGCGAAGAGGGTCCTCCAAACCCGTTTGGCGTGCGGACAAAAACCCCAGCATATCGTGTCCTCACACCGGCTGGAGCACTGGACGTCGCCATGACAGAGCTCAGGGGC	1	+	chr5:60240772-60240891
ERCC8	GCATATCGTGTCCTCACACCGGCTGGAGCACTGGACGTCGCCATGACAGAGCTCAGGGGCGGGACTGGAACAGCAGAGTCTCCCATTGGTCAGTCGGTGATATATCCGGCCAATGGTGAG	1	+	chr5:60240832-60240951
HFE	AGCAGGTACCTTCTGCTGTAGGAGAGAGAGAACTAAAGTTCTGAAAGACCTGTTGCTTTTCACCAGGAAGTTTTACTGGGCATCTCCTGAGCCTAGGCAATAGCTGTAGGGTGACTTCTG	1	+	chr6:26087477-26087596
HFE	CACCAGGAAGTTTTACTGGGCATCTCCTGAGCCTAGGCAATAGCTGTAGGGTGACTTCTGGAGCCATCCCCGTTTCCCCGCCCCCCAAAAGAAGCGGAGATTTAACGGGGACGTGCGGCC	1	+	chr6:26087537-26087656
HFE	GAGCCATCCCCGTTTCCCCGCCCCCCAAAAGAAGCGGAGATTTAACGGGGACGTGCGGCCAGAGCTGGGGAAATGGGCCCGCGAGCCAGGCCGGCGCTTCTCCTCCTGATGCTTTTGCAG	2	+	chr6:26087597-26087716
HFE	AGAGCTGGGGAAATGGGCCCGCGAGCCAGGCCGGCGCTTCTCCTCCTGATGCTTTTGCAGACCGCGGTCCTGCAGGGGCGCTTGCTGCGTGAGTCCGAGGGCTGCGGGCGAACTAGGGGC	2	+	chr6:26087657-26087776
HFE	GTTGCTCTGTCTCCAGGTTCACACTCTCTGCACTACCTCTTCATGGGTGCCTCAGAGCAGGACCTTGGTCTTTCCTTGTTTGAAGCTTTGGGCTACGTGGATGACCAGCTGTTCGTGTTC	1	+	chr6:26091053-26091172
HFE	GACCTTGGTCTTTCCTTGTTTGAAGCTTTGGGCTACGTGGATGACCAGCTGTTCGTGTTCTATGATCATGAGAGTCGCCGTGTGGAGCCCCGAACTCCATGGGTTTCCAGTAGAATTTCA	1	+	chr6:26091113-26091232
HFE	TATGATCATGAGAGTCGCCGTGTGGAGCCCCGAACTCCATGGGTTTCCAGTAGAATTTCAAGCCAGATGTGGCTGCAGCTGAGTCAGAGTCTGAAAGGGTGGGATCACATGTTCACTGTT	1	+	chr6:26091173-26091292
HFE	AGCCAGATGTGGCTGCAGCTGAGTCAGAGTCTGAAAGGGTGGGATCACATGTTCACTGTTGACTTCTGGACTATTATGGAAAATCACAACCACAGCAAGGGTATGTGGAGAGGGGGCCTC	1	+	chr6:26091233-26091352
HFE	GACTTCTGGACTATTATGGAAAATCACAACCACAGCAAGGGTATGTGGAGAGGGGGCCTCACCTTCCTGAGGTTGTCAGAGCTTTTCATCTTTTCATGCATCTTGAAGGAAACAGCTGGA	1	+	chr6:26091293-26091412
HFE	ACCTTCCTGAGGTTGTCAGAGCTTTTCATCTTTTCATGCATCTTGAAGGAAACAGCTGGAAGTCTGAGGTCTTGTGGGAGCAGGGAAGAGGGAAGGAATTTGCTTCCTGAGATCATTTGG	1	+	chr6:26091353-26091472
HFE	AGTCTGAGGTCTTGTGGGAGCAGGGAAGAGGGAAGGAATTTGCTTCCTGAGATCATTTGGTCCTTGGGGATGGTGGAAATAGGGACCTATTCCTTTGGTTGCAGTTAACAAGGCTGGGGA	1	+	chr6:26091413-26091532
HFE	TCCTTGGGGATGGTGGAAATAGGGACCTATTCCTTTGGTTGCAGTTAACAAGGCTGGGGATTTTTCCAGAGTCCCACACCCTGCAGGTCATCCTGGGCTGTGAAATGCAAGAAGACAACA	1	+	chr6:26091473-26091592
HFE	TTTTTCCAGAGTCCCACACCCTGCAGGTCATCCTGGGCTGTGAAATGCAAGAAGACAACAGTACCGAGGGCTACTGGAAGTACGGGTATGATGGGCAGGACCACCTTGAATTCTGCCCTG	1	+	chr6:26091533-26091652
HFE	GTACCGAGGGCTACTGGAAGTACGGGTATGATGGGCAGGACCACCTTGAATTCTGCCCTGACACACTGGATTGGAGAGCAGCAGAACCCAGGGCCTGGCCCACCAAGCTGGAGTGGGAAA	1	+	chr6:26091593-26091712
HFE	ACACACTGGATTGGAGAGCAGCAGAACCCAGGGCCTGGCCCACCAAGCTGGAGTGGGAAAGGCACAAGATTCGGGCCAGGCAGAACAGGGCCTACCTGGAGAGGGACTGCCCTGCACAGC	1	+	chr6:26091653-26091772
HFE	GGCACAAGATTCGGGCCAGGCAGAACAGGGCCTACCTGGAGAGGGACTGCCCTGCACAGCTGCAGCAGTTGCTGGAGCTGGGGAGAGGTGTTTTGGACCAACAAGGTATGGTGGAAACAC	1	+	chr6:26091713-26091832
HFE	GAAAAGGGTATTTCCTTCCTCCAACCTATAGAAGGAAGTGAAAGTTCCAGTCTTCCTGGCAAGGGTAAACAGATCCCCTCTCCTCATCCTTCCTCTTTCCTGTCAAGTGCCTCCTTTGGT	1	+	chr6:26092806-26092925
HFE	AAGGGTAAACAGATCCCCTCTCCTCATCCTTCCTCTTTCCTGTCAAGTGCCTCCTTTGGTGAAGGTGACACATCATGTGACCTCTTCAGTGACCACTCTACGGTGTCGGGCCTTGAACTA	1	+	chr6:26092866-26092985
HFE	GAAGGTGACACATCATGTGACCTCTTCAGTGACCACTCTACGGTGTCGGGCCTTGAACTACTACCCCCAGAACATCACCATGAAGTGGCTGAAGGATAAGCAGCCAATGGATGCCAAGGA	1	+	chr6:26092926-26093045
HFE	CTACCCCCAGAACATCACCATGAAGTGGCTGAAGGATAAGCAGCCAATGGATGCCAAGGAGTTCGAACCTAAAGACGTATTGCCCAATGGGGATGGGACCTACCAGGGCTGGATAACCTT	1	+	chr6:26092986-26093105
HFE	GTTCGAACCTAAAGACGTATTGCCCAATGGGGATGGGACCTACCAGGGCTGGATAACCTTGGCTGTACCCCCTGGGGAAGAGCAGAGATATACGTGCCAGGTGGAGCACCCAGGCCTGGA	1	+	chr6:26093046-26093165
HFE	GGCTGTACCCCCTGGGGAAGAGCAGAGATATACGTGCCAGGTGGAGCACCCAGGCCTGGATCAGCCCCTCATTGTGATCTGGGGTATGTGACTGATGAGAGCCAGGAGCTGAGAAAATCT	1	+	chr6:26093106-26093225
HFE	TCAGCCCCTCATTGTGATCTGGGGTATGTGACTGATGAGAGCCAGGAGCTGAGAAAATCTATTGGGGGTTGAGAGGAGTGCCTGAGGAGGTAATTATGGCAGTGAGATGAGGATCTGCTC	1	+	chr6:26093166-26093285
HFE	TCTTTGTTAGGGGGTGGGCTGAGGGTGGCAATCAAAGGCTTTAACTTGCTTTTTCTGTTTTAGAGCCCTCACCGTCTGGCACCCTAGTCATTGGAGTCATCAGTGGAATTGCTGTTTTTG	1	+	chr6:26093284-26093403
HFE	TAGAGCCCTCACCGTCTGGCACCCTAGTCATTGGAGTCATCAGTGGAATTGCTGTTTTTGTCGTCATCTTGTTCATTGGAATTTTGTTCATAATATTAAGGAAGAGGCAGGGTTCAAGTG	1	+	chr6:26093344-26093463
HFE	TCGTCATCTTGTTCATTGGAATTTTGTTCATAATATTAAGGAAGAGGCAGGGTTCAAGTGAGTAGGAACAAGGGGGAAGTCTCTTAGTACCTCTGCCCCAGGGCACAGTGGGAAGAGGGG	1	+	chr6:26093404-26093523
HFE	CAAGATGGTGCCTAGGTTTGTGATGCCTCTTTCCTGGGTCTCTTGTCTCCACAGGAGGAGCCATGGGGCACTACGTCTTAGCTGAACGTGAGTGACACGCAGCCTGCAGACTCACTGTGG	1	+	chr6:26094360-26094479
HFE	CCATGGGGCACTACGTCTTAGCTGAACGTGAGTGACACGCAGCCTGCAGACTCACTGTGGGAAGGAGACAAAACTAGAGACTCAAAGAGGGAGTGCATTTATGAGCTCTTCATGTTTCAG	1	+	chr6:26094420-26094539
HFE	GTTGAACCTAAACATAGAAATTGCCTGACGAACTCCTTGATTTTAGCCTTCTCTGTTCATTTCCTCAAAAAGATTTCCCCATTTAGGTTTCTGAGTTCCTGCATGCCGGTGATCCCTAGC	1	+	chr6:26094546-26094665
HFE	TTCCTCAAAAAGATTTCCCCATTTAGGTTTCTGAGTTCCTGCATGCCGGTGATCCCTAGCTGTGACCTCTCCCCTGGAACTGTCTCTCATGAACCTCAAGCTGCATCTAGAGGCTTCCTT	1	+	chr6:26094606-26094725
HFE	TGAGCCACCCTGCCCAGCCGTCAAAAGAGTCTTAATATATATATCCAGATGGCATGTGTTTACTTTATGTTACTACATGCACTTGGCTGCATAAATGTGGTACAAGCATTCTGTCTTGAA	1	+	chr6:26096643-26096762
HFE	TACTTTATGTTACTACATGCACTTGGCTGCATAAATGTGGTACAAGCATTCTGTCTTGAAGGGCAGGTGCTTCAGGATACCATATACAGCTCAGAAGTTTCTTCTTTAGGCATTAAATTT	1	+	chr6:26096703-26096822
HFE	CTTTATGTTACTACATGCACTTGGCTGCATAAATGTGGTACAAGCATTCTGTCTTGAAGGGCAGGTGCTTCAGGATACCATATACAGCTCAGAAGTTTCTTCTTTAGGCATTAAATTTTA	1	+	chr6:26096705-26096824
HFE	GCAGGTGCTTCAGGATACCATATACAGCTCAGAAGTTTCTTCTTTAGGCATTAAATTTTAGCAAAGATATCTCATCTCTTCTTTTAAACCATTTTCTTTTTTTGTGGTTAGAAAAGTTAT	1	+	chr6:26096765-26096884
HIF1A	TGTGCCTCAGCTGACCGCCTCCTGATTGGCTGAGAGCGGCGTGGGCTGGGGTGGGGACTTGCCGCCTGCGTCGCTCGCCATTGGATCTCGAGGAACCCGCCTCCACCTCAGGTGAGGCGG	2	+	chr14:62161989-62162108
HIF1A	GCCGCCTGCGTCGCTCGCCATTGGATCTCGAGGAACCCGCCTCCACCTCAGGTGAGGCGGGCTTGCGGGAGCGCGCGCCGGCCTGGGCAGGCGAGCGGGCGCGCTCCCGCCCCCTCTCCC	2	+	chr14:62162049-62162168
HIF1A	CTGACGCTGCCTCAGCTCCTCAGTGCACAGTGCTGCCTCGTCTGAGGGGACAGGAGGATCACCCTCTTCGTCGCTTCGGCCAGTGTGTCGGGCTGGGCCCTGACAAGCCACCTGAGGAGA	1	+	chr14:62162210-62162329
HIF1A	ACCCTCTTCGTCGCTTCGGCCAGTGTGTCGGGCTGGGCCCTGACAAGCCACCTGAGGAGAGGCTCGGAGCCGGGCCCGGACCCCGGCGATTGCCGCCCGCTTCTCTCTAGTCTCACGAGG	2	+	chr14:62162270-62162389
HIF1A	GGCTCGGAGCCGGGCCCGGACCCCGGCGATTGCCGCCCGCTTCTCTCTAGTCTCACGAGGGGTTTCCCGCCTCGCACCCCCACCTCTGGACTTGCCTTTCCTTCTCTTCTCCGCGTGTGG	2	+	chr14:62162330-62162449
HIF1A	GGTTTCCCGCCTCGCACCCCCACCTCTGGACTTGCCTTTCCTTCTCTTCTCCGCGTGTGGAGGGAGCCAGCGCTTAGGCCGGAGCGAGCCTGGGGGCCGCCCGCCGTGAAGACATCGCGG	2	+	chr14:62162390-62162509
HIF1A	AGGGAGCCAGCGCTTAGGCCGGAGCGAGCCTGGGGGCCGCCCGCCGTGAAGACATCGCGGGGACCGATTCACCATGGAGGGCGCCGGCGGCGCGAACGACAAGAAAAAGTAAGCCCATTC	2	+	chr14:62162450-62162569
HIF1A	TTCAAAATTTTCTCATTTGAAAACTTGGCAACCTTGGATTGGATGGATTCATATTTCTTAGTATAGAAGTTCTTGATATAACTGAAAAATTAAGTTAAACACTTAATAAGTGGTGGTTAC	1	+	chr14:62164326-62164445
HIF1A	GTATAGAAGTTCTTGATATAACTGAAAAATTAAGTTAAACACTTAATAAGTGGTGGTTACTCAGCACTTTTAGATGCTGTTTATAATAGATGACCTTTTCTAACTAATTTACAGTTTTTT	1	+	chr14:62164386-62164505
HIF1A	TCAGCACTTTTAGATGCTGTTTATAATAGATGACCTTTTCTAACTAATTTACAGTTTTTTGAAAGATAACTGAGAGGTTGAGGGACGGAGATTTTCTTCAAGCAATTTTTTTTTTCATTT	1	+	chr14:62164446-62164565
HIF1A	GAAAGATAACTGAGAGGTTGAGGGACGGAGATTTTCTTCAAGCAATTTTTTTTTTCATTTTAAATGAGCTCCCAATGTCGGAGTTTGGAAAACAAATTTGTCTTTTTAAAAGAAGGTCTA	1	+	chr14:62164506-62164625
HIF1A	TAAATGAGCTCCCAATGTCGGAGTTTGGAAAACAAATTTGTCTTTTTAAAAGAAGGTCTAGGAAACTCAAAACCTGAAGAATTGGAAGAAATCAGAATAGAAAATGGGTATGGTTATGAT	1	+	chr14:62164566-62164685
HIF1A	GTGTTTTTCTTGTTGTTGTTAAGTAGGATAAGTTCTGAACGTCGAAAAGAAAAGTCTCGAGATGCAGCCAGATCTCGGCGAAGTAAAGAATCTGAAGTTTTTTATGAGCTTGCTCATCAG	1	+	chr14:62187074-62187193
HIF1A	GATGCAGCCAGATCTCGGCGAAGTAAAGAATCTGAAGTTTTTTATGAGCTTGCTCATCAGTTGCCACTTCCACATAATGTGAGTTCGCATCTTGATAAGGCCTCTGTGATGAGGCTTACC	1	+	chr14:62187134-62187253
HIF1A	TTGCCACTTCCACATAATGTGAGTTCGCATCTTGATAAGGCCTCTGTGATGAGGCTTACCATCAGCTATTTGCGTGTGAGGAAACTTCTGGATGCTGGTGAGTTATTTTACAAGGGTATA	1	+	chr14:62187194-62187313
HIF1A	GTACAACTTTTTAACTAATTATTTTCCTCTTCTTGTGCCCTTTTTAGGTGATTTGGATATTGAAGATGACATGAAAGCACAGATGAATTGCTTTTATTTGAAAGCCTTGGATGGTTTTGT	1	+	chr14:62188180-62188299
HIF1A	TGAAGATGACATGAAAGCACAGATGAATTGCTTTTATTTGAAAGCCTTGGATGGTTTTGTTATGGTTCTCACAGATGATGGTGACATGATTTACATTTCTGATAATGTGAACAAATACAT	1	+	chr14:62188240-62188359
HIF1A	TATGGTTCTCACAGATGATGGTGACATGATTTACATTTCTGATAATGTGAACAAATACATGGGATTAACTCAGGTAAAATGCACACATATTAAGAGCTCTTCTATATGTTTTTATGATTT	1	+	chr14:62188300-62188419
HIF1A	TTTTATGATTTTATGATCTAGCCCTAATTTTTAAAAATGTGTTTACAGTTTGAACTAACTGGACACAGTGTGTTTGATTTTACTCATCCATGTGACCATGAGGAAATGAGAGAAATGCTT	1	+	chr14:62188409-62188528
HIF1A	GGACACAGTGTGTTTGATTTTACTCATCCATGTGACCATGAGGAAATGAGAGAAATGCTTACACACAGAAATGGTAAGAAAAGTCTGTTGTTTGATTTAATGTGACAGGTGGTTTTACAT	1	+	chr14:62188469-62188588
HIF1A	TACTTTTATTGTAACAAATTTGTATATTTAGTTGCTTTAAAACTTTATTTCATGCTTTCATTAGGCCTTGTGAAAAAGGGTAAAGAACAAAACACACAGCGAAGCTTTTTTCTCAGAATG	1	+	chr14:62193360-62193479
HIF1A	TTAGGCCTTGTGAAAAAGGGTAAAGAACAAAACACACAGCGAAGCTTTTTTCTCAGAATGAAGTGTACCCTAACTAGCCGAGGAAGAACTATGAACATAAAGTCTGCAACATGGAAGGTA	1	+	chr14:62193420-62193539
HIF1A	AAGTGTACCCTAACTAGCCGAGGAAGAACTATGAACATAAAGTCTGCAACATGGAAGGTAAGTGAAAATTATTTGTGATTGATTATACACTTTATTTATACATAGACATTGTAGTATTAA	1	+	chr14:62193480-62193599
HIF1A	CTTTGTTCTTCATACACAGGTATTGCACTGCACAGGCCACATTCACGTATATGATACCAACAGTAACCAACCTCAGTGTGGGTATAAGAAACCACCTATGACCTGCTTGGTGCTGATTTG	1	+	chr14:62194152-62194271
HIF1A	CAGTAACCAACCTCAGTGTGGGTATAAGAAACCACCTATGACCTGCTTGGTGCTGATTTGTGAACCCATTCCTCACCCATCAAATATTGAAATTCCTTTAGATAGCAAGACTTTCCTCAG	1	+	chr14:62194212-62194331
HIF1A	TGAACCCATTCCTCACCCATCAAATATTGAAATTCCTTTAGATAGCAAGACTTTCCTCAGTCGACACAGCCTGGATATGAAATTTTCTTATTGTGATGAAAGGTAAATTAGATCTAAAAT	1	+	chr14:62194272-62194391
HIF1A	AGGAGAAAAATTTTTCTTTATCAGTGTCTCCCTTTTTTTTCTTAAATCTTGTATTTTTTACTAACAGAATTACCGAATTGATGGGATATGAGCCAGAAGAACTTTTAGGCCGCTCAATTT	1	+	chr14:62199069-62199188
HIF1A	CTAACAGAATTACCGAATTGATGGGATATGAGCCAGAAGAACTTTTAGGCCGCTCAATTTATGAATATTATCATGCTTTGGACTCTGATCATCTGACCAAAACTCATCATGATAGTAAGT	1	+	chr14:62199129-62199248
HIF1A	ATGAATATTATCATGCTTTGGACTCTGATCATCTGACCAAAACTCATCATGATAGTAAGTACAATGGAAGAACTCAGAGATATTCTAATTACTTAACTGTTGCAACCTCTGTACAGTTTG	1	+	chr14:62199189-62199308
HIF1A	AGTTAAAATATTTTCTCTGCATGATTCTTTTTCTTTTCCCCCCTAGTGTTTACTAAAGGACAAGTCACCACAGGACAGTACAGGATGCTTGCCAAAAGAGGTGGATATGTCTGGGTTGAA	1	+	chr14:62200810-62200929
HIF1A	CAAGTCACCACAGGACAGTACAGGATGCTTGCCAAAAGAGGTGGATATGTCTGGGTTGAAACTCAAGCAACTGTCATATATAACACCAAGAATTCTCAACCACAGTGCATTGTATGTGTG	1	+	chr14:62200870-62200989
HIF1A	ACTCAAGCAACTGTCATATATAACACCAAGAATTCTCAACCACAGTGCATTGTATGTGTGAATTACGTTGTGAGGTAAGTAAGTTTGAGAAATAAACATTTTTGGGGAACAAATAGTAAT	1	+	chr14:62200930-62201049
HIF1A	GTGCTCATTTGTGAATTACCAATTTCTCTTGTTTTGACAGTGGTATTATTCAGCACGACTTGATTTTCTCCCTTCAACAAACAGAATGTGTCCTTAAACCGGTTGAATCTTCAGATATGA	1	+	chr14:62203567-62203686
HIF1A	TGATTTTCTCCCTTCAACAAACAGAATGTGTCCTTAAACCGGTTGAATCTTCAGATATGAAAATGACTCAGCTATTCACCAAAGTTGAATCAGAAGATACAAGTAGCCTCTTTGACAAAC	1	+	chr14:62203627-62203746
HIF1A	AAATGACTCAGCTATTCACCAAAGTTGAATCAGAAGATACAAGTAGCCTCTTTGACAAACTTAAGAAGGAACCTGATGCTTTAACTTTGCTGGCCCCAGCCGCTGGAGACACAATCATAT	1	+	chr14:62203687-62203806
HIF1A	TTAAGAAGGAACCTGATGCTTTAACTTTGCTGGCCCCAGCCGCTGGAGACACAATCATATCTTTAGATTTTGGCAGCAACGGTGAGTAGTTATTTTTGTTAATCCCCTAAATTGTGTCTG	1	+	chr14:62203747-62203866
HIF1A	TCTATACTTTAGATTGACTCATATTTTTTCCCCACAGACACAGAAACTGATGACCAGCAACTTGAGGAAGTACCATTATATAATGATGTAATGCTCCCCTCACCCAACGAAAAATTACAG	1	+	chr14:62204768-62204887
HIF1A	CTTGAGGAAGTACCATTATATAATGATGTAATGCTCCCCTCACCCAACGAAAAATTACAGAATATAAATTTGGCAATGTCTCCATTACCCACCGCTGAAACGCCAAAGCCACTTCGAAGT	1	+	chr14:62204828-62204947
HIF1A	AATATAAATTTGGCAATGTCTCCATTACCCACCGCTGAAACGCCAAAGCCACTTCGAAGTAGTGCTGACCCTGCACTCAATCAAGAAGTTGCATTAAAATTAGAACCAAATCCAGAGTCA	1	+	chr14:62204888-62205007
HIF1A	AGTGCTGACCCTGCACTCAATCAAGAAGTTGCATTAAAATTAGAACCAAATCCAGAGTCACTGGAACTTTCTTTTACCATGCCCCAGATTCAGGATCAGACACCTAGTCCTTCCGATGGA	1	+	chr14:62204948-62205067
HIF1A	CTGGAACTTTCTTTTACCATGCCCCAGATTCAGGATCAGACACCTAGTCCTTCCGATGGAAGCACTAGACAAAGTTCACCTGAGGTAGGTGTCATGATATAATCAGAAAGGGACAACTTT	1	+	chr14:62205008-62205127
HIF1A	CAACTAGCAAAGTATATGGAAGCTTCTTCAGGAAATAGTAAACATATTTCTTTTTACAGCCTAATAGTCCCAGTGAATATTGTTTTTATGTGGATAGTGATATGGTCAATGAATTCAAGT	1	+	chr14:62207164-62207283
HIF1A	CTAATAGTCCCAGTGAATATTGTTTTTATGTGGATAGTGATATGGTCAATGAATTCAAGTTGGAATTGGTAGAAAAACTTTTTGCTGAAGACACAGAAGCAAAGAACCCATTTTCTACTC	1	+	chr14:62207224-62207343
HIF1A	TGGAATTGGTAGAAAAACTTTTTGCTGAAGACACAGAAGCAAAGAACCCATTTTCTACTCAGGTATATGAACTTATTTGTTTTATATTAAATTTCATTAATTTTTAGTCTGAAGTGACTT	1	+	chr14:62207284-62207403
HIF1A	CTCATGTATTTGCTGTTTTAAAGGACACAGATTTAGACTTGGAGATGTTAGCTCCCTATATCCCAATGGATGATGACTTCCAGTTACGTTCCTTCGATCAGTTGTCACCATTAGAAAGCA	1	+	chr14:62207450-62207569
HIF1A	TCCCAATGGATGATGACTTCCAGTTACGTTCCTTCGATCAGTTGTCACCATTAGAAAGCAGTTCCGCAAGCCCTGAAAGCGCAAGTCCTCAAAGCACAGTTACAGTATTCCAGCAGACTC	1	+	chr14:62207510-62207629
HIF1A	GTTCCGCAAGCCCTGAAAGCGCAAGTCCTCAAAGCACAGTTACAGTATTCCAGCAGACTCAAATACAAGAACCTACTGCTAATGCCACCACTACCACTGCCACCACTGATGAATTAAAAA	1	+	chr14:62207570-62207689
HIF1A	AAATACAAGAACCTACTGCTAATGCCACCACTACCACTGCCACCACTGATGAATTAAAAACAGTGACAAAAGACCGTATGGAAGACATTAAAATATTGATTGCATCTCCATCTCCTACCC	1	+	chr14:62207630-62207749
HIF1A	CAGTGACAAAAGACCGTATGGAAGACATTAAAATATTGATTGCATCTCCATCTCCTACCCACATACATAAAGAAACTACTAGTGCCACATCATCACCATATAGAGATACTCAAAGTCGGA	1	+	chr14:62207690-62207809
HIF1A	ACATACATAAAGAAACTACTAGTGCCACATCATCACCATATAGAGATACTCAAAGTCGGACAGCCTCACCAAACAGAGCAGGAAAAGGAGTCATAGAACAGACAGAAAAATCTCATCCAA	1	+	chr14:62207750-62207869
HIF1A	CAGCCTCACCAAACAGAGCAGGAAAAGGAGTCATAGAACAGACAGAAAAATCTCATCCAAGAAGCCCTAACGTGTTATCTGTCGCTTTGAGTCAAAGGTATTTATATGTAACATTCAAGT	1	+	chr14:62207810-62207929
HIF1A	AAAAGCGCTCACTGGATATTTTTTTTAAAAACGCTATATTTTCATTTAGAATTTTTTTCTTTTCAGAACTACAGTTCCTGAGGAAGAACTAAATCCAAAGATACTAGCTTTGCAGAATGC	1	+	chr14:62211357-62211476
HIF1A	TTTCAGAACTACAGTTCCTGAGGAAGAACTAAATCCAAAGATACTAGCTTTGCAGAATGCTCAGAGAAAGCGAAAAATGGAACATGATGGTTCACTTTTTCAAGCAGTAGGAATTGTAAG	1	+	chr14:62211417-62211536
HIF1A	TCAGAGAAAGCGAAAAATGGAACATGATGGTTCACTTTTTCAAGCAGTAGGAATTGTAAGTATGAGTAGTAGGTTTTGCTTTTCTAGCTAATGTGCTATTTCGTGTGTGTGTGTGTGTGT	1	+	chr14:62211477-62211596
HIF1A	GGTTGTTTAAAAAAAAAATTCAACAAACTAAACTTGAAATAACTTTACTGTTTATAGGGAACATTATTACAGCAGCCAGACGATCATGCAGCTACTACATCACTTTCTTGGAAACGTGTA	1	+	chr14:62212352-62212471
HIF1A	ACATTATTACAGCAGCCAGACGATCATGCAGCTACTACATCACTTTCTTGGAAACGTGTAAAAGGATGCAAATCTAGTGAACAGAATGGAATGGAGCAAAAGACAATTATTTTAATACCC	1	+	chr14:62212412-62212531
HIF1A	AAAGGATGCAAATCTAGTGAACAGAATGGAATGGAGCAAAAGACAATTATTTTAATACCCTCTGGTTAGTTTATTCTTTTTGACCTTGAACATCACAAAGACAAAATACATGAAACATTT	1	+	chr14:62212472-62212591
HIF1A	TTGACTAGATGAATGTATACTTAGGTATCTCTTTTGTTTTTCAGATTTAGCATGTAGACTGCTGGGGCAATCAATGGATGAAAGTGGATTACCACAGCTGACCAGTTATGATTGTGAAGT	1	+	chr14:62213608-62213727
HIF1A	GCTGGGGCAATCAATGGATGAAAGTGGATTACCACAGCTGACCAGTTATGATTGTGAAGTTAATGCTCCTATACAAGGCAGCAGAAACCTACTGCAGGGTGAAGAATTACTCAGAGCTTT	1	+	chr14:62213668-62213787
HIF1A	TAATGCTCCTATACAAGGCAGCAGAAACCTACTGCAGGGTGAAGAATTACTCAGAGCTTTGGATCAAGTTAACTGAGCTTTTTCTTAATTTCATTCCTTTTTTTGGACACTGGTGGCTCA	1	+	chr14:62213728-62213847
IFNG	GATTTAAAATTCAAATATTGCAGGCAGGACAACCATTACTGGGATGCTCTTCGACCTCGAAACAGCATCTGACTCCTTTTTCGCTTCCCTGTTTTAGCTGCTGGCGACAGTTCAGCCATC	1	+	chr12:68549098-68549217
IFNG	AACAGCATCTGACTCCTTTTTCGCTTCCCTGTTTTAGCTGCTGGCGACAGTTCAGCCATCACTTGGATGAGTTCATGTATTGCTTTGCGTTGGACATTCAAGTCAGTTACCTATCGGGAA	1	+	chr12:68549158-68549277
IFNG	ACTTGGATGAGTTCATGTATTGCTTTGCGTTGGACATTCAAGTCAGTTACCTATCGGGAAAGAAAAGAGCAAAATTAATTTCAGGCATATAAGCCATCAGGATATTCTGCTAATGTCATG	1	+	chr12:68549218-68549337
IFNG	AACCAAAGAAAGAATTTAAATAGCCTCACCGAATAATTAGTCAGCTTTTCGAAGTCATCTCGTTTCTTTTTGTTGCTATTGAAAAACTTGACATTCATGTCTTCCTTGATGGTCTCCACA	1	+	chr12:68551664-68551783
IFNG	CGTTTCTTTTTGTTGCTATTGAAAAACTTGACATTCATGTCTTCCTTGATGGTCTCCACACTCTTTTGGATGCTCTGGTCATCTTTAAAGTTTTTAAAAAGTTTGAAGTAAAAGGAGACA	1	+	chr12:68551724-68551843
IFNG	CTCTTTTGGATGCTCTGGTCATCTTTAAAGTTTTTAAAAAGTTTGAAGTAAAAGGAGACAATTTGGCTCTGCATTATTTTTCTGTCACTCTCCTTGGAAGGAAAGAGCACAAACAGAGGA	1	+	chr12:68551784-68551903
IFNG	TATCCATCAGAAAGCAAGCAACAGGAAAATTAGCCAAATGGGAATATTCAGCTTACCTCTTTCCAATTCTTCAAAATGCCTAAGAAAAGAGTTCCATTATCCGCTACATCTGAATGACCT	1	+	chr12:68551915-68552034
IFNG	TTCCAATTCTTCAAAATGCCTAAGAAAAGAGTTCCATTATCCGCTACATCTGAATGACCTGCATTCTAAAAAAAAAAAAAGAAAAAATTGGTTTACAATTAGCCCATAAATTGCCTTAAA	1	+	chr12:68551975-68552094
IFNG	CAAGTACTATTAAAAAGTCATACTTACAAAATATTTCTTAAGGTTTTCTGCTTCTTTTACATATGGGTCCTGGCAGTAACAGCCAAGAGAACCCAAAACGATGCAGAGCTGAAAAGCCAA	1	+	chr12:68553255-68553374
IFNG	ATATGGGTCCTGGCAGTAACAGCCAAGAGAACCCAAAACGATGCAGAGCTGAAAAGCCAAGATATAACTTGTATATTTCATCGTTTCCGAGAGAATTAAGCCAAAGAAGTTGAAATCAGT	1	+	chr12:68553315-68553434
IFNG	GATATAACTTGTATATTTCATCGTTTCCGAGAGAATTAAGCCAAAGAAGTTGAAATCAGTAGTTCTTGTATCAAGCTGATCAGGTCCAAAGGACTTAACTGATCTTTCTCTTCTAATAGC	1	+	chr12:68553375-68553494
IFNG	AGTTCTTGTATCAAGCTGATCAGGTCCAAAGGACTTAACTGATCTTTCTCTTCTAATAGCTGATCTTCAGATGATCAGAACAATGTGCTGCACCTCCTCTGGCTGCTGGTATTTATACCT	1	+	chr12:68553435-68553554
IFNGR1	TCAAAGTTGGTGCAACTTAGCTGATCTCATGAAAATTCTTTGGAATCTTCTGTTGGTCTATAACCAATCAAGGACTCTTTACCGCTATCATCCACAAGTAGATCCACTAGCACATGTGGT	1	+	chr6:137519142-137519261
IFNGR1	TAACCAATCAAGGACTCTTTACCGCTATCATCCACAAGTAGATCCACTAGCACATGTGGTTTATCATAACCAAAGGAGGTGGGGGCTTTTATTACGGTTATGAGCTCTTGTCCTTCTGTT	1	+	chr6:137519202-137519321
IFNGR1	TTATCATAACCAAAGGAGGTGGGGGCTTTTATTACGGTTATGAGCTCTTGTCCTTCTGTTTTTATTTCACCTTTATTATTTGGGGGAAATTCTGAGTCAGATAAGGAGCTATGTGATTCC	1	+	chr6:137519262-137519381
IFNGR1	TTTATTTCACCTTTATTATTTGGGGGAAATTCTGAGTCAGATAAGGAGCTATGTGATTCCAGACAGCTGGAATCAGTATCAAAACCATTTCTGGAGTGATCACTCTCAGAACAATTTCTG	1	+	chr6:137519322-137519441
IFNGR1	AGACAGCTGGAATCAGTATCAAAACCATTTCTGGAGTGATCACTCTCAGAACAATTTCTGGAGTGATACGAGTTTAAAGCGATGCTGCCAGGTTCAGACTGGTTACTACTTAAAGGTGAA	1	+	chr6:137519382-137519501
IFNGR1	GAGTGATACGAGTTTAAAGCGATGCTGCCAGGTTCAGACTGGTTACTACTTAAAGGTGAAGAACTCTCTCTCTCTATTGGAGTCAGATGGCTGCCCGGGACCACGTCAGGAATATTTTCT	1	+	chr6:137519442-137519561
IFNGR1	GAACTCTCTCTCTCTATTGGAGTCAGATGGCTGCCCGGGACCACGTCAGGAATATTTTCTTCAGTAGTCACCACTTCTGTTATACTAGAAAGTTCTTCTGTATGTTCCACTTTTCCTGGA	1	+	chr6:137519502-137519621
IFNGR1	TCAGTAGTCACCACTTCTGTTATACTAGAAAGTTCTTCTGTATGTTCCACTTTTCCTGGATTGTCTTCGGTATGCATGCCTGGAACTGTTGCTGGAGACAACGGCTCTTCACAGACCACC	1	+	chr6:137519562-137519681
IFNGR1	TTGTCTTCGGTATGCATGCCTGGAACTGTTGCTGGAGACAACGGCTCTTCACAGACCACCTCCTTTTCTAAGGAAAATGGCTGGTATGACGTGATGAGTGATACATATTTTGATTCAGGT	1	+	chr6:137519622-137519741
IFNGR1	TCCTTTTCTAAGGAAAATGGCTGGTATGACGTGATGAGTGATACATATTTTGATTCAGGTTTTGTCTCTAAAGTAGCACTTCTTACCACAGAGATCTATGGGGAGAAAAATTGATTAAAG	1	+	chr6:137519682-137519801
IFNGR1	ATCAAAAAAGGTTCAAGTTAACTTTTTAGTGTATATAAAAAAATTAAATACATTACCAAGGACTTGGGTAATATTATGCTTTTTTCCTTCAATGGATTAATTTTCTTAATATAAAAACAG	1	+	chr6:137521962-137522081
IFNGR1	GACTTGGGTAATATTATGCTTTTTTCCTTCAATGGATTAATTTTCTTAATATAAAAACAGATGAATACCAGGCTAAGCACTAGAAAGAGTAGTAAAGCAGCAACAACTGGAATCCAAAGA	1	+	chr6:137522022-137522141
IFNGR1	ATGAATACCAGGCTAAGCACTAGAAAGAGTAGTAAAGCAGCAACAACTGGAATCCAAAGAGAACCTTAAAAAAGGCAGAAATCACAAGTTACAATTAAGATGGAATACTGCTATTATCTA	1	+	chr6:137522082-137522201
IFNGR1	CTCTATATTTAGAAAAAAAATGGCAAGAACTTACCTTTTATACTGCTATTGAAAATGGTAATACAAACTTCTTTTGACTTTTCAGTTGTAACACCCCACACATGTAAGACTCCTTCTGCT	1	+	chr6:137524602-137524721
IFNGR1	ATACAAACTTCTTTTGACTTTTCAGTTGTAACACCCCACACATGTAAGACTCCTTCTGCTGAAACACAGTACTGAGAATTCAGTGAGGATACTGGAATCGCTAACTGGCACTGAATCTCG	1	+	chr6:137524662-137524781
IFNGR1	GAAACACAGTACTGAGAATTCAGTGAGGATACTGGAATCGCTAACTGGCACTGAATCTCGTCACAATCATCTTCCTTCTGCGTGAGTATTTTATACTGGATCTAGATGAAAAAAGAAAAC	1	+	chr6:137524722-137524841
IFNGR1	TCACAATCATCTTCCTTCTGCGTGAGTATTTTATACTGGATCTAGATGAAAAAAGAAAACAGTGAAAATGCACAGCTTCTTTTAATCTGAAAAAAAAAAAAAATCACCATATTAGTCCTG	1	+	chr6:137524782-137524901
IFNGR1	AGAATTTCCATTATGAAAAATGTGAAACACATACCTCACTTCCGTTCATTCTCACATACACATTGTACACCCTAATGTAACAGGTAGTTTCGGGATCATAATCGACTTCCTGCTCGTCTC	1	+	chr6:137525435-137525554
IFNGR1	CATTGTACACCCTAATGTAACAGGTAGTTTCGGGATCATAATCGACTTCCTGCTCGTCTCCATTTACAAAAACTGAAGGGTGAAATATGTCAATCATGATTTGCTTCTCCTCCTTTCTGA	1	+	chr6:137525495-137525614
IFNGR1	CATTTACAAAAACTGAAGGGTGAAATATGTCAATCATGATTTGCTTCTCCTCCTTTCTGATATCCAGTTTAGGTGGTCCAATTTTTCCTGGGGAAGGAGGAGGAGGAAGTATAATAAATA	1	+	chr6:137525555-137525674
IFNGR1	ATTTAAAATTTACATGTGTACACATTCTACTCACCATCTCGGCATACAGCAAATTCTTCTGACTTTGCATAGGCAGATTCTTTTTGTCCAACCCTGGCTTTAACTCTGACCCAAAGAGAA	1	+	chr6:137527239-137527358
IFNGR1	GACTTTGCATAGGCAGATTCTTTTTGTCCAACCCTGGCTTTAACTCTGACCCAAAGAGAATTTGATGGATCACCAACATGATCAGAAATATTACAATAATGATGAGAAATATTGATGCAG	1	+	chr6:137527299-137527418
IFNGR1	TTTGATGGATCACCAACATGATCAGAAATATTACAATAATGATGAGAAATATTGATGCAGGCATCAATCCATTCTGAATTCTTAACACTAAAAAGAATAAAAAAATGCGAAGATAACTTT	1	+	chr6:137527359-137527478
IFNGR1	TGGAATTTCCAAGGACCTAAACAAAAATGGAATAAAAAGGATAAATAAAAGAGTGACACTCACCCATAGTTCTTTACCTCTACGGTAAAAACAGGGACCTGTGGCATGATCTGGTACTCC	1	+	chr6:137528037-137528156
IFNGR1	CACCCATAGTTCTTTACCTCTACGGTAAAAACAGGGACCTGTGGCATGATCTGGTACTCCCAATATACGATAGGGTTCATGTTATAGGATTCAATTGTAACATTAGTTGGTGTAGGCACT	1	+	chr6:137528097-137528216
IFNGR1	CAATATACGATAGGGTTCATGTTATAGGATTCAATTGTAACATTAGTTGGTGTAGGCACTGTAAGAAAATAAAAAAGTAAAAGGGACAATTGTAAGAAACTAACATTAATATTGGAAAGC	1	+	chr6:137528157-137528276
IFNGR1	GTTTTCATTAAGAAAAATGCTTCCAACATCTTTGTGATCGTTTAATAAAATAAGGGGTAAATTACCTCCATATTTAAATTGGAATTGGAGAAGACTATTTTCTGGTGACTTCAAAAGCAT	1	+	chr6:137536339-137536458
IFNGR1	ATTACCTCCATATTTAAATTGGAATTGGAGAAGACTATTTTCTGGTGACTTCAAAAGCATCTGCTTCAGGTAATGTTTCCTGATTTTATTACATTATCACAATTATATTATGGCCACTGC	1	+	chr6:137536399-137536518
IFNGR1	CTGCTTCAGGTAATGTTTCCTGATTTTATTACATTATCACAATTATATTATGGCCACTGCAAAAGTTGAACAATGCATTAAAATGAATAATTTCTTAAAAATACACAAGACCTAAACAGA	1	+	chr6:137536459-137536578
IFNGR1	TCAATAAGCAGGTGGAAATAAAATGCTCCGAAGAACAAACCCGTACGAAGAGACCTACTGCCAAATCTGCTAGTGAGTGCCGGCAATCCACCACTTCCAGACTGAGACCTAAGACGGACT	1	+	chr6:137539530-137539649
IFNGR1	CCAAATCTGCTAGTGAGTGCCGGCAATCCACCACTTCCAGACTGAGACCTAAGACGGACTGCCACTTACTTCTCAGCTGCCACTTACTTCTCAGCTGGCGACATAATGCATACTTTCCTA	1	+	chr6:137539590-137539709
IFNGR1	GCCGCGAACGACGGTACCTGAGGACGGCCCCAGATCCGCGGTGCCCATCTCAGCCCTGCTCACACCCTGCATGACAAGGGGTAGGAGAAAGAGGAGAGCCATGCTGCTACCGACGGTCGC	2	+	chr6:137540363-137540482
IFNGR1	CACACCCTGCATGACAAGGGGTAGGAGAAAGAGGAGAGCCATGCTGCTACCGACGGTCGCTGGCTCCAACCCCGAGCGCCTGCGGGACCAGCCCAGCACTGCCCTCCAGCCCCGGCCTTA	2	+	chr6:137540423-137540542
IFNGR1	TGGCTCCAACCCCGAGCGCCTGCGGGACCAGCCCAGCACTGCCCTCCAGCCCCGGCCTTACGTCACTTCCGTCACCGGGGTCTGTGCCGGCGTCGGCAGGAGGCGGGACCAGGGCGTGGG	2	+	chr6:137540483-137540602
IFNGR2	TTCACACTTAGCTAAGTAACCTTTGATACTGTGTGGTTATAACATAATAACCACAGGTCCTTTGTCTTCTCTGTCAAGAGTGAAGAATTCGAAGGACTTTAACCACTGGTAAAAGTGTCT	1	+	chr21:34757226-34757345
IFNGR2	TTTGTCTTCTCTGTCAAGAGTGAAGAATTCGAAGGACTTTAACCACTGGTAAAAGTGTCTTCTCACATAAACCGCATAGCAGCAAGCATTACGTGAACCAGCTGGTTATTCTCACTAAAT	1	+	chr21:34757286-34757405
IFNGR2	AAGATAAATCTCATCTGTCCACCCTTTTCCCGTTAGTTCCAAGCCAGCCTCGTGGCTGAGCCCAGCTTCCCAAGCCTCTCTGAAGATGGCGTCAGGCAGTCCAAGCCCGGTTTAGCTAAG	1	+	chr21:34757486-34757605
IFNGR2	CCCAGCTTCCCAAGCCTCTCTGAAGATGGCGTCAGGCAGTCCAAGCCCGGTTTAGCTAAGAGTGCTTCCAGCCATCCCAGGCTGCAATCACGCCTTCCTTTGCCATCTGGGCTCTCCCCA	1	+	chr21:34757546-34757665
IFNGR2	AGTGCTTCCAGCCATCCCAGGCTGCAATCACGCCTTCCTTTGCCATCTGGGCTCTCCCCAGGTTAGTGGAACTGCTTTCTGGAAGGTGAGTCCTGCCCTGTGGAGTGCCTGGAGTAGGGA	1	+	chr21:34757606-34757725
IFNGR2	CTCCAGGGCAAACCCCACGCCATTTAGAAATGCTGGAAGTTTCTGTCTCTCCCTCCCCCTGCTCGGAGGCCATTCCCCCCACCCCCAGAGCCCCACCTCCTCCTTCACTGGGCCCTTTCT	1	+	chr21:34775048-34775167
IFNGR2	GCTCGGAGGCCATTCCCCCCACCCCCAGAGCCCCACCTCCTCCTTCACTGGGCCCTTTCTAACTCCTTCCCCTTAAAACCCTTTTCAAAATGGGGTTGACTGGAGGCGGAGGTTGCAGTG	1	+	chr21:34775108-34775227
IFNGR2	AAAAGGGGAGGGGGGCGGGGGAGAGTTGAAAGCTTAATATGTACTTTGGGGGCTATTAAAGCAAACATTTCGACTAAAGGGGCGAATCCTCGAATTGTGCGATCAAGCACCCGAGAGGAG	1	+	chr21:34775276-34775395
IFNGR2	GCAAACATTTCGACTAAAGGGGCGAATCCTCGAATTGTGCGATCAAGCACCCGAGAGGAGAGTTGGGGGGGGTCAGGAGGGGTGGGGGCTCCAGGGAAAGCCCGGGGGTCTGGGCCGGGG	1	+	chr21:34775336-34775455
IFNGR2	AGTTGGGGGGGGTCAGGAGGGGTGGGGGCTCCAGGGAAAGCCCGGGGGTCTGGGCCGGGGTCTCGCGGGGCCCTTCCGGAAGGATCGCGGCCCCCGAAGGTGGGCGTCCCGCGGGGCTCC	2	+	chr21:34775396-34775515
IFNGR2	TCTCGCGGGGCCCTTCCGGAAGGATCGCGGCCCCCGAAGGTGGGCGTCCCGCGGGGCTCCAGTCTCCAGGACGTTCCGGGAGGCTCCGCGCTCTGGGAGGCCGGCTGCGTGGGGTCCCCG	2	+	chr21:34775456-34775575
IFNGR2	AGTCTCCAGGACGTTCCGGGAGGCTCCGCGCTCTGGGAGGCCGGCTGCGTGGGGTCCCCGCGCTGCAGCCGCAGAGGCCCCCCAGGGCCGCGGTTCCCGGAGCGGGAAAGTCCCGCGCGG	2	+	chr21:34775516-34775635
IFNGR2	CTGCTGCTCGGGAAGAGGCGGGCCCTGCGCGCCCTGCGCTCGCCATGGCGGTTTGGGCGGCGACGTGAGCGGCTCCGCGGACCCCGAGCGGGGCCCCGGCCGCGACCTGAGCCGCCGCCG	2	+	chr21:34775717-34775836
IFNGR2	AATAACTTTTTACATGTTGTATTTTTAAAATTCATAACTCATAATCTAAAATTTATGCTCAGCACAGCTAACTTTGGAGACCTACCAAGAATGGTGCAATGATTCAGCAGCTACTCATGG	1	+	chr21:34783080-34783199
IFNGR2	AGCACAGCTAACTTTGGAGACCTACCAAGAATGGTGCAATGATTCAGCAGCTACTCATGGTAAGACAAGAGTATCTGGGTGTAACCTGTATGAAACCTGCATCTCACAACCACTGCTCCT	1	+	chr21:34783140-34783259
IFNGR2	CGCCACCCACCCCGGAGCCCCTTGGTGCTTCCTTTCTGAACTGAATGCTTAGACTGGGGAACTAGAGGTGCCCGGAAAGGGAAGTCGGGAAGAAGAGACTATTCCTGTTGGTTCCTCCCC	1	+	chr21:34783629-34783748
IFNGR2	ACTAGAGGTGCCCGGAAAGGGAAGTCGGGAAGAAGAGACTATTCCTGTTGGTTCCTCCCCAGAGATGGGAGATGGTGAACAGGCGTGTGGAGGGCGGAATAATGGTCCCCAAAGATGTCC	1	+	chr21:34783689-34783808
IFNGR2	CCCCAAAGATGTCCACGCCCTCATCCTCAGAGTCCGTGAACCTGGGAATGTGCTGCCTGACGTACAAAAGGGACTCCGCAGATGTGAGTAAGTTAAGAGCCCTGATGTGGGGAGATTGTC	1	+	chr21:34783795-34783914
IFNGR2	CGTACAAAAGGGACTCCGCAGATGTGAGTAAGTTAAGAGCCCTGATGTGGGGAGATTGTCTTGCATTGTTGGGCCAAGTGGCCTTATACCACCACAGGGTCCCCAAAAGATGGAGCAGAG	1	+	chr21:34783855-34783974
IFNGR2	CTTTTTCTCTGTCCCCCTCAAGACCCTCTTTCCCAGCTGCCCGCTCCTCAGCACCCGAAGATTCGCCTGTACAACGCAGAGCAGGTCCTGAGTTGGGAGCCAGTGGCCCTGAGCAATAGC	1	+	chr21:34787173-34787292
IFNGR2	ATTCGCCTGTACAACGCAGAGCAGGTCCTGAGTTGGGAGCCAGTGGCCCTGAGCAATAGCACGAGGCCTGTTGTCTACCAAGTGCAGTTTAAATAGTAAGCCGGTATTTCTGTTGGATCC	1	+	chr21:34787233-34787352
IFNGR2	ACGAGGCCTGTTGTCTACCAAGTGCAGTTTAAATAGTAAGCCGGTATTTCTGTTGGATCCTTGCTGGGAGCTGTGGGGGCATCGTGCGGAACCCTGGGGCCACATACTAGTCCCTGCCTC	1	+	chr21:34787293-34787412
IFNGR2	CCTTTTTTCCTTCCCAGCACCGACAGTAAATGGTTCACGGCCGACATCATGTCCATAGGGGTGAATTGTACACAGATCACAGCAACAGAGTGTGACTTCACTGCCGCCAGTCCCTCAGCA	1	+	chr21:34793770-34793889
IFNGR2	GTGAATTGTACACAGATCACAGCAACAGAGTGTGACTTCACTGCCGCCAGTCCCTCAGCAGGCTTCCCAATGGATTTCAATGTCACTCTACGCCTTCGAGCTGAGCTGGGAGCACTCCAT	1	+	chr21:34793830-34793949
IFNGR2	GGCTTCCCAATGGATTTCAATGTCACTCTACGCCTTCGAGCTGAGCTGGGAGCACTCCATTCTGCCTGGGTGACAATGCCTTGGTTTCAACACTATCGGAATGGTAAGAGAACTTGAGTA	1	+	chr21:34793890-34794009
IFNGR2	TACATATGTGTATGTGTGTGGTTTTCTCTTTGTAATTCTTTTTCAGTGACTGTCGGGCCTCCAGAAAACATTGAGGTGACCCCAGGAGAAGGCTCCCTCATCATCAGGTTCTCCTCTCCC	1	+	chr21:34799145-34799264
IFNGR2	CCAGAAAACATTGAGGTGACCCCAGGAGAAGGCTCCCTCATCATCAGGTTCTCCTCTCCCTTTGACATCGCTGATACCTCCACGGCCTTTTTTTGTTATTATGTCCATTACTGGGAAAAA	1	+	chr21:34799205-34799324
IFNGR2	TTTGACATCGCTGATACCTCCACGGCCTTTTTTTGTTATTATGTCCATTACTGGGAAAAAGGAGGAATCCAACAGGCAAGAGCATCTTTCTTTTTTGTTTGGATTTTCTTTTCTTTGCAG	1	+	chr21:34799265-34799384
IFNGR2	ATGTTCATTTACATGTGTGCTTGTGATGTTTTTAAAACAGGTCAAAGGCCCTTTCAGAAGCAACTCCATTTCATTGGATAACTTAAAACCCTCCAGAGTGTACTGTTTACAAGTCCAGGC	1	+	chr21:34804444-34804563
IFNGR2	CAACTCCATTTCATTGGATAACTTAAAACCCTCCAGAGTGTACTGTTTACAAGTCCAGGCACAACTGCTTTGGAACAAAAGTAACATCTTTAGAGTCGGGCATTTAAGCAACATATCTTG	1	+	chr21:34804504-34804623
IFNGR2	ACAACTGCTTTGGAACAAAAGTAACATCTTTAGAGTCGGGCATTTAAGCAACATATCTTGCTACGAAACAATGGCAGATGGTAAAATATACCTTCTTATGTCCTTTCTGAACTGGGAAAA	1	+	chr21:34804564-34804683
IFNGR2	TGCGTAGGAAGATCATTCTGTTCACTTTCGTGTCCTCTTTTTAGCCTCCACTGAGCTTCAGCAAGTCATCCTGATCTCCGTGGGAACATTTTCGTTGCTGTCGGTGCTGGCAGGAGCCTG	1	+	chr21:34804977-34805096
IFNGR2	GCAAGTCATCCTGATCTCCGTGGGAACATTTTCGTTGCTGTCGGTGCTGGCAGGAGCCTGTTTCTTCCTGGTCCTGAAATATAGAGGCCTGATTAAATACTGGTTTCACACTCCACCAAG	1	+	chr21:34805037-34805156
IFNGR2	TTTCTTCCTGGTCCTGAAATATAGAGGCCTGATTAAATACTGGTTTCACACTCCACCAAGCATCCCATTACAGATAGAAGAGGTACGTGTGCACACATCTCTTTTTTTTTTTTTGAGACA	1	+	chr21:34805097-34805216
IFNGR2	TGGTATACTGAACTGGTAAACTAATTACAATTTTGCTTTCCAACCTCCTCAAGTATTTAAAAGACCCAACTCAGCCCATCTTAGAGGCCTTGGACAAGGACAGCTCACCAAAGGATGACG	1	+	chr21:34809082-34809201
IFNGR2	AAGACCCAACTCAGCCCATCTTAGAGGCCTTGGACAAGGACAGCTCACCAAAGGATGACGTCTGGGACTCTGTGTCCATTATCTCGTTTCCGGAAAAGGAGCAAGAAGATGTTCTCCAAA	1	+	chr21:34809142-34809261
IFNGR2	TCTGGGACTCTGTGTCCATTATCTCGTTTCCGGAAAAGGAGCAAGAAGATGTTCTCCAAACGCTTTGAACCAAAGCATGGGCCTAGCCCACTGGCTCCCTGGAAGAGATCAAGCCATCGG	1	+	chr21:34809202-34809321
IFNGR2	TTTGCATTTCAATAACAAAGTCTTGCACCACTATCTTCAGTTTAAAAAAAAAGTTTAATGTTTGCTCTACGTTTGAAATGCATGCAGGTTTAAAAGACAAGAAACAAAATGATGAAAAAG	1	+	chr21:34851018-34851137
IFNGR2	TTTGCTCTACGTTTGAAATGCATGCAGGTTTAAAAGACAAGAAACAAAATGATGAAAAAGTGTGACCGGCCTGAGAGTTCAGAGCCTCTGAAGTGTCAAGGGATCCACAGTGCAGGTAGG	1	+	chr21:34851078-34851197
LIG1	GGTCCGTCCAACTCATGCCCTGTACCCAGGCCCTAGGAGGGCGAGGGCTTAGTAGGTATCTTCAGGGTCAGAGCCTGAGTCCTCGCCTTGTTGGTTCTGAATCTGACTTTGCTTCCGGTA	1	+	chr19:48618858-48618977
LIG1	TTCAGGGTCAGAGCCTGAGTCCTCGCCTTGTTGGTTCTGAATCTGACTTTGCTTCCGGTACAAACAGGCCACCTGCGGAGAGAGGGTGGGACGGGGTGGTCAGAAGCTCCCTGGCTGCTC	1	+	chr19:48618918-48619037
LIG1	GGCCAAGCAGCTGGGCGGCCCACCCCTGCTTCCCAGGACCTCACCTGAGCACTGGTGGTGGCCTGCTCCGGCTGCTTGTCTTCACGGACTCGAATAAACCGAGGGAAGCGAAGGGAGATG	1	+	chr19:48619086-48619205
LIG1	GCCTGCTCCGGCTGCTTGTCTTCACGGACTCGAATAAACCGAGGGAAGCGAAGGGAGATGCCCTTGTCACTATCCACCTGCGGAAGCGGGATGGAGACTCCTGCGGTCCAGCCCCAGCGA	1	+	chr19:48619146-48619265
LIG1	CCGCCCAGAATCCCACACAGGGCCACGGCCAGGTCCTCTGCCACTCACCAGGCCCCGCGCAGCAGGGTAGATGGGAGAGAGGGAGAGGTCAGCGCACTTCACCTCCCACACAGCGCTGGG	2	+	chr19:48620847-48620966
LIG1	AGCAGGGTAGATGGGAGAGAGGGAGAGGTCAGCGCACTTCACCTCCCACACAGCGCTGGGGTCCAGCCAGTGGTCGGGAATCACAGCGCCATCTATCCGCACGTAAGGGCGTGGGCTGGG	1	+	chr19:48620907-48621026
LIG1	GTCCAGCCAGTGGTCGGGAATCACAGCGCCATCTATCCGCACGTAAGGGCGTGGGCTGGGCAGCACCAGCGCCTGCAGTGAGCAGAGGAAGAGAGGAACAGAGGGTCTGGAATCTCAAAG	1	+	chr19:48620967-48621086
LIG1	GACTGTGCTGTCAGGGGCAGGGGGGAGAGGGGTGGAGGCTGAGGCGCAGCCGCCATGGCTCACCTTGAGGCTCTGGTGATGCTCCTCCAGCTCCTCATCACTGAAGCCAGTTCCAAGCTG	1	+	chr19:48622331-48622450
LIG1	CACCTTGAGGCTCTGGTGATGCTCCTCCAGCTCCTCATCACTGAAGCCAGTTCCAAGCTGCAGGGAGGAAGCGGGAGGTCAGAGGCTCAGCCAGCCACAGGCCCAGCACTTGCTCCTGCC	1	+	chr19:48622391-48622510
LIG1	GGAGTCTAATCTCCTTCCCTCCTGCTTCTGCCATCAGCCCCAGTTCCCCAGGACCTTGCATATGGCCTGCAGCTCCTCACTGTCCTCGTCGTAGGAGGCCAGCAGGAAGCCCCCGTACCG	1	+	chr19:48624373-48624492
LIG1	TATGGCCTGCAGCTCCTCACTGTCCTCGTCGTAGGAGGCCAGCAGGAAGCCCCCGTACCGGCCGGCCCGCTTCCCCCGGCCCAGGTAGGCGCCGATCACCACCAGGTCCAGGGTGTCACC	2	+	chr19:48624433-48624552
LIG1	GCCGGCCCGCTTCCCCCGGCCCAGGTAGGCGCCGATCACCACCAGGTCCAGGGTGTCACCCACGCCATCAAGGTAGTCCTTCTTCAGCTGGGAGAAGGGGAGGCAAGAGATGAGAAGGGG	2	+	chr19:48624493-48624612
LIG1	GACCTCCAGACCCGGGGTGGAGAAGGCCCAGTTGGGGGTCGAGAATCACCTTGAGCCAGTTGTGCGATCTCTTGGCGATCTCGTAGGTGGCATCAACATCCAGGGTCTTCACCATCAGCC	1	+	chr19:48626142-48626261
LIG1	TGTGCGATCTCTTGGCGATCTCGTAGGTGGCATCAACATCCAGGGTCTTCACCATCAGCCCCTCGCAGGAGTCTGAGGGAGACACAGAAGCGTGGTCCTTGGGAAGCCCTGGCTCACAAG	1	+	chr19:48626202-48626321
LIG1	GGTCAGCGCAAGCTGCAGACCTCAGGAGAGAAAAGTGAGCACCCTCACCTTTCACTGACTGCTCCAGGAACTCGGCGATCTGCTCGATGTCCTTGGTGTCCAGGGAGGTGGCGAAGACAA	1	+	chr19:48626383-48626502
LIG1	GCTCCAGGAACTCGGCGATCTGCTCGATGTCCTTGGTGTCCAGGGAGGTGGCGAAGACAAACTCGCCCTCTGTCTCCACAAAGTTCTCCCGGAGCAGCTGCCGGCGCCGGGAAAGGGGCT	1	+	chr19:48626443-48626562
LIG1	ACTCGCCCTCTGTCTCCACAAAGTTCTCCCGGAGCAGCTGCCGGCGCCGGGAAAGGGGCTCACGTACCAGGGACTGCAGGGCCGGCAGGGAGAAGAGAGATGAGACATCTTTGTGAGAAT	1	+	chr19:48626503-48626622
LIG1	CACACCCCACCCCGTCACCCCTCAGCTGCCCCTGGACAGGAAGCTGGAACTCACCTCTCCATTGAGGTAGATGAGGTCGAAGGCGTACAAACACACCTGCACCTGGATCTCAGACGCATC	1	+	chr19:48630480-48630599
LIG1	ATTGAGGTAGATGAGGTCGAAGGCGTACAAACACACCTGCACCTGGATCTCAGACGCATCCACCTCCTGGGTTGGGGCACAACGGAGTTCGTGAGTGCAGGAAGGTGAGACGGGGCACTG	1	+	chr19:48630540-48630659
LIG1	GCCAGGACTGGGTGGAAGATGAGGAAGTACGGGGCCTTGGCAGGCAGTGGAGCGGGTGATGCTACCTTGCGTTTGCGGGTGGTGAGCACTTGGAATGGCTGGATCTGCTTCTTTTCCCGG	1	+	chr19:48631102-48631221
LIG1	GCTACCTTGCGTTTGCGGGTGGTGAGCACTTGGAATGGCTGGATCTGCTTCTTTTCCCGGTCCCAAGCCACGGCTTCGGTGTCCAGGATGAAGGATGTGACCGATGGGAGTTTAATCTGA	1	+	chr19:48631162-48631281
LIG1	TCCCAAGCCACGGCTTCGGTGTCCAGGATGAAGGATGTGACCGATGGGAGTTTAATCTGAAAAGTGAAGGGAGAGACCCAGGGCCTGAGAGAGGTGGAAGATGAGGTGGAAAGACAAACA	1	+	chr19:48631222-48631341
LIG1	CCACAGACCCTGGCAGAGTGCAAGTGTGTGGCAGACGCCCACCTTGGGGATGCGGCTGATGATGTCCGGGTACTTCCCAGTGTTGTCTTCCTGATTCCTGCTGAAGATCTTCACCTCCCC	1	+	chr19:48634291-48634410
LIG1	GATGTCCGGGTACTTCCCAGTGTTGTCTTCCTGATTCCTGCTGAAGATCTTCACCTCCCCGCCTTCCAGGGCGTGGATCTGTCACGATGGGAGAAGGGAGGGGAAATCAGCTGAGTCCCC	1	+	chr19:48634351-48634470
LIG1	CCCACACCCCTGCTCTTTGACGTTTTCCTGTCTGTGGAAGGGACATGTCCCACTCCCCATACCTGTGCCCTCTGCCCGTCATATTTGTATTCGCAGGTGAAAGCTGCCTCCTCAAAGCGT	1	+	chr19:48636177-48636296
LIG1	ACCTGTGCCCTCTGCCCGTCATATTTGTATTCGCAGGTGAAAGCTGCCTCCTCAAAGCGTTTCAGGACCTCGCTGATGCCCCGGGTGGGATGGGCCAACATTGGTTTCAGGGGAATCCCT	1	+	chr19:48636237-48636356
LIG1	TTCAGGACCTCGCTGATGCCCCGGGTGGGATGGGCCAACATTGGTTTCAGGGGAATCCCTGGGAAAGGAGGAGAGTGAGTTAGAGGAGAGGGAAGGCAATGGATTAGAGGGGGAACATGG	1	+	chr19:48636297-48636416
LIG1	GGGAGCAGGGCTGCTGCCAGGCTGGTGAGCGCCCCTGGGGCCTGTACCTGGGCTCAGCTTGCAGTGCTCCGGGAGACGTTCCAGGCCGTGCTCCAGCAGCACGGGGATAATTCGGTCCAG	2	+	chr19:48637191-48637310
LIG1	GCAGTGCTCCGGGAGACGTTCCAGGCCGTGCTCCAGCAGCACGGGGATAATTCGGTCCAGGTCGGGAACCTCGCTGGGGTGGCGGGTGAGAACAAGATAGGGGAAGCCTTTCTAGAACTC	1	+	chr19:48637251-48637370
LIG1	CCACAGCCCCTGGCAACTCCACCCACTGCCCAGCTCTCACCAGAACGTCTGCTTCAGGATCATGCCTTGCTCCTCCAGCCACGTCTTTCTGGCCTCTGCTGTCTTGCCCTTCCCAGCATC	1	+	chr19:48638897-48639016
LIG1	CATGCCTTGCTCCTCCAGCCACGTCTTTCTGGCCTCTGCTGTCTTGCCCTTCCCAGCATCCACCATGGCTGGTGGGAATTCTAAGAAAAGACCCACCAGAGGCTTTGGAAGGCACCCACA	1	+	chr19:48638957-48639076
LIG1	GGTAACTCCAGCGAGGGATGCAGAGACGGGCCACAGGAGCTCACCTTGGCCCGGGGGCGTGAGGCTCACTGCCTGGGAGAGGGCAGCCAGCACCGACTGCTCTGCCAGCCCAAGGCGCAG	2	+	chr19:48639247-48639366
LIG1	GAGGCTCACTGCCTGGGAGAGGGCAGCCAGCACCGACTGCTCTGCCAGCCCAAGGCGCAGCCGTCCGCTCAGGGACCTGGGGAGAGAGCAGGCCAGGGAAGGGGGCTTGTCTGCACCTCC	2	+	chr19:48639307-48639426
LIG1	CACCTCCGAGCCTGCAGTCCCCCTCTGTAGCCTCACAGGCCCACACGCTTACCTAGCGATGAACCGGGCTTCTGAGTGGCGGCAGGCCACAAAGAGGCCTTTGATGATGTCTATCTTCTT	1	+	chr19:48640213-48640332
LIG1	GAACCGGGCTTCTGAGTGGCGGCAGGCCACAAAGAGGCCTTTGATGATGTCTATCTTCTTGGCTGTGGACTGGAGAGTCAGGGGAAGAGCCGTCAGTGCCTGGTGAAGGCAGGGACCACA	1	+	chr19:48640273-48640392
LIG1	GGGTCCGGGATGAGCGGCCCGCCCCACTCACAGCACTGCCAGTGAGCCTGGCGATGTCGCGGAACTTGCTGAAGACCCCGGAGGCAGTGAGCGGAGGTGGTGGCAGCATGAGCCTCTGGG	2	+	chr19:48640748-48640867
LIG1	GGAACTTGCTGAAGACCCCGGAGGCAGTGAGCGGAGGTGGTGGCAGCATGAGCCTCTGGGTGCTGCGGCTGTTCTCGGCCACCAGCCCCACGTCGCCTTTCTCGGCTGCCTCAGCCCGGA	2	+	chr19:48640808-48640927
LIG1	TGCTGCGGCTGTTCTCGGCCACCAGCCCCACGTCGCCTTTCTCGGCTGCCTCAGCCCGGACGGACTCCAGCTGCCGACCTTCAGGGGAGAGCGCGGGTGGGGGTGTCGAGGGTGACAGTT	2	+	chr19:48640868-48640987
LIG1	CGGACTCCAGCTGCCGACCTTCAGGGGAGAGCGCGGGTGGGGGTGTCGAGGGTGACAGTTGTGGCTGCGTGTCTCCCTTCTCTCGCGGCCTGGATGAATTTTCTCCAGCTGTGTGTGCTT	1	+	chr19:48640928-48641047
LIG1	TCCTTCTGGTCCCTCCAACCACAGTCCCCCTTACCTGTGGCCTGGGCCACTGCCTTGAGAAGGACACCATCACCCACGCCAAGCTCCAGGCCCTGCTGGGGTGGCCCAAGGTGGTTGAGG	1	+	chr19:48643194-48643313
LIG1	AGGACACCATCACCCACGCCAAGCTCCAGGCCCTGCTGGGGTGGCCCAAGGTGGTTGAGGCTGAGGTAGAGGACAGGGAGGAGGTCTGGAGGCGACAGGGCCACCACGGAGCGCAGCAAG	2	+	chr19:48643254-48643373
LIG1	CTGAGGTAGAGGACAGGGAGGAGGTCTGGAGGCGACAGGGCCACCACGGAGCGCAGCAAGTTGCTCAGCGTCTCCACCATCCGGAGCCTGGAGGAGGGGACGGGGGTATGAACACGTGGT	2	+	chr19:48643314-48643433
LIG1	CCATGCAGAGGACAGACCCAGAAGCGACCCCGCCCCCCACCCAGGCAGTCCTCATTAGTTACCGAGCAGACACCTCCTCGATCTTCTCAAACGTCCGGGCCACAGCCAGGTAAGGAACCC	1	+	chr19:48646738-48646857
LIG1	ACCGAGCAGACACCTCCTCGATCTTCTCAAACGTCCGGGCCACAGCCAGGTAAGGAACCCTAGGGAAGGAAAAGAGACGCAAGAGTGACAGTGGTGCAGGCTATACCATGCTGCCCGTCT	1	+	chr19:48646798-48646917
LIG1	GGTGGCAACAGGGACCGGAGGGGGACAGTCTGAAAAGGGAGAAACCTCACTTCTGGCCCGGTTTCCAGCAGGCATCTTCCACGGGATGATAGTTGTTCTTGGCAGGATTGTAACCAGATG	1	+	chr19:48647090-48647209
LIG1	GTTTCCAGCAGGCATCTTCCACGGGATGATAGTTGTTCTTGGCAGGATTGTAACCAGATGGATCCAGGGGTCTACGGAGGCAAAACGGAGATTGAATTGCATAGAGCCCTGGGTCAAAGC	1	+	chr19:48647150-48647269
LIG1	GAGAAGGGAACACATCCCGAAGAACCTTTCCAGACCTGGACACTGACTCACCCCTCAGCAGCTCCCTCCTTTCCTGGAGCCCCTGGCTCCTCTTCCTTCACTTCTTTTTTGACTGCTGGC	1	+	chr19:48652969-48653088
LIG1	GCTCCCTCCTTTCCTGGAGCCCCTGGCTCCTCTTCCTTCACTTCTTTTTTGACTGCTGGCTTCCGGGGGGCTAGGAATGAAGACAGAAAACAGTGGGTCTTTTCTCCTTCCGGTAGCCCC	1	+	chr19:48653029-48653148
LIG1	GGCTCACCAGCCTCCTGCCTGTACAACCCCGGGAGGTGGGGTGAGCAAGGGAAACTCACTGAAGAAGCTGCTGAGCGTCTTGGGAGCTCTGCGGGGAGGCTTGGTCTGCTCTTCCTCCTC	1	+	chr19:48653286-48653405
LIG1	GAAGAAGCTGCTGAGCGTCTTGGGAGCTCTGCGGGGAGGCTTGGTCTGCTCTTCCTCCTCCTGCAGTTCCTGCTTCGTGGCCACCTCAGGCTCTGAAACGCTTTCCGTCGGGGTCTCTGC	1	+	chr19:48653346-48653465
LIG1	CTGCAGTTCCTGCTTCGTGGCCACCTCAGGCTCTGAAACGCTTTCCGTCGGGGTCTCTGCTTCTGCGGTGAGAGAGCTCAGACGGTGATGCAAACTCTTTGACCCTGAGACTTTTTTTTT	1	+	chr19:48653406-48653525
LIG1	CTCCAAAGACTTCTGACCCCAAAATCAGGAGGTGGGGCAGGGCGGAGGAGAGGACCAGAAACTCACTGGAGGTCTTTAGGGGCTTGGGAGGCGTGGTGGGCTGGTCCCCGTCTTCTCCTT	1	+	chr19:48654423-48654542
LIG1	ACTCACTGGAGGTCTTTAGGGGCTTGGGAGGCGTGGTGGGCTGGTCCCCGTCTTCTCCTTCCTTCTCTGTGGCCACTTCAGCCTCTGTGAGGCTTTCTTTCGGGGTCTCCTCTTCTGACG	1	+	chr19:48654483-48654602
LIG1	CCTTCTCTGTGGCCACTTCAGCCTCTGTGAGGCTTTCTTTCGGGGTCTCCTCTTCTGACGATAGACAGAACGGTCAGATGGCAAAAAAATCCCATTGAACCTACAAGGGCATTTTGACTC	1	+	chr19:48654543-48654662
LIG1	GTCCTCACTCTGCTCTTCCAGGACTTCCTGAATGGTCCGTTTCGGGAGCTGCTTCCGAGCTGGGGAGGCAAAGGGCTTGGTGTATCTGACCTCGCTGGCTCGTGTGCTCCCATCCCGGAG	1	+	chr19:48657166-48657285
LIG1	TGGGGAGGCAAAGGGCTTGGTGTATCTGACCTCGCTGGCTCGTGTGCTCCCATCCCGGAGAGCTCACACCCACTGATGTAGCCTCTGGAAGGCTCTGGGCCCTCTCCCCTTCTCTGCCTG	1	+	chr19:48657226-48657345
LIG1	AAAAAAGAGAAAAAGAAAGGCAGGCGACTGAAGGGGCAGGGGCCCGTGTGTTCTCACCTGTGCGACGCTTCGGAATCCCTGATGGGGAACTGTCCATGGGAGAGGTGTCAGAGAGGGAAG	1	+	chr19:48660214-48660333
LIG1	TGCGACGCTTCGGAATCCCTGATGGGGAACTGTCCATGGGAGAGGTGTCAGAGAGGGAAGCATTGTTCTCAGGAGATGTGGCAGGACGGGGCGGGGAGACCTGTGAGCAGTCCAGGGCAG	1	+	chr19:48660274-48660393
LIG1	CATTGTTCTCAGGAGATGTGGCAGGACGGGGCGGGGAGACCTGTGAGCAGTCCAGGGCAGGCTTCTGGAAGAGGAAAGAACAGTTCTAGAGTGAGCGGGGGAAGGAGGGACTCCATTTTC	1	+	chr19:48660334-48660453
LIG1	TAATGGGAATTAGTTTCTTCTGGTAAAAATGGGCAGGGTGATGGGGACCTACCTGGCCTTTAGCAGGGCTAAGGGCTTCATCCTCCTCTTCCCCTTCGCTGCCCAGGACCCGGGCCGCCT	1	+	chr19:48664577-48664696
LIG1	TAGCAGGGCTAAGGGCTTCATCCTCCTCTTCCCCTTCGCTGCCCAGGACCCGGGCCGCCTTCCTCCCTGGCCTCTTCACCGGAGAGTCACTCTCGGACACCACTCCATTCCACTCCTTCA	1	+	chr19:48664637-48664756
LIG1	TCCTCCCTGGCCTCTTCACCGGAGAGTCACTCTCGGACACCACTCCATTCCACTCCTTCAGTGCCGCCCTGGAAGGTGGGGAAATGGGGGTGTAAAGGGGCGACTACAGCAGGCAGAGTG	1	+	chr19:48664697-48664816
LIG1	ACTGCTAAAGGAAAAAATTCACCATATCCCAGCCCTGTGACATACTTTGGAGGGGGCTCCGTCTCTCTGCTGCTATTGGATGCCTCCTTCTCAGGCTTCTTTGCTTTACCCTCTTTCTTG	1	+	chr19:48665474-48665593
LIG1	GTCTCTCTGCTGCTATTGGATGCCTCCTTCTCAGGCTTCTTTGCTTTACCCTCTTTCTTGGGGTGGAAAAATGACCTAGAGGAGCATAAAAGGGGGTAAAAAAAGGAGAATAACAGCACC	1	+	chr19:48665534-48665653
LIG1	AGAAACAGAGGACTTGGAGAAGGAAAGACTCAGGGGCAAGGGAGGGTGCTCACATGATACTTCGCTGCATGTTGGCGTCAGAATTCTCCCTTCCTGTCCAGCACTTTTCTTCGTCTGTCA	1	+	chr19:48668754-48668873
LIG1	TTCGCTGCATGTTGGCGTCAGAATTCTCCCTTCCTGTCCAGCACTTTTCTTCGTCTGTCAGCTGCTCCTGGAACAGAAATCCAAACACTTGTTGAGGTGATTGGTTGTGCAGAGATCTAA	1	+	chr19:48668814-48668933
LIG1	CCCTTCCTGTCCAGCACTTTTCTTCGTCTGTCAGCTGCTCCTGGAACAGAAATCCAAACACTTGTTGAGGTGATTGGTTGTGCAGAGATCTAAACACACATAAAACCCTTTCTTTAAGAA	1	+	chr19:48668841-48668960
LIG1	CTTGTTGAGGTGATTGGTTGTGCAGAGATCTAAACACACATAAAACCCTTTCTTTAAGAAAGAAAGAAAAAAAAAAACAGAAACATGAATTTCCCCTTCAAAAAGAAACTCCTGTTTTTA	1	+	chr19:48668901-48669020
LIG1	CATAGGCCCCAAGCATTCGGCGCACCCGCCGCCCTCCGCCTCCCATCTGCTTGCGGACGGCCCCACTTGCCTTGCGTTGGTCCCGCGCGCCGCTGCCCGGGCAACACACTCAGATCCGCC	2	+	chr19:48673428-48673547
LIG1	CCCCACTTGCCTTGCGTTGGTCCCGCGCGCCGCTGCCCGGGCAACACACTCAGATCCGCCAGGCGCGCCTCTGCAGTCCCAAGTTCGCGCCACGGCATTCGCGCGCAGACGTCTGCGGGC	2	+	chr19:48673488-48673607
LIG1	AGGCGCGCCTCTGCAGTCCCAAGTTCGCGCCACGGCATTCGCGCGCAGACGTCTGCGGGCGGGGGCGGGGCAGAGCCTAGGGGCGGGACCTGGGCACCGTCCGCACCGCCGCCGTCGCGC	2	+	chr19:48673548-48673667
NR1I2	GAAATAAGTTTCCTGGGGTGAGTTCTTAACCCTTTCCAGCTTTCCCACCCTCTTTGGCTTTAGCCATGGCCTTCTGATCTGTGTTTCTCAGGGGACCTGCAGGCCCCAGATATAGCCCCA	1	+	chr3:119499309-119499428
NR1I2	TAGCCATGGCCTTCTGATCTGTGTTTCTCAGGGGACCTGCAGGCCCCAGATATAGCCCCATGCTGTCCTCCTACCCCAGAGCACACTGTTCAGGCTACTTCCACTGGTACTGAAATCCAG	1	+	chr3:119499369-119499488
NR1I2	TGCTGTCCTCCTACCCCAGAGCACACTGTTCAGGCTACTTCCACTGGTACTGAAATCCAGTATTTCACTTACTCTTTTTCTTTCCAATATCCTCATGACATTCAATATTTCACTTACTCT	1	+	chr3:119499429-119499548
NR1I2	TATTTCACTTACTCTTTTTCTTTCCAATATCCTCATGACATTCAATATTTCACTTACTCTAGGTCCTCCCTGCCTAAGGCCCAAGTCAACTTTCTGTCCAGTGGGATTTGTAATCCAATA	1	+	chr3:119499489-119499608
NR1I2	AGGTCCTCCCTGCCTAAGGCCCAAGTCAACTTTCTGTCCAGTGGGATTTGTAATCCAATACCTCCTAGCCCTAGCAGAATCCCATGTGGATAATCAGAAATGTGACTGGAAAAAGGACAG	1	+	chr3:119499549-119499668
NR1I2	CCTCCTAGCCCTAGCAGAATCCCATGTGGATAATCAGAAATGTGACTGGAAAAAGGACAGAGCTCTATGGCTGTGGGTCCCAGTCCCCACTGCTGGCAGTAAGTCCCCAGCAGTGAGCTG	1	+	chr3:119499609-119499728
NR1I2	AGCTCTATGGCTGTGGGTCCCAGTCCCCACTGCTGGCAGTAAGTCCCCAGCAGTGAGCTGTGTAAGCACCTTACATTCTGCGCTTGGTTGAAAACAGCAAGGCAAGCATCCACTTGAGAA	1	+	chr3:119499669-119499788
NR1I2	TGTAAGCACCTTACATTCTGCGCTTGGTTGAAAACAGCAAGGCAAGCATCCACTTGAGAAATGTCAACCCCTAGGAAATCCCAGCCTCAAGTCTTTCTCATCCCTTGGGAAGTGCAAATT	1	+	chr3:119499729-119499848
NR1I2	ATGTCAACCCCTAGGAAATCCCAGCCTCAAGTCTTTCTCATCCCTTGGGAAGTGCAAATTGGATAGAGAAGAAACCAATTAAAAACAAAACAAACAAATCATACTTAGATATTCTGGCTT	1	+	chr3:119499789-119499908
NR1I2	GGATAGAGAAGAAACCAATTAAAAACAAAACAAACAAATCATACTTAGATATTCTGGCTTTTCTCACCAGGGCTGGATTAAAGCATGTACTTCAAAATAATAACAACTTAAGTCAATAAA	1	+	chr3:119499849-119499968
NR1I2	TTCTCACCAGGGCTGGATTAAAGCATGTACTTCAAAATAATAACAACTTAAGTCAATAAATAAATGTAAGGAAGTCCAAATGTTCACCTGAAGACAACTGTGGTCATTTTTTGGCAATCC	1	+	chr3:119499909-119500028
NR1I2	TAAATGTAAGGAAGTCCAAATGTTCACCTGAAGACAACTGTGGTCATTTTTTGGCAATCCCAGGTTCTCTTTTCTACCTGTTTGCTCAATCGTGGTCTCCCTCTCCCTCTCTTGTTGGGG	1	+	chr3:119499969-119500088
NR1I2	CAGGTTCTCTTTTCTACCTGTTTGCTCAATCGTGGTCTCCCTCTCCCTCTCTTGTTGGGGCCCATGCCCCTGCTTTACTGTTGCCAGAGGCTTGTACTTGTTTGCCTTTTAGGTAGGAGC	1	+	chr3:119500029-119500148
NR1I2	CCCATGCCCCTGCTTTACTGTTGCCAGAGGCTTGTACTTGTTTGCCTTTTAGGTAGGAGCAGTTACTTCCACTCCCCTCACCTGCCATAAAGCATCTTTATAAACAAAGCAAGTAGAAGA	1	+	chr3:119500089-119500208
NR1I2	AGTTACTTCCACTCCCCTCACCTGCCATAAAGCATCTTTATAAACAAAGCAAGTAGAAGAAACACATCCTGGTATCCACCACATTCGGCTTTTGTTGATTCTGTTCACTTGGGAGCACCT	1	+	chr3:119500149-119500268
NR1I2	AACACATCCTGGTATCCACCACATTCGGCTTTTGTTGATTCTGTTCACTTGGGAGCACCTGCTGCTAGGGAATAAGAAGGTTGAGGCTGAAGAGTGAGGACTCTTCAGCTCCCCTCTGGC	1	+	chr3:119500209-119500328
NR1I2	GCTGCTAGGGAATAAGAAGGTTGAGGCTGAAGAGTGAGGACTCTTCAGCTCCCCTCTGGCAGGACCCGGGAGAGGAAAGAGCCCTCAGCTGGTCCATCCTCCCCACTCCTGGTCAGCCTT	1	+	chr3:119500269-119500388
NR1I2	AGGACCCGGGAGAGGAAAGAGCCCTCAGCTGGTCCATCCTCCCCACTCCTGGTCAGCCTTCTGTTCTGAGATCAAAGTGGTGGGGTCACATTCTCGAGAACTGTGCTCAGCCCCCTCATC	1	+	chr3:119500329-119500448
NR1I2	CTGTTCTGAGATCAAAGTGGTGGGGTCACATTCTCGAGAACTGTGCTCAGCCCCCTCATCTCACACCCTTTCCCTCTCCCTGTGTGCCTGCCCCCCTCTTACATAACCATGCTGGTGATT	1	+	chr3:119500389-119500508
NR1I2	TCACACCCTTTCCCTCTCCCTGTGTGCCTGCCCCCCTCTTACATAACCATGCTGGTGATTGGCACCGTCATAAATCAATACTTTGCTCACTTTCACATCAAGTAACACTATCCAGGGAGG	1	+	chr3:119500449-119500568
NR1I2	GGCACCGTCATAAATCAATACTTTGCTCACTTTCACATCAAGTAACACTATCCAGGGAGGTGGTTTCAACAAAGGAGGAAGTATAAGGAGATCTAGGTTCAAATTAATGTTGCCCCTAGT	1	+	chr3:119500509-119500628
NR1I2	TGGTTTCAACAAAGGAGGAAGTATAAGGAGATCTAGGTTCAAATTAATGTTGCCCCTAGTGGTAAAGGACAGAGACCCTCAGACTGATGAAATGCACTCAGAATTACTTAGACAAAGCGG	1	+	chr3:119500569-119500688
NR1I2	GGTAAAGGACAGAGACCCTCAGACTGATGAAATGCACTCAGAATTACTTAGACAAAGCGGATATTTGCCACTCTCTTCCCCTTTTCCTGTGTTTTTGTAGTGAAGAGACCTGAAAGAAAA	1	+	chr3:119500629-119500748
NR1I2	ATATTTGCCACTCTCTTCCCCTTTTCCTGTGTTTTTGTAGTGAAGAGACCTGAAAGAAAAAAGTAGGGAGAACATAATGAGAACAAATACGGTAATCTCTTCATTTGCTAGTTCAAGTGC	1	+	chr3:119500689-119500808
NR1I2	AAGTAGGGAGAACATAATGAGAACAAATACGGTAATCTCTTCATTTGCTAGTTCAAGTGCTGGACTTGGGACTTAGGAGGGGCAATGGAGCCGCTTAGTGCCTACATCTGACTTGGACTG	1	+	chr3:119500749-119500868
NR1I2	TGGACTTGGGACTTAGGAGGGGCAATGGAGCCGCTTAGTGCCTACATCTGACTTGGACTGAAATATAGGTGAGAGACAAGATTGTCTCATATCCGGGGAAATCATAACCTATGACTAGGA	1	+	chr3:119500809-119500928
NR1I2	AAATATAGGTGAGAGACAAGATTGTCTCATATCCGGGGAAATCATAACCTATGACTAGGACGGGAAGAGGAAGCACTGCCTTTACTTCAGTGGGAATCTCGGCCTCAGCCTGCAAGCCAA	1	+	chr3:119500869-119500988
NR1I2	CGGGAAGAGGAAGCACTGCCTTTACTTCAGTGGGAATCTCGGCCTCAGCCTGCAAGCCAAGTGTTCACAGTGAGAAAAGCAAGAGAATAAGCTAATACTCCTGTCCTGAACAAGGCAGCG	1	+	chr3:119500929-119501048
NR1I2	GTGTTCACAGTGAGAAAAGCAAGAGAATAAGCTAATACTCCTGTCCTGAACAAGGCAGCGGCTCCTTGGTAAAGCTACTCCTTGATCGATCCTTTGCACCGGATTGTTCAAAGTGGACCC	1	+	chr3:119500989-119501108
NR1I2	GCTCCTTGGTAAAGCTACTCCTTGATCGATCCTTTGCACCGGATTGTTCAAAGTGGACCCCAGGGGAGAAGTCGGAGCAAAGAACTTACCACCAAGCAGGTATGGTTTTTCTTTCTTTCT	1	+	chr3:119501049-119501168
NR1I2	GGAGCTGGGGACTATGGGAACTGGGATCAACTCAGTCCTGATTCCTTTTGGCCTGCTGGGTTAGTGCTGGCAGCCCCCTGAGGCCAAGGACAGCAGCATGACAGTCACCAGGACTCACCA	1	+	chr3:119501508-119501627
NR1I2	TTAGTGCTGGCAGCCCCCTGAGGCCAAGGACAGCAGCATGACAGTCACCAGGACTCACCACTTCAAGGAGGGGTCCCTCAGAGCACCTGCCATACCCCTGCACAGTGCTGCGGCTGAGTT	1	+	chr3:119501568-119501687
NR1I2	CTTCAAGGAGGGGTCCCTCAGAGCACCTGCCATACCCCTGCACAGTGCTGCGGCTGAGTTGGCTTCAAACCAGTGAGTTTTCTACCTCTACTATTGAAAGGGCACCTTGTCCCACAGAAC	1	+	chr3:119501628-119501747
NR1I2	CTCATTTCTAGTCCAAGAGGCCCAGAAGCAAACCTGGAGGTGAGACCCAAAGAAAGCTGGAACCATGCTGACTTTGTACACTGTGAGGACACAGAGTCTGTTCCTGGAAAGCCCAGTGTC	1	+	chr3:119526065-119526184
NR1I2	AACCATGCTGACTTTGTACACTGTGAGGACACAGAGTCTGTTCCTGGAAAGCCCAGTGTCAACGCAGATGAGGAAGTCGGAGGTCCCCAAATCTGCCGTGTATGTGGGGACAAGGCCACT	1	+	chr3:119526125-119526244
NR1I2	AACGCAGATGAGGAAGTCGGAGGTCCCCAAATCTGCCGTGTATGTGGGGACAAGGCCACTGGCTATCACTTCAATGTCATGACATGTGAAGGATGCAAGGGCTTTTTCAGGTAGAGTTAC	1	+	chr3:119526185-119526304
NR1I2	CTTCTGCTCCCCATTCTCTCACAGGAGGGCCATGAAACGCAACGCCCGGCTGAGGTGCCCCTTCCGGAAGGGCGCCTGCGAGATCACCCGGAAGACCCGGCGACAGTGCCAGGCCTGCCG	2	+	chr3:119528884-119529003
NR1I2	CTTCCGGAAGGGCGCCTGCGAGATCACCCGGAAGACCCGGCGACAGTGCCAGGCCTGCCGCCTGCGCAAGTGCCTGGAGAGCGGCATGAAGAAGGAGAGTGAGCAGTGGGCGCGCGGGCG	2	+	chr3:119528944-119529063
NR1I2	CCTGCGCAAGTGCCTGGAGAGCGGCATGAAGAAGGAGAGTGAGCAGTGGGCGCGCGGGCGGGCCGGCGCCGGGGTGCACGGCTCTGAGTAAGGACGTGCCGTGGGTGTGGGCATGCTTGT	2	+	chr3:119529004-119529123
NR1I2	GGCCGGCGCCGGGGTGCACGGCTCTGAGTAAGGACGTGCCGTGGGTGTGGGCATGCTTGTGTGGAGATGCGCGCCGAGTGTGCGCGTGAACACACGTGCACATGTGAGCTGGTGTCCGTG	2	+	chr3:119529064-119529183
NR1I2	GTGGAGATGCGCGCCGAGTGTGCGCGTGAACACACGTGCACATGTGAGCTGGTGTCCGTGTGCAACAGGCAGCCACCTGGGGGAGCGCTTGCAGTCGGCCCTCTGGGAGATGGAGGGAGT	2	+	chr3:119529124-119529243
NR1I2	TGCAACAGGCAGCCACCTGGGGGAGCGCTTGCAGTCGGCCCTCTGGGAGATGGAGGGAGTCGGTAATCTCTGCCCTGGGATGTGTGCTGGGCAGCCCTGGACAGGGCGTGCCCTCTGTCT	2	+	chr3:119529184-119529303
NR1I2	CGGTAATCTCTGCCCTGGGATGTGTGCTGGGCAGCCCTGGACAGGGCGTGCCCTCTGTCTCCCCTCAGTTGCTCCTGCATCATTCTTTTTGTCCCCTTCATAATTGTTGTAATGGTTTGA	1	+	chr3:119529244-119529363
NR1I2	CCCCTCAGTTGCTCCTGCATCATTCTTTTTGTCCCCTTCATAATTGTTGTAATGGTTTGAAACCACATTTGCGGGTAGGAGTGTGAATCTGGGGGAGGGAAGCAGGAGCCACATGGGTGA	1	+	chr3:119529304-119529423
NR1I2	TTGGAGACCCAGACACCTCTGAAGAGTCTTGGTATATAATTCACCAGAAAATGATAATTGTAGATGCCATTTACTGAACATCTCTTATGTACCAGGAACTATATTAGGCACCCTACATGC	1	+	chr3:119529840-119529959
NR1I2	TAGATGCCATTTACTGAACATCTCTTATGTACCAGGAACTATATTAGGCACCCTACATGCAAGGTCTCATTTAACAGCGGTGCGAGGTAAACACGGTTTCTCCGGATCACAAAGGAGAAA	1	+	chr3:119529900-119530019
NR1I2	AAGGTCTCATTTAACAGCGGTGCGAGGTAAACACGGTTTCTCCGGATCACAAAGGAGAAACCTGGAGGCAGGAGAGGTTAAGGAGGTTGCTTGGGGTCACAGGTAGTAAGTGGCAAAGCT	1	+	chr3:119529960-119530079
NR1I2	TAGTAAGTGGCAAAGCTTTCATGCAAACCCAGCGCCTTTGGATTCTGAAGCCCGTGCTCTTGCCAGGGCCCCACAGTGTCCTCACAAACTCCACTGCAGAGGGCAAAACACCAGCCTCAC	1	+	chr3:119530063-119530182
NR1I2	TGCCAGGGCCCCACAGTGTCCTCACAAACTCCACTGCAGAGGGCAAAACACCAGCCTCACCTCATCTCTGTCCTCACCCAAGTGTTTCTCCAGAAGAGCCCACAGGCCTCTTGAGTCCAG	1	+	chr3:119530123-119530242
NR1I2	CTCATCTCTGTCCTCACCCAAGTGTTTCTCCAGAAGAGCCCACAGGCCTCTTGAGTCCAGACAGGGGAGAATTGCTTGTCACCATTACTTTCTCTTTTGCCTAACGGCTTCTGCTGCCTT	1	+	chr3:119530183-119530302
NR1I2	ACAGGGGAGAATTGCTTGTCACCATTACTTTCTCTTTTGCCTAACGGCTTCTGCTGCCTTGAGAGGGTTACACAGTGGCTCTCCAGGGGGCTGGAGGCTCACCAGGGGCACGTGTGCCTG	1	+	chr3:119530243-119530362
NR1I2	GAGAGGGTTACACAGTGGCTCTCCAGGGGGCTGGAGGCTCACCAGGGGCACGTGTGCCTGAGCCAGCCTCACTGTCCCTGCAGTGATCATGTCCGACGAGGCCGTGGAGGAGAGGCGGGC	2	+	chr3:119530303-119530422
NR1I2	AGCCAGCCTCACTGTCCCTGCAGTGATCATGTCCGACGAGGCCGTGGAGGAGAGGCGGGCCTTGATCAAGCGGAAGAAAAGTGAACGGACAGGGACTCAGCCACTGGGAGTGCAGGGGCT	1	+	chr3:119530363-119530482
NR1I2	CTTGATCAAGCGGAAGAAAAGTGAACGGACAGGGACTCAGCCACTGGGAGTGCAGGGGCTGACAGAGGAGCAGCGGATGATGATCAGGGAGCTGATGGACGCTCAGATGAAAACCTTTGA	1	+	chr3:119530423-119530542
NR1I2	GACAGAGGAGCAGCGGATGATGATCAGGGAGCTGATGGACGCTCAGATGAAAACCTTTGACACTACCTTCTCCCATTTCAAGAATTTCCGGGTAGGAGGAACTGCACAGTGACCCGAGGT	1	+	chr3:119530483-119530602
NR1I2	GCATGTGTCCTAGCTGCCAGGGGTGCTTAGCAGTGGCTGCGAGTTGCCAGAGTCTCTGCAGGCCCCATCGAGGGAAGAAGCTGCCAAGTGGAGCCAGGTCCGGAAAGATCTGTGCTCTTT	1	+	chr3:119531520-119531639
NR1I2	GGCCCCATCGAGGGAAGAAGCTGCCAAGTGGAGCCAGGTCCGGAAAGATCTGTGCTCTTTGAAGGTCTCTCTGCAGCTGCGGGGGGAGGATGGCAGTGTCTGGAACTACAAACCCCCAGC	1	+	chr3:119531580-119531699
NR1I2	GAAGGTCTCTCTGCAGCTGCGGGGGGAGGATGGCAGTGTCTGGAACTACAAACCCCCAGCCGACAGTGGCGGGAAAGAGATCTTCTCCCTGCTGCCCCACATGGCTGACATGTCAACCTA	1	+	chr3:119531640-119531759
NR1I2	CGACAGTGGCGGGAAAGAGATCTTCTCCCTGCTGCCCCACATGGCTGACATGTCAACCTACATGTTCAAAGGCATCATCAGCTTTGCCAAAGTCATCTCCTACTTCAGGTAGGACATGGA	1	+	chr3:119531700-119531819
NR1I2	TGGGCTGCCTCCCAGGGAGCTGTCCTCCCCTCCCCATCCTTGCTGCCAGGGACTTGCCCATCGAGGACCAGATCTCCCTGCTGAAGGGGGCCGCTTTCGAGCTGTGTCAACTGAGATTCA	1	+	chr3:119533777-119533896
NR1I2	TCGAGGACCAGATCTCCCTGCTGAAGGGGGCCGCTTTCGAGCTGTGTCAACTGAGATTCAACACAGTGTTCAATGCGGAGACTGGAACCTGGGAGTGTGGCCGGCTGTCCTACTGCTTGG	1	+	chr3:119533837-119533956
NR1I2	ACACAGTGTTCAATGCGGAGACTGGAACCTGGGAGTGTGGCCGGCTGTCCTACTGCTTGGAAGACACTGCAGGTGCCCGAGAGAGCCTGCCTGCCCTGGCAGAGGGAGGGAAACACTGCA	1	+	chr3:119533897-119534016
NR1I2	GGATGATTAGATCTTGGTCAGCTTGCTGAGAAGCTGCCCCTCCATCCTGTTACCATCCACAGGTGGCTTCCAGCAACTTCTACTGGAGCCCATGCTGAAATTCCACTACATGCTGAAGAA	1	+	chr3:119534108-119534227
NR1I2	AGGTGGCTTCCAGCAACTTCTACTGGAGCCCATGCTGAAATTCCACTACATGCTGAAGAAGCTGCAGCTGCATGAGGAGGAGTATGTGCTGATGCAGGCCATCTCCCTCTTCTCCCCAGG	1	+	chr3:119534168-119534287
NR1I2	GCTGCAGCTGCATGAGGAGGAGTATGTGCTGATGCAGGCCATCTCCCTCTTCTCCCCAGGTGAGGATCTCCCCTAGGCTGCCTGACATCCCCCCCAGCCTTATCTGCCCTCCCCAGGGAA	1	+	chr3:119534228-119534347
NR1I2	CTGACTCTGGGCTGGACTGAGCTTGTCTTTGCCCCATGATCTTGCACCACACCTCCCTCCCCTCCAGACCGCCCAGGTGTGCTGCAGCACCGCGTGGTGGACCAGCTGCAGGAGCAATTC	1	+	chr3:119534506-119534625
NR1I2	CCTCCAGACCGCCCAGGTGTGCTGCAGCACCGCGTGGTGGACCAGCTGCAGGAGCAATTCGCCATTACTCTGAAGTCCTACATTGAATGCAATCGGCCCCAGCCTGCTCATAGGTGAGCA	1	+	chr3:119534566-119534685
NR1I2	GCCATTACTCTGAAGTCCTACATTGAATGCAATCGGCCCCAGCCTGCTCATAGGTGAGCACAGCAGGGGGTGAGGACCCGTGAGGGTGATGTGAGGGAGCCGAGGTTCAGGGAAATTGCC	1	+	chr3:119534626-119534745
NR1I2	TTTTCTCTGGCTGGCATGCAGGTTCTTGTTCCTGAAGATCATGGCTATGCTCACCGAGCTCCGCAGCATCAATGCTCAGCACACCCAGCGGCTGCTGCGCATCCAGGACATACACCCCTT	1	+	chr3:119535894-119536013
NR1I2	CCGCAGCATCAATGCTCAGCACACCCAGCGGCTGCTGCGCATCCAGGACATACACCCCTTTGCTACGCCCCTCATGCAGGAGTTGTTCGGCATCACAGGTAGCTGAGCGGCTGCCCTTGG	1	+	chr3:119535954-119536073
NR1I2	TGCTACGCCCCTCATGCAGGAGTTGTTCGGCATCACAGGTAGCTGAGCGGCTGCCCTTGGGTGACACCTCCGAGAGGCAGCCAGACCCAGAGCCCTCTGAGCCGCCACTCCCGGGCCAAG	2	+	chr3:119536014-119536133
NR1I2	GTGACACCTCCGAGAGGCAGCCAGACCCAGAGCCCTCTGAGCCGCCACTCCCGGGCCAAGACAGATGGACACTGCCAAGAGCCGACAATGCCCTGCTGGCCTGTCTCCCTAGGGAATTCC	1	+	chr3:119536074-119536193
NR1I2	ACAGATGGACACTGCCAAGAGCCGACAATGCCCTGCTGGCCTGTCTCCCTAGGGAATTCCTGCTATGACAGCTGGCTAGCATTCCTCAGGAAGGACATGGGTGCCCCCCACCCCCAGTTC	1	+	chr3:119536134-119536253
NR1I2	TGCTATGACAGCTGGCTAGCATTCCTCAGGAAGGACATGGGTGCCCCCCACCCCCAGTTCAGTCTGTAGGGAGTGAAGCCACAGACTCTTACGTGGAGAGTGCACTGACCTGTAGGTCAG	1	+	chr3:119536194-119536313
NR1I2	AGTCTGTAGGGAGTGAAGCCACAGACTCTTACGTGGAGAGTGCACTGACCTGTAGGTCAGGACCATCAGAGAGGCAAGGTTGCCCTTTCCTTTTAAAAGGCCCTGTGGTCTGGGGAGAAA	1	+	chr3:119536254-119536373
NR1I2	GACCATCAGAGAGGCAAGGTTGCCCTTTCCTTTTAAAAGGCCCTGTGGTCTGGGGAGAAATCCCTCAGATCCCACTAAAGTGTCAAGGTGTGGAAGGGACCAAGCGACCAAGGATGGGCC	1	+	chr3:119536314-119536433
NR1I2	TCCCTCAGATCCCACTAAAGTGTCAAGGTGTGGAAGGGACCAAGCGACCAAGGATGGGCCATCTGGGGTCTATGCCCACATACCCACGTTTGTTCGCTTCCTGAGTCTTTTCATTGCTAC	1	+	chr3:119536374-119536493
NR1I2	ATCTGGGGTCTATGCCCACATACCCACGTTTGTTCGCTTCCTGAGTCTTTTCATTGCTACCTCTAATAGTCCTGTCTCCCACTTCCCACTCGTTCCCCTCCTCTTCCGAGCTGCTTTGTG	1	+	chr3:119536434-119536553
NR1I2	CTCTAATAGTCCTGTCTCCCACTTCCCACTCGTTCCCCTCCTCTTCCGAGCTGCTTTGTGGGCTCCAGGCCTGTACTCATCGGCAGGCGCATGAGTATCTGTGGGAGTCCTCTAGAGAGA	1	+	chr3:119536494-119536613
NR1I2	GGCTCCAGGCCTGTACTCATCGGCAGGCGCATGAGTATCTGTGGGAGTCCTCTAGAGAGATGAGAAGCCAGGAGGCCTGCACCAAATGTCAGAAGCTTGGCATGACCTCATTCCGGCCAC	1	+	chr3:119536554-119536673
NR1I2	TGAGAAGCCAGGAGGCCTGCACCAAATGTCAGAAGCTTGGCATGACCTCATTCCGGCCACATCATTCTGTGTCTCTGCATCCATTTGAACACATTATTAAGCACCGATAATAGGTAGCCT	1	+	chr3:119536614-119536733
NR1I2	ATCATTCTGTGTCTCTGCATCCATTTGAACACATTATTAAGCACCGATAATAGGTAGCCTGCTGTGGGGTATACAGCATTGACTCAGATATAGATCCTGAGCTCACAGAGTTTATAGTTA	1	+	chr3:119536674-119536793
NR1I2	ACACAAACGATTTGGATCAAAAGGAGAAATGATAAGTGACAAAAGCAGCACAAGGAATTTCCCTGTGTGGATGCTGAGCTGTGATGGCGGGCACTGGGTACCCAAGTGAAGGTTCCCAAG	1	+	chr3:119536809-119536928
NR1I2	CCCTGTGTGGATGCTGAGCTGTGATGGCGGGCACTGGGTACCCAAGTGAAGGTTCCCAAGGACATGAGTCTGTAGGAGCAAGGGCACAAACTGCAGCTGTGAGTGCGTGTGTGTGATTTG	1	+	chr3:119536869-119536988
NR1I2	GACATGAGTCTGTAGGAGCAAGGGCACAAACTGCAGCTGTGAGTGCGTGTGTGTGATTTGGTGTAGGTAGGTCTGTTTGCCACTTGATGGGGCCTGGGTTTGTTCCTGGGGCTGGAATGC	1	+	chr3:119536929-119537048
NR1I2	GTGTAGGTAGGTCTGTTTGCCACTTGATGGGGCCTGGGTTTGTTCCTGGGGCTGGAATGCTGGGTATGCTCTGTGACAAGGCTACGCTGACAATCAGTTAAACACACCGGAGAAGAACCA	1	+	chr3:119536989-119537108
NR1I2	TGGGTATGCTCTGTGACAAGGCTACGCTGACAATCAGTTAAACACACCGGAGAAGAACCATTTACATGCACCTTATATTTCTGTGTACACATCTATTCTCAAAGCTAAAGGGTATGAAAG	1	+	chr3:119537049-119537168
NR1I2	TTTACATGCACCTTATATTTCTGTGTACACATCTATTCTCAAAGCTAAAGGGTATGAAAGTGCCTGCCTTGTTTATAGCCACTTGTGAGTAAAAATTTTTTTGCATTTTCACAAATTATA	1	+	chr3:119537109-119537228
NR1I2	TGCCTGCCTTGTTTATAGCCACTTGTGAGTAAAAATTTTTTTGCATTTTCACAAATTATACTTTATATAAGGCATTCCACACCTAAGAACTAGTTTTGGGAAATGTAGCCCTGGGTTTAA	1	+	chr3:119537169-119537288
NR1I2	CTTTATATAAGGCATTCCACACCTAAGAACTAGTTTTGGGAAATGTAGCCCTGGGTTTAATGTCAAATCAAGGCAAAAGGAATTAAATAATGTACTTTTGGCTAGAGGGGTAAACTTTTT	1	+	chr3:119537229-119537348
NR1I3	ACTATCCCCATGACCGCATGAAGAGGCAGTTATTGCTTTAGTCTTTCATTGCAACCACTGGGCTCCCTTTGAACCCGGCCCAATCTTTGGTCCCAGCATTTTCCCACTCCAGTGTATCCA	1	+	chr1:161199427-161199546
NR1I3	GGCTCCCTTTGAACCCGGCCCAATCTTTGGTCCCAGCATTTTCCCACTCCAGTGTATCCAGGGTGTTCCAGGTGAGCTGGGGAAGGAAGTGAGCATGGCCTCAGCTGCAGATCTCCTGGA	1	+	chr1:161199487-161199606
NR1I3	ACTCCAGTGTATCCAGGGTGTTCCAGGTGAGCTGGGGAAGGAAGTGAGCATGGCCTCAGCTGCAGATCTCCTGGAGCAGCGGCATCATGGCAGACAGGCCCTGGATGTGCTGGATTTGGT	1	+	chr1:161199532-161199651
NR1I3	TGCAGATCTCCTGGAGCAGCGGCATCATGGCAGACAGGCCCTGGATGTGCTGGATTTGGTACCCGTAGGCCTCATTAATGCTCCGGAGCTCAGCCAGCAGGCCTAGCAACTTCGCATACA	1	+	chr1:161199592-161199711
NR1I3	ACCCGTAGGCCTCATTAATGCTCCGGAGCTCAGCCAGCAGGCCTAGCAACTTCGCATACAGAAACCTTTGGAGGAAGTAGTGGGGTTGCCAGGAAAACAGGAGGGAAATAAGGCAGTTGG	1	+	chr1:161199652-161199771
NR1I3	GGACAGTAAAAAAACATTCCTCCCAAGCTCAATGTTTCACCAACCCCTTCCTGCCCTGGTGTGGCCTCCAAGCCCTCAGTGTCCCACCGTACCGATCCCGGGGCCTTCGCTGCTGGCCCT	1	+	chr1:161200511-161200630
NR1I3	GTGGCCTCCAAGCCCTCAGTGTCCCACCGTACCGATCCCGGGGCCTTCGCTGCTGGCCCTTGATGTAGCTTTGCAGAGTCAGTGCCATCTCCTCTTGCAGCTGATCAATCTCATCTCTCT	1	+	chr1:161200571-161200690
NR1I3	TGATGTAGCTTTGCAGAGTCAGTGCCATCTCCTCTTGCAGCTGATCAATCTCATCTCTCTGGGTAACTCCAGGTCGGTCTGTAAGATAGGGAGCTGGGAAGGACAAGTTGGGTGGCAGGG	1	+	chr1:161200631-161200750
NR1I3	TGATAGCTAGGCTAGAAGGCCTGGGTGGATGGACTCAAGGAGCTGAGTATTTGGGCAGAGGTGGTGCAGCAAAAGGCTCTGGGCTTTGGGAGGTGCTCACCAGGAGAGAAGAGGGCCATG	1	+	chr1:161200807-161200926
NR1I3	GTGGTGCAGCAAAAGGCTCTGGGCTTTGGGAGGTGCTCACCAGGAGAGAAGAGGGCCATGGCAGCCAAGAGCACATACTCAGGCTCTTGGAGCTGCAGTTTTCGTAGTGTTCCATGGAAG	1	+	chr1:161200867-161200986
NR1I3	GCAGCCAAGAGCACATACTCAGGCTCTTGGAGCTGCAGTTTTCGTAGTGTTCCATGGAAGTGAAAGAGCAACTCCAAAAACTCTACCTGGAACCCCACTGTGGGAGATACTAGGATTAGG	1	+	chr1:161200927-161201046
NR1I3	CCTGACCACATCCTGTACCATGAGGACACATGCCCCCTATTGCTCTAGCACCATCTCACCACGGGCTCCATCTTCAATTGTGTAGCGAAGAGGCCCGCAGAGGAAGTTTTGTGTTTGGAG	1	+	chr1:161201060-161201179
NR1I3	ACGGGCTCCATCTTCAATTGTGTAGCGAAGAGGCCCGCAGAGGAAGTTTTGTGTTTGGAGACAGAAAGTGGTATTGAGTACGATGTGACAGATTTCCACAGCTGCTCCCTTGAGAAGGGA	1	+	chr1:161201120-161201239
NR1I3	ACAGAAAGTGGTATTGAGTACGATGTGACAGATTTCCACAGCTGCTCCCTTGAGAAGGGAGATCTGGTCTTCAATGGGCAGGGAACTGTGGAAAGCAGGAAACAAGGACACTTTTCAATT	1	+	chr1:161201180-161201299
NR1I3	ACAATTTACTGAAGTGTTTGCCTCCTGAAAGATGAGGGGAGGTCACTCACCGGAAGACGGGCAGGTCCTTAGTAAACTTGATGACTTGCAGTACCATGAAAGTGTTGATGTCTGCGAAGT	1	+	chr1:161202547-161202666
NR1I3	GCAGGTCCTTAGTAAACTTGATGACTTGCAGTACCATGAAAGTGTTGATGTCTGCGAAGTGTGTGACCAGAGGCAGCACAGGGGCCAGGGTGGGCAAGGGCTGGTGATGGATGAACAGAT	1	+	chr1:161202607-161202726
NR1I3	GTGTGACCAGAGGCAGCACAGGGGCCAGGGTGGGCAAGGGCTGGTGATGGATGAACAGATGAGCTGGAGGCTGCAATGATCAGAACATTAGCTAGAGGCTCTGGCCCTAGGGCCCTCCTT	1	+	chr1:161202667-161202786
NR1I3	AGTTGTATTCCAACCCAAATCCTGTCGGTGCTCACCCTAAACTGCACAAACTGTTCAAACATGGTGCCCATGTGGCGGGTGTGGGCCCCCAGGAGTGTCCGGATCAGCTCTTCTTGCTCC	1	+	chr1:161202924-161203043
NR1I3	ATGGTGCCCATGTGGCGGGTGTGGGCCCCCAGGAGTGTCCGGATCAGCTCTTCTTGCTCCTTACTCAGTTGCACAGGTGTTTGCTGTGCCCGCCGCTGGGCCTGCTTTGCTCGCCGCAAT	1	+	chr1:161202984-161203103
NR1I3	TTACTCAGTTGCACAGGTGTTTGCTGTGCCCGCCGCTGGGCCTGCTTTGCTCGCCGCAATGCCAGGGCTTCTGCCGACAGTATCACTGTGCCAGGCAAGAGATCATGACAAAGCTGTTGA	1	+	chr1:161203044-161203163
NR1I3	AAGGACAAAGACAGACGCAGTCAATGGATTCTTGAGATGTAGGGGGCCAACTCACTGTCTTTCCTCATGCCAGCATCTAAGCACTTCTGCAACCTGCAGGCTGGGCAGTGGCGCCTCTGA	1	+	chr1:161205582-161205701
NR1I3	TTCCTCATGCCAGCATCTAAGCACTTCTGCAACCTGCAGGCTGGGCAGTGGCGCCTCTGAGTCTTGCTGACTTCACAGCTTCCAGCAAAGGGGCAGGTGGGACCAATGCTTTTGCTGACT	1	+	chr1:161205642-161205761
NR1I3	GTCTTGCTGACTTCACAGCTTCCAGCAAAGGGGCAGGTGGGACCAATGCTTTTGCTGACTGTTCTCCTGTGAGACACAGAGATGTTGTTAGAGTCTGGGATGCAATGGATAGGTGAGGGG	1	+	chr1:161205702-161205821
NR1I3	ATAGGGAGTTTGGTTTGGAGGGCTATTTCCATTGGGGAGGAGACTCTCACCTGAAGAAACCCTTGCAGCCCTCACAAGTCAGCGCATTAAAGTGGTAGCCTGTGGCTTGGTCCCCACATA	1	+	chr1:161206199-161206318
NR1I3	CCTTGCAGCCCTCACAAGTCAGCGCATTAAAGTGGTAGCCTGTGGCTTGGTCCCCACATACCACACAGTTCCTCAGCTCATCTTCCCTACTGGCCATGACGTCACGTGTTGGGGTGGCTG	1	+	chr1:161206259-161206378
NR1I3	CCACACAGTTCCTCAGCTCATCTTCCCTACTGGCCATGACGTCACGTGTTGGGGTGGCTGTCACAGACTCCTGAATGTAGGAGGGGTCAGCAGTCAGTTTTGGGCCACCCTTGACCCTTT	1	+	chr1:161206319-161206438
NR1I3	TCCCCAACAGATTTCCTACCTGCTTCTCTTAGGCAGCATGTCACCTGCAGGCCACAGAATCTGGTATGGAATGCCTCTCCCCAAACTCCCACGCTGTTGCTGGTTTTCCTCTGATCTCAG	1	+	chr1:161207812-161207931
NR1I3	CTGGTATGGAATGCCTCTCCCCAAACTCCCACGCTGTTGCTGGTTTTCCTCTGATCTCAGGAGTTGCCAGTGATTGGAGTTAGGGATTATGACCCGTAGTATCTGGAAAACAAGAGATGT	1	+	chr1:161207872-161207991
NR1I3	GAGTTGCCAGTGATTGGAGTTAGGGATTATGACCCGTAGTATCTGGAAAACAAGAGATGTCTGTTTTATGTGGCCTCCAGTTGCTCTCAGTGACTGTGGGGTTAGGGCACAGACCCTGGA	1	+	chr1:161207932-161208051
NR1I3	CTGTTTTATGTGGCCTCCAGTTGCTCTCAGTGACTGTGGGGTTAGGGCACAGACCCTGGACTCAGGGCAAAGGCCTGGGTGGGAGGTTTTCCCAGCATGACAAAAGTGCTGGTTGGTGGC	1	+	chr1:161207992-161208111
ORM1	CCAAGTGCTGGCAGGATTGTGTCACAGACACAGAGTAAACTTTTGCTGGGCTCCAAGTGACCGCCCATAGTTTATTATAAAGGTGACTGCACCCTGCAGCCACCAGCACTGCCTGGCTCC	1	+	chr9:117085274-117085393
ORM1	CCGCCCATAGTTTATTATAAAGGTGACTGCACCCTGCAGCCACCAGCACTGCCTGGCTCCACGTGCCTCCTGGTCTCAGTATGGCGCTGTCCTGGGTTCTTACAGTCCTGAGCCTCCTAC	1	+	chr9:117085334-117085453
ORM1	ACGTGCCTCCTGGTCTCAGTATGGCGCTGTCCTGGGTTCTTACAGTCCTGAGCCTCCTACCTCTGCTGGAAGCCCAGATCCCATTGTGTGCCAACCTAGTACCGGTGCCCATCACCAACG	1	+	chr9:117085394-117085513
ORM1	CTCTGCTGGAAGCCCAGATCCCATTGTGTGCCAACCTAGTACCGGTGCCCATCACCAACGCCACCCTGGACCGGGTGAGTGCCTGGGCTAGCCCTGTCCTGAGCACATGGGCAGCTGCCT	1	+	chr9:117085454-117085573
ORM1	CCACCCTGGACCGGGTGAGTGCCTGGGCTAGCCCTGTCCTGAGCACATGGGCAGCTGCCTCCCTTCTCTGGGCTTCCCTTTCCCTGCTGGCTGTGGTCGGACCCCCACTCCCGGCTCTGC	2	+	chr9:117085514-117085633
ORM1	CCCTTCTCTGGGCTTCCCTTTCCCTGCTGGCTGTGGTCGGACCCCCACTCCCGGCTCTGCCTTTTTCTCTTCTGGGTCCCCAGGGTGAAATTCTCACCAGCCCAGGGGACTCTGGAGGCA	1	+	chr9:117085574-117085693
ORM1	CTTTTTCTCTTCTGGGTCCCCAGGGTGAAATTCTCACCAGCCCAGGGGACTCTGGAGGCACCCCCTGCCTCCAAACACAGAAGCCTCACTGCAGAGTCCTTCACGGAGGACGGTTCTGTG	1	+	chr9:117085634-117085753
ORM1	CCCCCTGCCTCCAAACACAGAAGCCTCACTGCAGAGTCCTTCACGGAGGACGGTTCTGTGCTGGGCCTGGAGGGGCTGCCTGGGGGGCAATGACTGATCCTCAGGGTGAGCTCCTGCATG	1	+	chr9:117085694-117085813
ORM1	CTGGGCCTGGAGGGGCTGCCTGGGGGGCAATGACTGATCCTCAGGGTGAGCTCCTGCATGCGCACTGCCCACCAGGGGCCTCATCTCCCCATCTGCAAAATCAGGGAGAGATCTGCCTGA	1	+	chr9:117085754-117085873
ORM1	CGCACTGCCCACCAGGGGCCTCATCTCCCCATCTGCAAAATCAGGGAGAGATCTGCCTGAGTCTCCTCCCAGCTGACAGTCAAAGATTCAGCATCAAGCCCCCATCACCAGCTCCCACCT	1	+	chr9:117085814-117085933
ORM1	GTCTCCTCCCAGCTGACAGTCAAAGATTCAGCATCAAGCCCCCATCACCAGCTCCCACCTTCTCCCCAGATCACTGGCAAGTGGTTTTATATCGCATCGGCCTTTCGAAACGAGGAGTAC	1	+	chr9:117085874-117085993
ORM1	TCTCCCCAGATCACTGGCAAGTGGTTTTATATCGCATCGGCCTTTCGAAACGAGGAGTACAATAAGTCGGTTCAGGAGATCCAAGCAACCTTCTTTTACTTCACCCCCAACAAGACAGAG	1	+	chr9:117085934-117086053
ORM1	AATAAGTCGGTTCAGGAGATCCAAGCAACCTTCTTTTACTTCACCCCCAACAAGACAGAGGACACGATCTTTCTCAGAGAGTACCAGACCCGGTGAGAGCCCCCATTCCAATGCACCCCC	1	+	chr9:117085994-117086113
ORM1	TTGGCCACTTCTCAATAATCTTCCTGTTTTCCTTCCGCCTTCTGTTTGGCTTTAGACAGGACCAGTGCATCTATAACACCACCTACCTGAATGTCCAGCGGGAAAATGGGACCATCTCCA	1	+	chr9:117086243-117086362
ORM1	ACCAGTGCATCTATAACACCACCTACCTGAATGTCCAGCGGGAAAATGGGACCATCTCCAGATACGGTGAGGGCCAGCCCTCAGGCAGGAGGGTTCACTGTGGGAACAGGGCAGGCCAGC	1	+	chr9:117086303-117086422
ORM1	CACCTGTAAGACAGACACCATTGTGCCATCCCATGTTCTCACCCAGAGGCTCCTTTTCTCTTCCAGTGGGAGGCCAAGAGCATTTCGCTCACTTGCTGATCCTCAGGGACACCAAGACCT	1	+	chr9:117087004-117087123
ORM1	TTCCAGTGGGAGGCCAAGAGCATTTCGCTCACTTGCTGATCCTCAGGGACACCAAGACCTACATGCTTGCTTTTGACGTGAACGATGAGAAGAACTGGGGGCTGTCTGTCTATGGTAGGC	1	+	chr9:117087064-117087183
ORM1	ACATGCTTGCTTTTGACGTGAACGATGAGAAGAACTGGGGGCTGTCTGTCTATGGTAGGCATGCTTAGCAGCCCCAAACTCATGCCCCTCTCAGGCCTCACCCCCCATTCACCCACCCCT	1	+	chr9:117087124-117087243
ORM1	CTCCTTGCTCCCCCTGCAGCTGACAAGCCAGAGACGACCAAGGAGCAACTGGGAGAGTTCTACGAAGCTCTCGACTGCTTGCGCATTCCCAAGTCAGATGTCGTGTACACCGATTGGAAA	1	+	chr9:117087310-117087429
ORM1	TACGAAGCTCTCGACTGCTTGCGCATTCCCAAGTCAGATGTCGTGTACACCGATTGGAAAAAGGTAAACGCAAGGGATTGGACAGTGCCCACCTTGTCCATGGCCCAACTTGGGCAGCCC	1	+	chr9:117087370-117087489
ORM1	AAGGTAAACGCAAGGGATTGGACAGTGCCCACCTTGTCCATGGCCCAACTTGGGCAGCCCCAGAGGCCCAGAGCAGGAGAGCTGCCAGGCAAGGCTGCACAGCTAGGCAGATCTTCTGCT	1	+	chr9:117087430-117087549
ORM1	CCACCCTGTCCCCATGCCTCTGCTTCTCCCTCACCCCAATTCCCCGCTGCCTTCTAGGATAAGTGTGAGCCACTGGAGAAGCAGCACGAGAAGGAGAGGAAACAGGAGGAGGGGGAATCC	1	+	chr9:117088515-117088634
ORM1	AAGTGTGAGCCACTGGAGAAGCAGCACGAGAAGGAGAGGAAACAGGAGGAGGGGGAATCCTAGCAGGACACAGCCTTGGATCAGGACAGAGACTTGGGGGCCATCCTGCCCCTCCAACCC	1	+	chr9:117088575-117088694
PPP2R2A	GGGCACAGGCGCAGCAGGAAGGGGGCGTGGCCAAGAGCCGCCCGGCCGCTCCCCCGCCCCTCCCCCTCCGCTCTCCGCCCCAGCCCGGCGGCTCCGCCCCCTAGGTGACGTCACTGGCCA	2	+	chr8:26148905-26149024
PPP2R2A	TCCCCCTCCGCTCTCCGCCCCAGCCCGGCGGCTCCGCCCCCTAGGTGACGTCACTGGCCAGGCCAGCCGGCGCCATTTTGAAAGTGGAGTCGCCTGCCCCTGCCGCTGCCGCCGCCGCCG	2	+	chr8:26148965-26149084
PPP2R2A	GGAGAAAGAGCACGAGCGGGGAAGCCCCAGAGTGAAATCTAGCATCCTGCCGGCTGGTCTGCCCGCCCCTCCTTCCTTTTCCCCCCGGCCCCCGTCCCCTCCCCCCGCAGGTGCCATCCG	2	+	chr8:26149114-26149233
PPP2R2A	GCCCGCCCCTCCTTCCTTTTCCCCCCGGCCCCCGTCCCCTCCCCCCGCAGGTGCCATCCGCCGCCATCCGCCCTCTCTACCCCCCCATCCCCAGGTGAGGGGGGTGAGTTCAGGAAGCGG	2	+	chr8:26149174-26149293
PPP2R2A	CCGCCATCCGCCCTCTCTACCCCCCCATCCCCAGGTGAGGGGGGTGAGTTCAGGAAGCGGAGACCCCGAGGAACCCAGCAGGGTCACCATTTGCAGCGCAACATGGCAGGTAAAGGAGAA	1	+	chr8:26149234-26149353
PPP2R2A	AGACCCCGAGGAACCCAGCAGGGTCACCATTTGCAGCGCAACATGGCAGGTAAAGGAGAAATCCCCCTCGCCCCCTGACAAGGCACCGCTTCCTTATTCCTCCCTCCATCACCCCCTAGC	1	+	chr8:26149294-26149413
PPP2R2A	ATCCCCCTCGCCCCCTGACAAGGCACCGCTTCCTTATTCCTCCCTCCATCACCCCCTAGCGACCGCCCGCGCCTCGCGCAGAGCCACAGGGCGCCCCTCGGGTTTGAGGGAGTAGGGTCC	2	+	chr8:26149354-26149473
PPP2R2A	GACCGCCCGCGCCTCGCGCAGAGCCACAGGGCGCCCCTCGGGTTTGAGGGAGTAGGGTCCAGAGGGGTGGGGTGGGGGCGGGGAGGGCTCCCGGGAGGCAAGTGGTCACGGTGAGAGTCA	2	+	chr8:26149414-26149533
PPP2R2A	GGGTGGGGGTGCGTGCAGATTTGTCCCTCCCGCTCGGGAGCCTGGTGGATCTTCTCCCACCTCCCCACCTTGCCCCCCGCCTTTATTTTTTTTTCCTGCAGGTCTTCATTTAATTTCTAT	1	+	chr8:26149619-26149738
PPP2R2A	CTCCCCACCTTGCCCCCCGCCTTTATTTTTTTTTCCTGCAGGTCTTCATTTAATTTCTATTTTTCCCCCTGCTGCAAGCCTTCTTGGGTGTATATACACATTTATTTTGCCTCGAGAAGG	1	+	chr8:26149679-26149798
PPP2R2A	TTTTCCCCCTGCTGCAAGCCTTCTTGGGTGTATATACACATTTATTTTGCCTCGAGAAGGAAGAGCGCCTTATAAGTTAAAATACAGTGGGGGCATATGTGTATTTTTTCCCCACTGTAG	1	+	chr8:26149739-26149858
PPP2R2A	AAGAGCGCCTTATAAGTTAAAATACAGTGGGGGCATATGTGTATTTTTTCCCCACTGTAGATGCCAATATTTTTGAGACTGGAAGCCTAAATTTTTTGTTTCGAACCATTTCGTTTCCGT	1	+	chr8:26149799-26149918
PPP2R2A	ATGCCAATATTTTTGAGACTGGAAGCCTAAATTTTTTGTTTCGAACCATTTCGTTTCCGTTTCTTCCCTTTTACCGCCGAAGAGTGCAAGGCCTTTCATGTACAGCAAGTTGCATGAAAA	1	+	chr8:26149859-26149978
PPP2R2A	TTGGAGTCAAGGGATGAGGTGAAGGGAGGCAGAACAAGCTTCCTTTGACAGTCTCTTTAGCAGCATTCATTTCGGTTTCTTTTCCTCTCTGTCTGGAGCCAGTGATTTGCTGGTAATGAA	1	+	chr8:26150559-26150678
PPP2R2A	CAGCATTCATTTCGGTTTCTTTTCCTCTCTGTCTGGAGCCAGTGATTTGCTGGTAATGAATGCAAAGAAATGGGTGTAGTGTTTGCTGTGTGTGCACTTTGGTGATAAGGTTCATATGAA	1	+	chr8:26150619-26150738
PPP2R2A	AAAGAAATGGGTGTAGTGTTTGCTGTGTGTGCACTTTGGTGATAAGGTTCATATGAATCATTACTCCTTACCCAGGCAGTAATGTTCCCGAAGTTTTCTCTTCGTTCTATGTTTCATGGT	1	+	chr8:26150682-26150801
PPP2R2A	TTACTCCTTACCCAGGCAGTAATGTTCCCGAAGTTTTCTCTTCGTTCTATGTTTCATGGTAGTTTAACCTTATTAACTCTTCTGCAGGCTTTTTGTACACTTAAGAAAACTCTTTAACTC	1	+	chr8:26150742-26150861
PPP2R2A	AGTTTAACCTTATTAACTCTTCTGCAGGCTTTTTGTACACTTAAGAAAACTCTTTAACTCTTGGTATTTACTTTTTTTCTGGTAGGTCTTGCCTGAATGTAAGGCTTTTACTGTATTTGA	1	+	chr8:26150802-26150921
PPP2R2A	GGAATCTTTTTTTTCTTTCTAATGCAGTACCAAGTATTGGGGACTAACCTCTTTCCAAACTGGTGCTCTTGGTGGTAGTTGTATGTGTGGGCAGAACTAGGCTGTTAGTATCATGCCAAC	1	+	chr8:26150985-26151104
PPP2R2A	TGGTGCTCTTGGTGGTAGTTGTATGTGTGGGCAGAACTAGGCTGTTAGTATCATGCCAACCATGGATACCATCTTTGTGTTTACGAGAGTCAACATAAGCAGAACTCGGTTTTAATTGGT	1	+	chr8:26151045-26151164
PPP2R2A	CATGGATACCATCTTTGTGTTTACGAGAGTCAACATAAGCAGAACTCGGTTTTAATTGGTATGTTTTCTTTTTCCAGGAGCTGGAGGAGGGAATGATATTCAGTGGTGTTTTTCTCAGGT	1	+	chr8:26151105-26151224
PPP2R2A	ATGTTTTCTTTTTCCAGGAGCTGGAGGAGGGAATGATATTCAGTGGTGTTTTTCTCAGGTGAAAGGAGCAGTAGATGATGATGTAGCAGAAGGTAAGAAAGCGTTTAATGCAAAATTTGG	1	+	chr8:26151165-26151284
PPP2R2A	GAAAGGAGCAGTAGATGATGATGTAGCAGAAGGTAAGAAAGCGTTTAATGCAAAATTTGGATATATAATTTTTGCAGAAATGTTTCCTACTGGAGGATTTCCTTGAAGCCGAGACTGCTA	1	+	chr8:26151225-26151344
PPP2R2A	CATCACACACTATGATTAAATTGGACGTCAGTGCTTAAATTGTTATGACCACGCACACATTCTCTGCTGAACCAGTAGTGCTCTGCAGTGTTTATTTCATCCTCAAGGTAATACAGTAAT	1	+	chr8:26156018-26156137
PPP2R2A	TCTCTGCTGAACCAGTAGTGCTCTGCAGTGTTTATTTCATCCTCAAGGTAATACAGTAATTGCTTGTTTGTTAATTTGACTATTTGGTTTTTTAAAAAACGTAATCAATCTGGAACATTA	1	+	chr8:26156078-26156197
PPP2R2A	AGGTAATACAGTTATAACCCTCTTTGCACTTTGATTAATTTCTTTCAGATCACTTATTTGAGACATAGTCCTCAAGTGGAATTATGAAATCAAAGAGTGACTCCATAAAGTGCCTCACAA	1	+	chr8:26190954-26191073
PPP2R2A	AGACATAGTCCTCAAGTGGAATTATGAAATCAAAGAGTGACTCCATAAAGTGCCTCACAACACAAGAGCTGAGGTATTTAGAGAATGCCAAGGCTACTAATAATTTAGTCTTTTAATGGA	1	+	chr8:26191014-26191133
PPP2R2A	GAAAAACTAATATCTTTTTTTGTTTTGTCTCAATTATACAGCAGATATAATTTCTACAGTAGAATTTAATCATTCTGGAGAATTACTAGCAACAGGAGATAAAGGTGGTAGAGTTGTCAT	1	+	chr8:26196365-26196484
PPP2R2A	AGAATTTAATCATTCTGGAGAATTACTAGCAACAGGAGATAAAGGTGGTAGAGTTGTCATCTTTCAACAGGAGCAGGAGGTAAGTGTTTAAAGTTTATTGTCTAAATTTCAGTTTGATCT	1	+	chr8:26196425-26196544
PPP2R2A	GAAATTCCTTAAATAAGCAAAGAATCTAGTAATAATACTACTACTTTGCACTTCTATAGCGCCTTTGACCTGAGGATCTCAAAGTGCTTTACAAACACTAATGAATTAATCCTCACAACA	1	+	chr8:26197360-26197479
PPP2R2A	TATTTGATTATTTTGAAATATTTTTCAACAATGGTCCATATATTTTTGTTTTCATTTTAGAACAAAATCCAGTCTCATAGCAGAGGAGAATATAATGTTTACAGCACCTTCCAGAGCCAT	1	+	chr8:26211924-26212043
PPP2R2A	AACAAAATCCAGTCTCATAGCAGAGGAGAATATAATGTTTACAGCACCTTCCAGAGCCATGAACCAGAGTTTGACTACTTGAAAAGTTTAGAAATAGAAGAAAAGATCAACAAAATTAGG	1	+	chr8:26211984-26212103
PPP2R2A	GAACCAGAGTTTGACTACTTGAAAAGTTTAGAAATAGAAGAAAAGATCAACAAAATTAGGTGGTTACCCCAGAAAAATGCTGCTCAGTTTTTATTGTCTACCAATGGTAAGTATACATAT	1	+	chr8:26212044-26212163
PPP2R2A	TAAGACGTGGATACATACTCTTCCCTACAGGGAGTATAACTTATTTCTCCCTTTAAGTACAGGCTGGATTTAGTGACTCACTTCCAAAGAACAGAATATGGCAAGGGTGAAAGAGTCATT	1	+	chr8:26216366-26216485
PPP2R2A	AGGCTGGATTTAGTGACTCACTTCCAAAGAACAGAATATGGCAAGGGTGAAAGAGTCATTGTATAGTGGAGAAGCCTGGCAAACATTGTCTTAACCAAATGACCCAAGTTAACGCCACCA	1	+	chr8:26216426-26216545
PPP2R2A	GTATAGTGGAGAAGCCTGGCAAACATTGTCTTAACCAAATGACCCAAGTTAACGCCACCAGCTGTAAGTCATGTTGATACCATGTATCCCTTTGAACAATGCTGTGAGAAGTCACTTCAT	1	+	chr8:26216486-26216605
PPP2R2A	TTAAATGCCTTAAAATGTTTTTCTTCTTCAGTATTTTAAGGACTTTTCTTTATTTTCTTCCCAGATAAAACAATAAAATTATGGAAAATCAGTGAAAGGGACAAAAGACCAGAAGGGTAT	1	+	chr8:26217621-26217740
PPP2R2A	CCAGATAAAACAATAAAATTATGGAAAATCAGTGAAAGGGACAAAAGACCAGAAGGGTATAACTTGAAAGAGGAGGATGGAAGGTATAGAGATCCTACTACAGTTACTACACTACGAGTA	1	+	chr8:26217681-26217800
PPP2R2A	AACTTGAAAGAGGAGGATGGAAGGTATAGAGATCCTACTACAGTTACTACACTACGAGTAAGTACATAAGAAAAAAATGTCACAGATAGTGCTTGTATTCATATTATATAGCCCAAATCC	1	+	chr8:26217741-26217860
PPP2R2A	TTCTTTGGAAATCAAAAAAGTAGATACAGATCAAATCTTCTAGTTGTAGCTAAAAAATACCAAGAATTAGATGTTATGGGTTAATTTTCTTTTTAGCCTCTTTAATCTGAACCATAAACA	1	+	chr8:26218092-26218211
PPP2R2A	CAAGAATTAGATGTTATGGGTTAATTTTCTTTTTAGCCTCTTTAATCTGAACCATAAACATTTATTAGCTTGGCATGTCTTTCAAGCAAAATATTGAAACTAAGAACTGCAAATTCTAAT	1	+	chr8:26218152-26218271
PPP2R2A	TTTATTAGCTTGGCATGTCTTTCAAGCAAAATATTGAAACTAAGAACTGCAAATTCTAATAGTATTGCAACCAGTAAAAGAAGATATATTATCCACATTGTTCATTTTTTCTTCAGCACT	1	+	chr8:26218212-26218331
PPP2R2A	AGTATTGCAACCAGTAAAAGAAGATATATTATCCACATTGTTCATTTTTTCTTCAGCACTCGAAAGGATCAACATCAGTTGCTTTTTAAAACTAAATCTATGTAATATTGTTCTATTTTA	1	+	chr8:26218272-26218391
PPP2R2A	CGAAAGGATCAACATCAGTTGCTTTTTAAAACTAAATCTATGTAATATTGTTCTATTTTATGTTCTCAAAAACTGAAATAATGAAGTTTTCTGAATCTTAATTGCTATTTGAAACTGAGC	1	+	chr8:26218332-26218451
PPP2R2A	TGTTCTCAAAAACTGAAATAATGAAGTTTTCTGAATCTTAATTGCTATTTGAAACTGAGCCTTTTGTAATTTCTGTTTTTCATGTGTCTTATTGACAGGTGCCAGTCTTTAGGCCTATGG	1	+	chr8:26218392-26218511
PPP2R2A	CTTTTGTAATTTCTGTTTTTCATGTGTCTTATTGACAGGTGCCAGTCTTTAGGCCTATGGATCTAATGGTTGAGGCCAGTCCACGAAGAATATTTGCCAATGCTCATACATATCACATCA	1	+	chr8:26218452-26218571
PPP2R2A	ATCTAATGGTTGAGGCCAGTCCACGAAGAATATTTGCCAATGCTCATACATATCACATCAACTCAATTTCTATTAATAGTGATTATGAAACATATTTATCTGCAGATGATTTGCGGATTA	1	+	chr8:26218512-26218631
PPP2R2A	ACTCAATTTCTATTAATAGTGATTATGAAACATATTTATCTGCAGATGATTTGCGGATTAATCTTTGGCATCTGGAAATTACAGACAGGAGTTTTAGTATCCATTTGGTTTTCTTTGGTG	1	+	chr8:26218572-26218691
PPP2R2A	AAATGTTATCTAGACATTGTGGATATCAAGCCTGCCAATATGGAAGAGCTAACAGAGGTGATTACAGCAGCAGAATTTCATCCAAACAGCTGTAACACATTTGTATACAGCAGCAGTAAA	1	+	chr8:26220187-26220306
PPP2R2A	ATTACAGCAGCAGAATTTCATCCAAACAGCTGTAACACATTTGTATACAGCAGCAGTAAAGGAACTATTCGGCTATGTGACATGAGGGCATCTGCCCTCTGTGATAGACATTCTAAATGT	1	+	chr8:26220247-26220366
PPP2R2A	GGAACTATTCGGCTATGTGACATGAGGGCATCTGCCCTCTGTGATAGACATTCTAAATGTAAGTTTATTGTATCTTTCCTTAAAATGATTACATATTCTGTTTGTCTGAAATAAGCCTCA	1	+	chr8:26220307-26220426
PPP2R2A	AAGTTTATTGTATCTTTCCTTAAAATGATTACATATTCTGTTTGTCTGAAATAAGCCTCAGACATGATAAGTACAATTACAGAGGTTCAAAGTCTTAAACCCGTGTGTCCAGAGCCACTT	1	+	chr8:26220367-26220486
PPP2R2A	GACATGATAAGTACAATTACAGAGGTTCAAAGTCTTAAACCCGTGTGTCCAGAGCCACTTGTACCCTTGGTAATCTGCCTACCTCCTCATGAGGCATTCCAGGTTATTCCTGGAAGCTCT	1	+	chr8:26220427-26220546
PPP2R2A	GTACCCTTGGTAATCTGCCTACCTCCTCATGAGGCATTCCAGGTTATTCCTGGAAGCTCTCTTGGGGGGCATGTCTATTGATTGCCAAGGAATATATCTCTCATGGAATGCTGTTGTTCT	1	+	chr8:26220487-26220606
PPP2R2A	CTTGGGGGGCATGTCTATTGATTGCCAAGGAATATATCTCTCATGGAATGCTGTTGTTCTTTGGTAACTTGCGGTTGGGCTCTGTAACCTTGTATTGAAGTAGAGCTGTTCCTTTCTTTC	1	+	chr8:26220547-26220666
PPP2R2A	TTGGTAACTTGCGGTTGGGCTCTGTAACCTTGTATTGAAGTAGAGCTGTTCCTTTCTTTCCCATCCTCCCTTCCTACTTTGAGCTTCCTAGGAAGATTTCTTCTGAGGTTTCCTTGGCTT	1	+	chr8:26220607-26220726
PPP2R2A	AAAAAAAACAACTTTGGTTTAAAAACTTCAGGATACAATATTCTTGTCTTGTTGAATATTAACTCATGAAAATTGATACATGCCTGTTACCAAAATAATTTTACCTGGCTACTAGAAAAT	1	+	chr8:26220738-26220857
PPP2R2A	AACTCATGAAAATTGATACATGCCTGTTACCAAAATAATTTTACCTGGCTACTAGAAAATAAGATCCTGGTATGAATTTGGGATGGGCGAGGATGGTGTGTTTCTCATGGTGATGATACA	1	+	chr8:26220798-26220917
PPP2R2A	AAGATCCTGGTATGAATTTGGGATGGGCGAGGATGGTGTGTTTCTCATGGTGATGATACAGGCAGTCAGTGAGGCATATTGCAGGAATAATACCAATAAACCTGGTGCACTGAAGTCAGA	1	+	chr8:26220858-26220977
PPP2R2A	GGCAGTCAGTGAGGCATATTGCAGGAATAATACCAATAAACCTGGTGCACTGAAGTCAGAAGTCCCAGGTGAGTCTGGTTCTAAATTAGTCATATGACTGGAAGTATACTGCATACTTAT	1	+	chr8:26220918-26221037
PPP2R2A	AGTCCCAGGTGAGTCTGGTTCTAAATTAGTCATATGACTGGAAGTATACTGCATACTTATGCATCTTCAACTTCAATATTCAATTAAACTAAGAAGCTTTCAGGAGAATTCTAGCCAGAG	1	+	chr8:26220978-26221097
PPP2R2A	GCATCTTCAACTTCAATATTCAATTAAACTAAGAAGCTTTCAGGAGAATTCTAGCCAGAGAGATGTTTTTCAGTTCTTTATTAGCCTGGCATTTTACCTCACTTGTAGGGAGTTTGTGAA	1	+	chr8:26221038-26221157
PPP2R2A	AGATGTTTTTCAGTTCTTTATTAGCCTGGCATTTTACCTCACTTGTAGGGAGTTTGTGAATGGTTGTTTAGGAAATGCTTTGTCCAAGCCAGAATATTGTACACCTTGCCCTTTTTGTGT	1	+	chr8:26221098-26221217
PPP2R2A	TGTTGTTTTGTTTTGTTTTTAGTGTTTGAAGAACCTGAAGATCCCAGTAACAGGTCATTTTTTTCCGAAATCATCTCCTCTATTTCGGATGTAAAATTCAGCCATAGTGGTCGATATATG	1	+	chr8:26221215-26221334
PPP2R2A	TTTTCCGAAATCATCTCCTCTATTTCGGATGTAAAATTCAGCCATAGTGGTCGATATATGATGACTAGAGACTATTTGTCAGTCAAAATTTGGGACTTAAATATGGAAAACAGGCCTGTG	1	+	chr8:26221275-26221394
PPP2R2A	ATGACTAGAGACTATTTGTCAGTCAAAATTTGGGACTTAAATATGGAAAACAGGCCTGTGGAAACATACCAGGTATTTGAGTTTTTTCTTTCAATGAGCATATACCCTGTTTACTTTGAA	1	+	chr8:26221335-26221454
PPP2R2A	CTTAGCTTCATACTGATGTATAGTGAGAAACTCTATAATGTGCATTCTAAAATGTTGCTAAATTATGATAATCTACCTAATTTTACCTGATTTGCTACTTTTCTACTTATAAACAGTTGG	1	+	chr8:26222578-26222697
PPP2R2A	AATTATGATAATCTACCTAATTTTACCTGATTTGCTACTTTTCTACTTATAAACAGTTGGAGTAGTGATTAAAAGTAGTCACATTATAGGCAAATGTATCATATATAGATAAAACTATTT	1	+	chr8:26222638-26222757
PPP2R2A	AGTAGTGATTAAAAGTAGTCACATTATAGGCAAATGTATCATATATAGATAAAACTATTTTTATTGAATTTGTACCAGCATCTTGCCAAGTTTTGTGTGATTGAAGGGTATTTTTTTCTT	1	+	chr8:26222698-26222817
PPP2R2A	TTATTGAATTTGTACCAGCATCTTGCCAAGTTTTGTGTGATTGAAGGGTATTTTTTTCTTACTGATTTTTTTGTGTTACATGCTCACTTTTGATCCTAACCCCACATGAGTTGCTATTCC	1	+	chr8:26222758-26222877
PPP2R2A	ACTGATTTTTTTGTGTTACATGCTCACTTTTGATCCTAACCCCACATGAGTTGCTATTCCTCTGTATTACAGATTTTCACTTAATGTCACAGAGACATGGCCTGAATCATTCCACTATAT	1	+	chr8:26222818-26222937
PPP2R2A	TCTGTATTACAGATTTTCACTTAATGTCACAGAGACATGGCCTGAATCATTCCACTATATTTAAAGTTAAAATAGACACTGAAAATAAGTTTAGATTGTTTCATATAGAATAGAGAATTC	1	+	chr8:26222878-26222997
PPP2R2A	TTAAAGTTAAAATAGACACTGAAAATAAGTTTAGATTGTTTCATATAGAATAGAGAATTCTAAGCATTTAGAAGGTACCTTCTCATTTCTGTCATTTCTCCTTAAGTAGCTCCTTAAAAA	1	+	chr8:26222938-26223057
PPP2R2A	TAAGCATTTAGAAGGTACCTTCTCATTTCTGTCATTTCTCCTTAAGTAGCTCCTTAAAAAGAGATGGTGAAATATAGACACTTCCTTTTTTCCTTTGAGTTACAACAAATACTTTGGAAC	1	+	chr8:26222998-26223117
PPP2R2A	GAGATGGTGAAATATAGACACTTCCTTTTTTCCTTTGAGTTACAACAAATACTTTGGAACTTTTGTTTGTAATTAATATTAATGTTGAAATATGTCATATTTCTCAGACTTTTTAAATAT	1	+	chr8:26223058-26223177
PPP2R2A	TTTTGTTTGTAATTAATATTAATGTTGAAATATGTCATATTTCTCAGACTTTTTAAATATGAGATTTCTAGTTTATCCTTTTTTGACATATTAGTAAATACAGAATTATATAATTCAAAA	1	+	chr8:26223118-26223237
PPP2R2A	GAGATTTCTAGTTTATCCTTTTTTGACATATTAGTAAATACAGAATTATATAATTCAAAAAACAGGCACAGCTTTGTTAGCTTTTGACATTGTATAATATGATACTATCAAATTTTTAAT	1	+	chr8:26223178-26223297
PPP2R2A	AACAGGCACAGCTTTGTTAGCTTTTGACATTGTATAATATGATACTATCAAATTTTTAATAATATATGCCCAGAATAACCATATAATTTATCACCAAACCAAGGCATGGTTACGCTATGC	1	+	chr8:26223238-26223357
PPP2R2A	AATATATGCCCAGAATAACCATATAATTTATCACCAAACCAAGGCATGGTTACGCTATGCATACATGTGCATTTATAATGGAAAATATAGGCTTCAGTTAAATTTATGCCCAGAAAATGG	1	+	chr8:26223298-26223417
PPP2R2A	ATACATGTGCATTTATAATGGAAAATATAGGCTTCAGTTAAATTTATGCCCAGAAAATGGTATTTAAGAAAGAAATAGGCACAGTTTCAGTGTTGTTATCAGTAGTTAATGGACTGAAAG	1	+	chr8:26223358-26223477
PPP2R2A	TATTTAAGAAAGAAATAGGCACAGTTTCAGTGTTGTTATCAGTAGTTAATGGACTGAAAGCCAAGAATAGTGATATTCAGATATTGCTATAATGTTCTTTTATTAGTCTCTTAACTGTGC	1	+	chr8:26223418-26223537
PPP2R2A	CCAAGAATAGTGATATTCAGATATTGCTATAATGTTCTTTTATTAGTCTCTTAACTGTGCCATTTTCAAGTGTTTTTGGCCTGAATGTTTTATTCAGGCTTATAAAGGCTATGTGTGCCA	1	+	chr8:26223478-26223597
PPP2R2A	CATTTTCAAGTGTTTTTGGCCTGAATGTTTTATTCAGGCTTATAAAGGCTATGTGTGCCATGCCCAGAATGGAGTTTTCCTTTGTCATACCAGTAGGAAAATGTACCTCCCTGAAGGGCT	1	+	chr8:26223538-26223657
PPP2R2A	TGCCCAGAATGGAGTTTTCCTTTGTCATACCAGTAGGAAAATGTACCTCCCTGAAGGGCTTGTGTGTTTTGTAAAAGGACAAAATGCCTTTATTGTTACTGAGAAGATTGAGATTAATAG	1	+	chr8:26223598-26223717
PPP2R2A	TGTGTGTTTTGTAAAAGGACAAAATGCCTTTATTGTTACTGAGAAGATTGAGATTAATAGGTTTAAAAGGTGTGTGTATGTGTCTGTATATGCCCTTTTTTTCTTTTTAAAGATATGGAC	1	+	chr8:26223658-26223777
PPP2R2A	GTTTAAAAGGTGTGTGTATGTGTCTGTATATGCCCTTTTTTTCTTTTTAAAGATATGGACTTGTTAAATCATTTTCCTAATTTCAGTGCAGTATATTTGTATTTTTCCCCCAGGTGCATG	1	+	chr8:26223718-26223837
PPP2R2A	TTGTTAAATCATTTTCCTAATTTCAGTGCAGTATATTTGTATTTTTCCCCCAGGTGCATGAATACCTCAGAAGTAAACTCTGTTCACTGTATGAAAATGACTGCATATTTGACAAATTTG	1	+	chr8:26223778-26223897
PPP2R2A	AATACCTCAGAAGTAAACTCTGTTCACTGTATGAAAATGACTGCATATTTGACAAATTTGAATGTTGTTGGAATGGATCTGACAGGTAATTAAGTCAAACCTCTCAAATATGAATTTTAT	1	+	chr8:26223838-26223957
PPP2R2A	CTATTTTCACAGTGTTGTCATGACTGGATCTTACAATAATTTCTTCAGAATGTTTGACAGAAACACAAAGCGAGACATAACCCTAGAAGCATCGCGGGAAAACAATAAGCCTCGCACAGT	1	+	chr8:26227638-26227757
PPP2R2A	AAACACAAAGCGAGACATAACCCTAGAAGCATCGCGGGAAAACAATAAGCCTCGCACAGTTCTGAAGCCTCGCAAAGTCTGTGCAAGTGGCAAGCGAAAGAAAGATGAAATAAGTGTTGA	1	+	chr8:26227698-26227817
PPP2R2A	TCTGAAGCCTCGCAAAGTCTGTGCAAGTGGCAAGCGAAAGAAAGATGAAATAAGTGTTGACAGCCTAGACTTCAATAAGAAAATCCTTCACACAGCCTGGCACCCCAAGGAAAATATCAT	1	+	chr8:26227758-26227877
PPP2R2A	CAGCCTAGACTTCAATAAGAAAATCCTTCACACAGCCTGGCACCCCAAGGAAAATATCATTGCCGTAGCTACTACAAACAATCTGTATATATTTCAAGACAAAGTGAATTAGGGTTGGCA	1	+	chr8:26227818-26227937
PPP2R2A	TGCCGTAGCTACTACAAACAATCTGTATATATTTCAAGACAAAGTGAATTAGGGTTGGCATTCCTAGCAGAAGAACCCACTTCCTGCTTAGTTGAGATAGTTGAATCTAGCATTCGTTCC	1	+	chr8:26227878-26227997
PPP2R2A	TTCCTAGCAGAAGAACCCACTTCCTGCTTAGTTGAGATAGTTGAATCTAGCATTCGTTCCTATAAAAGAGAGAGGTCCATTGTGGCGCCCCTTTCCAGTGTTTGACAGTGTGCCATTCGA	1	+	chr8:26227938-26228057
PPP2R2A	TATAAAAGAGAGAGGTCCATTGTGGCGCCCCTTTCCAGTGTTTGACAGTGTGCCATTCGACAACACATTGTTATAGCTACATGGAGAAAGCTCTGTGGATTCATCACTGTGGTGTTCTCC	1	+	chr8:26227998-26228117
PPP2R2A	CAACACATTGTTATAGCTACATGGAGAAAGCTCTGTGGATTCATCACTGTGGTGTTCTCCATGTCTGCTAGCCATTTAGGTAAGGGTAGGGCACTTTTAATTTAAATGACTTCTTGCACC	1	+	chr8:26228058-26228177
PPP2R2A	ATGTCTGCTAGCCATTTAGGTAAGGGTAGGGCACTTTTAATTTAAATGACTTCTTGCACCATCTTGCCTAATGGACTAGATTGGACTGTATCAACATTGATTTACTCCACTTTTTATGCC	1	+	chr8:26228118-26228237
PPP2R2A	ATCTTGCCTAATGGACTAGATTGGACTGTATCAACATTGATTTACTCCACTTTTTATGCCTTCCATTGTGATGACGTCAAACACAGTGAAAGCCTTCAGTCATGCTATGGGATTTAATTG	1	+	chr8:26228178-26228297
PPP2R2A	TTCCATTGTGATGACGTCAAACACAGTGAAAGCCTTCAGTCATGCTATGGGATTTAATTGTGTATCCTCATTACTGTATCATTTGTGGGGTACACCCCTTCCCCCTTTTTTTAAATTAAA	1	+	chr8:26228238-26228357
PPP2R2A	TGTATCCTCATTACTGTATCATTTGTGGGGTACACCCCTTCCCCCTTTTTTTAAATTAAATACAGCTCATTCTTACTGTGGCTTGTAGCATTCCTCCTCTTCTGGCCTCCTGGACTGCTC	1	+	chr8:26228298-26228417
PPP2R2A	TACAGCTCATTCTTACTGTGGCTTGTAGCATTCCTCCTCTTCTGGCCTCCTGGACTGCTCCCCTTCATCTCTTACCCTTGCCCCCTCCACCCGGTCTTGGTGGTGGTATATTAAAAAAAG	1	+	chr8:26228358-26228477
PPP2R2A	CCCTTCATCTCTTACCCTTGCCCCCTCCACCCGGTCTTGGTGGTGGTATATTAAAAAAAGAAAGAATGAAAGCACACAAAATGAGTCAGTTTGGGGTCAGTGGTATAAAGGGGGTATATG	1	+	chr8:26228418-26228537
PPP2R2A	AAAGAATGAAAGCACACAAAATGAGTCAGTTTGGGGTCAGTGGTATAAAGGGGGTATATGTTGCAAACAAATGTTTTAGTAACAGTTGGCTGTAATCACTCCTCGCCGTGTCTGGCACTG	1	+	chr8:26228478-26228597
PPP2R2A	TTGCAAACAAATGTTTTAGTAACAGTTGGCTGTAATCACTCCTCGCCGTGTCTGGCACTGAAAATAAGGAAAAAAAACCTACTACTGAATAAAAGTGACAAAGAATGGAGAATCTGGTTT	1	+	chr8:26228538-26228657
PPP2R2A	GAAATTCCTTAAATAAGCAAAGAATCTAGTAATAATACTACTACTTTGCACTTCTATAGCGCCTTTGACCTGAGGATCTCAAAGTGCTTTACAAACACTAATGAATTAATCCTCACAACA	1	+	chr8:26197360-26197479
PTPN1	CGATCGCTGATTGGTCCTTCTGCTTCAGGGGCGGAGCCCCTGGCAGGCGTGATGCGTAGTTCCGGCTGCCGGTTGACATGAAGAAGCAGCAGCGGCTAGGGCGGCGGTAGCTGCAGGGGT	2	+	chr20:49126843-49126962
PTPN1	TCCGGCTGCCGGTTGACATGAAGAAGCAGCAGCGGCTAGGGCGGCGGTAGCTGCAGGGGTCGGGGATTGCAGCGGGCCTCGGGGCTAAGAGCGCGACGCGGCCTAGAGCGGCAGACGGCG	2	+	chr20:49126903-49127022
PTPN1	CGGGGATTGCAGCGGGCCTCGGGGCTAAGAGCGCGACGCGGCCTAGAGCGGCAGACGGCGCAGTGGGCCGAGAAGGAGGCGCAGCAGCCGCCCTGGCCCGTCATGGAGATGGAAAAGGAG	2	+	chr20:49126963-49127082
PTPN1	CAGTGGGCCGAGAAGGAGGCGCAGCAGCCGCCCTGGCCCGTCATGGAGATGGAAAAGGAGTTCGAGCAGATCGACAAGTCCGGGAGCTGGGCGGCCATTTACCAGGTGCGGGAGCGCCCC	2	+	chr20:49127023-49127142
PTPN1	CTCAGTGTCTGACGGTCAGTTAAATGTCTTTATTCTTTTTTGTAGGATATCCGACATGAAGCCAGTGACTTCCCATGTAGAGTGGCCAAGCTTCCTAAGAACAAAAACCGAAATAGGTAC	1	+	chr20:49177855-49177974
PTPN1	GCCAGTGACTTCCCATGTAGAGTGGCCAAGCTTCCTAAGAACAAAAACCGAAATAGGTACAGAGACGTCAGTCCCTGTAAGTATCCACGTGGCCGGTACCAGTCTTGCTCTTCCTTTGCT	1	+	chr20:49177915-49178034
PTPN1	AGGGTGTGCACCTGTATGTACACATTCAGCTTTTCCGGGATTAACCTCTGAGTTCTGGTTTGTCTTTCAGTTGACCATAGTCGGATTAAACTACATCAAGAAGATAATGACTATATCAAC	1	+	chr20:49181436-49181555
PTPN1	TGTCTTTCAGTTGACCATAGTCGGATTAAACTACATCAAGAAGATAATGACTATATCAACGCTAGTTTGATAAAAATGGAAGAAGCCCAAAGGAGTTACATTCTTACCCAGGTAAGCAGA	1	+	chr20:49181496-49181615
PTPN1	GCTAGTTTGATAAAAATGGAAGAAGCCCAAAGGAGTTACATTCTTACCCAGGTAAGCAGATTGTCTGAATTTTCTATTTAATGTCAATTTAAGAGTTTGAGAGTGCTGTTATCCACACCT	1	+	chr20:49181556-49181675
PTPN1	ATGTTTCAGATGTCACATGTTGTGTTATTGTGTCTTTGCAGGGCCCTTTGCCTAACACATGCGGTCACTTTTGGGAGATGGTGTGGGAGCAGAAAAGCAGGGGTGTCGTCATGCTCAACA	1	+	chr20:49184876-49184995
PTPN1	GCGGTCACTTTTGGGAGATGGTGTGGGAGCAGAAAAGCAGGGGTGTCGTCATGCTCAACAGAGTGATGGAGAAAGGTTCGGTAAGTCTCGGCTTCATTTGCTGTGTATGTGATCATGCAT	1	+	chr20:49184936-49185055
PTPN1	TGACCATGGCTTCCATGTTCAGAAACCCCCAGGCCTTTGAGTTATCATGAAGCTTGTGGGATGTGCTCCAAGCCTCCTGCCATAGAAAAACTGCCATATTGCTCACAATAATTCACTATT	1	+	chr20:49190920-49191039
PTPN1	ATGTGCTCCAAGCCTCCTGCCATAGAAAAACTGCCATATTGCTCACAATAATTCACTATTATTTGTTTCCCCAGTTAAAATGCGCACAATACTGGCCACAAAAAGAAGAAAAAGAGATGA	1	+	chr20:49190980-49191099
PTPN1	AAGAAGAAAAAGAGATGATCTTTGAAGACACAAATTTGAAATTAACATTGATCTCTGAAGATATCAAGTCATATTATACAGTGCGACAGCTAGAATTGGAAAACCTTACAGTGAGTATAG	1	+	chr20:49191082-49191201
PTPN1	ATATCAAGTCATATTATACAGTGCGACAGCTAGAATTGGAAAACCTTACAGTGAGTATAGCACACACTTCAGCACTTCAGGCGGCTACTGGTTCACATGCCTCTTCCTTTATCCCTTGGG	1	+	chr20:49191142-49191261
PTPN1	ATTTTTCTCTTTCAGACCCAAGAAACTCGAGAGATCTTACATTTCCACTATACCACATGGCCTGACTTTGGAGTCCCTGAATCACCAGCCTCATTCTTGAACTTTCTTTTCAAAGTCCGA	1	+	chr20:49194942-49195061
PTPN1	CCTGACTTTGGAGTCCCTGAATCACCAGCCTCATTCTTGAACTTTCTTTTCAAAGTCCGAGAGTCAGGGTCACTCAGCCCGGAGCACGGGCCCGTTGTGGTGCACTGCAGTGCAGGCATC	1	+	chr20:49195002-49195121
PTPN1	GAGTCAGGGTCACTCAGCCCGGAGCACGGGCCCGTTGTGGTGCACTGCAGTGCAGGCATCGGCAGGTCTGGAACCTTCTGTCTGGCTGATACCTGCCTCTTGCTGGTAAGGAGGCCCTCG	1	+	chr20:49195062-49195181
PTPN1	TTGGACCTGGCTGACTTATATCTCCTCTCTGGCTTTCAGATGGACAAGAGGAAAGACCCTTCTTCCGTTGATATCAAGAAAGTGCTGTTAGAAATGAGGAAGTTTCGGATGGGGCTGATC	1	+	chr20:49195666-49195785
PTPN1	TCTTCCGTTGATATCAAGAAAGTGCTGTTAGAAATGAGGAAGTTTCGGATGGGGCTGATCCAGACAGCCGACCAGCTGCGCTTCTCCTACCTGGCTGTGATCGAAGGTGCCAAATTCATC	1	+	chr20:49195726-49195845
PTPN1	CAGACAGCCGACCAGCTGCGCTTCTCCTACCTGGCTGTGATCGAAGGTGCCAAATTCATCATGGGGGACTCTTCCGTGCAGGTCAGCATTGCCTTTGTTTGAATCCAGGTGTGACCATTT	1	+	chr20:49195786-49195905
PTPN1	TGAACACTAATAGGACTTCCTCTTGCTGCTCTTTCAAGGATCAGTGGAAGGAGCTTTCCCACGAGGACCTGGAGCCCCCACCCGAGCATATCCCCCCACCTCCCCGGCCACCCAAACGAA	1	+	chr20:49196202-49196321
PTPN1	ACGAGGACCTGGAGCCCCCACCCGAGCATATCCCCCCACCTCCCCGGCCACCCAAACGAATCCTGGAGCCACACAATGGGAAATGCAGGGAGTTCTTCCCAAATCACCAGTGGGTGAAGG	1	+	chr20:49196262-49196381
PTPN1	TCCTGGAGCCACACAATGGGAAATGCAGGGAGTTCTTCCCAAATCACCAGTGGGTGAAGGAAGAGACCCAGGAGGATAAAGACTGCCCCATCAAGGAAGAAAAAGGAAGCCCCTTAAATG	1	+	chr20:49196322-49196441
PTPN1	AAGAGACCCAGGAGGATAAAGACTGCCCCATCAAGGAAGAAAAAGGAAGCCCCTTAAATGCCGCACCCTACGGCATCGAAAGGTAATATGATTGGGTCCCAGCTTGTTGGGGTGAGGGGA	1	+	chr20:49196382-49196501
PTPN1	TCTCTGCCCTCTGATTCCTCAGCATGAGTCAAGACACTGAAGTTAGAAGTCGGGTCGTGGGGGGAAGTCTTCGAGGTGCCCAGGCTGCCTCCCCAGCCAAAGGGGAGCCGTCACTGCCCG	1	+	chr20:49197780-49197899
PTPN1	GGGGAAGTCTTCGAGGTGCCCAGGCTGCCTCCCCAGCCAAAGGGGAGCCGTCACTGCCCGAGAAGGACGAGGACCATGCACTGAGTTACTGGAAGCCCTTCCTGGTCAACATGTGCGTGG	1	+	chr20:49197840-49197959
PTPN1	AGAAGGACGAGGACCATGCACTGAGTTACTGGAAGCCCTTCCTGGTCAACATGTGCGTGGCTACGGTCCTCACGGCCGGCGCTTACCTCTGCTACAGGGTATGTTTCCACTGACAGACGC	1	+	chr20:49197900-49198019
PTPN1	GTGGCCGGGGTCATGCATGAGGCGACAGCTCTGCAGGTGCGGGTCTGGGCTCATCTGAACTGTTTGGTTTCATTCCAGTTCCTGTTCAACAGCAACACATAGCCTGACCCTCCTCCACTC	1	+	chr20:49199151-49199270
PTPN1	TGTTTGGTTTCATTCCAGTTCCTGTTCAACAGCAACACATAGCCTGACCCTCCTCCACTCCACCTCCACCCACTGTCCGCCTCTGCCCGCAGAGCCCACGCCCGACTAGCAGGCATGCCG	1	+	chr20:49199211-49199330
PTPN2	CCGGAGTGGGCTTCAGGTCTTGCTTTGCACATCAATGGTTCAAAATTTATAGCTGCAGAATATTCTCAAGTCATGAATATTAGGTGTCTGTCAATCTTGGCCTAAAACATAAAATAAGAA	1	+	chr18:12785743-12785862
PTPN2	TATTCTCAAGTCATGAATATTAGGTGTCTGTCAATCTTGGCCTAAAACATAAAATAAGAAGTCATCTATTCAATTCATATTTACCAAACACACAGACGAACATAGATGCACACAAACATA	1	+	chr18:12785803-12785922
PTPN2	GGGCAAAATTAATTGTTTATAGGGCATTTTGCTGAAAAAACAGTGTCCAGCCAACAAAAGCGCCAACCAAAATGACTGACATAAACCCCATCTTAGTGAGAATAGGTTGCCAATATAACC	1	+	chr18:12794261-12794380
PTPN2	CGCCAACCAAAATGACTGACATAAACCCCATCTTAGTGAGAATAGGTTGCCAATATAACCACCTTTTTCTTTTTCGTTCATTCTCATTTAGCCTCTGTTTCATCTGCTGCACCTTCTGAG	1	+	chr18:12794321-12794440
PTPN2	ACCTTTTTCTTTTTCGTTCATTCTCATTTAGCCTCTGTTTCATCTGCTGCACCTTCTGAGCTGTGGTGGCCTTTCTGTCCTCTCGAATACGTTTCCGTAGAGCACTATGAGGAAATAAAA	1	+	chr18:12794381-12794500
PTPN2	CTTTCAGCCTGTAGTTATAGAAAGCTTACCTCTCACTGTTCTCCTCCATTGTATCTTGCATTTTAGAGGAAAGTCCTGTACATCGGTCACCTGTCAGTTTTTCTTCTTCTAGACCTATTC	1	+	chr18:12801940-12802059
PTPN2	TTTTAGAGGAAAGTCCTGTACATCGGTCACCTGTCAGTTTTTCTTCTTCTAGACCTATTCTGTTCCCATTGTATTTTTCAGTCATTATTTTGTTTGGTGAATGATCAAAGGCAGGAGATA	1	+	chr18:12802000-12802119
PTPN2	TGTTCCCATTGTATTTTTCAGTCATTATTTTGTTTGGTGAATGATCAAAGGCAGGAGATAAGTCTTCCTTAGAAAGTTCTTTCCATCGTTTCTAGGTAGGGAAGAGAAATGAAAAACAAA	1	+	chr18:12802060-12802179
PTPN2	GTATTTAACAAATAGATATGATTTAAAACCTGTATGAAGTTTACCTGTATACTAGAATCTCCCTTTATACATTTTGCTCCTTCTATTATAGCCATGTATGAGAATCTCAGTTGATCTGGG	1	+	chr18:12814158-12814277
PTPN2	CCCTTTATACATTTTGCTCCTTCTATTATAGCCATGTATGAGAATCTCAGTTGATCTGGGGTCTGAATAAGACCCATTCGGTATTTTCTCATGTTCAGTAACACTTGTTTTATGTTAATA	1	+	chr18:12814218-12814337
PTPN2	GTCTGAATAAGACCCATTCGGTATTTTCTCATGTTCAGTAACACTTGTTTTATGTTAATATCATCTCCTTTTTCCATCTGCAAGAAAGGCAAAAAATGAGACAAGTCTTGTTATTGGAAC	1	+	chr18:12814278-12814397
PTPN2	GTAAGAAGCACTTACCAAAACAAGACAAGTGTCTACCAGAGAGAAGGTGCCAGAGCGCCCAATGCCTGCACTACAGTGGATCACCGCAGGCCCATGGTCAGGGTTCAAGGAGCCAGATTC	1	+	chr18:12817140-12817259
PTPN2	AATGCCTGCACTACAGTGGATCACCGCAGGCCCATGGTCAGGGTTCAAGGAGCCAGATTCTCTCACTTTAAACAAGAAATTGAGAAATGAAGCTGGTGATTCAGGGACTCCAAAATCTGG	1	+	chr18:12817200-12817319
PTPN2	TCTCACTTTAAACAAGAAATTGAGAAATGAAGCTGGTGATTCAGGGACTCCAAAATCTGGCCAGGTAGTATAATGAAAGTGAGATATTGTTCTGGTTTCACCACTCTAAAAAGTGAAAAT	1	+	chr18:12817260-12817379
PTPN2	TATAAGGTATAATACTAATAAAATACAGTGAAATAAATTTTCTAAAAAGTACATACTTTTAGTGACCTTTTAACATCCAGCATTAATAATTTCAAATACAGTGTGATCCACAAGTTCTCA	1	+	chr18:12819157-12819276
PTPN2	AGTGACCTTTTAACATCCAGCATTAATAATTTCAAATACAGTGTGATCCACAAGTTCTCAATATACTAAAAGCAATAAAAAATTTCTCCATTACAAATTAAAATGATCATGGTTTCTACG	1	+	chr18:12819217-12819336
PTPN2	AATTCTTTAAACCATCATATAAAGTCCACAATTTCGGGCAAGAAAGGTCTTACATTGATATTTTCTAATTGTAGTAGATGTACTGTATAATACGACTTCACATCTTCTGACAAGAGCTTC	1	+	chr18:12825756-12825875
PTPN2	TTTTCTAATTGTAGTAGATGTACTGTATAATACGACTTCACATCTTCTGACAAGAGCTTCACACTGAATCCTGTTTCTTTAAACAGCATCTCTTGGTCATCTGTTGGCCAGTACTGTGCA	1	+	chr18:12825816-12825935
PTPN2	ACACTGAATCCTGTTTCTTTAAACAGCATCTCTTGGTCATCTGTTGGCCAGTACTGTGCACATTTAACCTAAATTTAGAAATATGTATATGATTTTTTTTTAGTTTATAGACATCATGAA	1	+	chr18:12825876-12825995
PTPN2	ACATACAGTATACTAAGTTGTAAATATTAAATATTACTCACCGATTCTTTCTCCACAATGCGGTTCAGCATGACAACTGCTTTGGTCTTCTGCTGCCAAACCATAAGCCAGAAATGGCAG	1	+	chr18:12830901-12831020
PTPN2	CGGTTCAGCATGACAACTGCTTTGGTCTTCTGCTGCCAAACCATAAGCCAGAAATGGCAGCATGTGTTAGGAAGTGGACCCTGTGAAGAGAGAGGAGAGAGAGCAGATGAGGGAAGCAGA	1	+	chr18:12830961-12831080
PTPN2	CCTATGATTTAAAGCAGAACAAGCACAAACACATCATTTTCAGACATTTGCGTGGTATCGTATTACTTGCCTGTGTTAAGATGTAACTCCTTTGTGCCTCTTCTATGTCAACTAAACTGG	1	+	chr18:12836720-12836839
PTPN2	TATTACTTGCCTGTGTTAAGATGTAACTCCTTTGTGCCTCTTCTATGTCAACTAAACTGGCATTAATATAATCATTCTCAGCATTTTGCAGTTTAACACGACTGTGATCATCTGAAAATA	1	+	chr18:12836780-12836899
PTPN2	CATTAATATAATCATTCTCAGCATTTTGCAGTTTAACACGACTGTGATCATCTGAAAATAGAGAATGATAAACCACAACTGTCATTTCAAAATTACTGTTTTTATCTTCATATTAATATT	1	+	chr18:12836840-12836959
PTPN2	AGAGCACAAAAATGAAACCTAGATTTGTGCAATTTAAGAGATTACCTATTTCCTGCATTCTGCATTCCATGTCTCCCTGATCCATCCAGTTGGTGCCTTTACCATCCTTTCCATACATCC	1	+	chr18:12840668-12840787
PTPN2	TGCATTCCATGTCTCCCTGATCCATCCAGTTGGTGCCTTTACCATCCTTTCCATACATCCTAAATTCTTGCTGACATCACCTTTTCACGTTGCTCTCCACTCAGGTGTGACTTCCAACTC	1	+	chr18:12840728-12840847
PTPN2	TTTTCACTACATCCTGCCTCCTAAAACAAACCAAAAAATACACATGCACACAAACCCACAAGTACTTACATGGGCTTACATCTCTGTATCTGTTTCGATTTCTGTTTTCTGGAAACTTGG	1	+	chr18:12859094-12859213
PTPN2	AGTACTTACATGGGCTTACATCTCTGTATCTGTTTCGATTTCTGTTTTCTGGAAACTTGGCCACTCTATGAGGATAGTCATGGGACTCATTTCGAATTTCCTTAAAATAACAAAAATATA	1	+	chr18:12859154-12859273
PTPN2	CTGCCGCGTGGGTCCGCGACTCACCAAGTACAGCGGCTGCCAGCGACGCTGAGTATCCAACTCTTCGAACTCCCGCTCGATGGTGGTGGGCATGGCTGCGGGAGCGAGCTGGCGCGAGCA	2	+	chr18:12884048-12884167
PTPN2	CTCTTCGAACTCCCGCTCGATGGTGGTGGGCATGGCTGCGGGAGCGAGCTGGCGCGAGCAGAGCCTGCGCCGGCGGAGAGGCTCAGGCCCCGCACGATCCGGGGAGAGCGCTGGCGCTGC	2	+	chr18:12884108-12884227
PTPN2	GAGCCTGCGCCGGCGGAGAGGCTCAGGCCCCGCACGATCCGGGGAGAGCGCTGGCGCTGCGGCGCATGCGCGCTGCGCGCCGCGCCCCGCCCCCACGCCAAGCCCTGTCGGCCGTGGGGA	2	+	chr18:12884168-12884287
PTPN2	GGCGCATGCGCGCTGCGCGCCGCGCCCCGCCCCCACGCCAAGCCCTGTCGGCCGTGGGGAAAGTACCTGGAGCGTCGGACGTCAGCGCGCAGACTCGGCGCCCGAGCGCGGCGCGAAGTC	2	+	chr18:12884228-12884347
PTPN22	TAGTAGTTTTATTTGCAGGTGTACTTGCAGCCCATATTATTATAAATCTGGAGTTTTATTAAATATTCCAAGTTGGTGGTGGATTCCTTGGTCCTTTGGGTTTTGAAAAACGGTTTGCAA	1	+	chr1:114357469-114357588
PTPN22	AAATATTCCAAGTTGGTGGTGGATTCCTTGGTCCTTTGGGTTTTGAAAAACGGTTTGCAAAACCTGGGAACAAAAATAAAGTTGAATGAAAAGAAAGATGTTTTAAGTATAGAAATGAAT	1	+	chr1:114357529-114357648
PTPN22	ATGCAACCTAAAATCATATTTAAAGTTGAATCAGTTATACTGTAAATGAGTAATTTAGGTAATTTTTTTAACTCTTCAGTAAAATAACACACATACCAAAATTCAGAAATGAGCTGGAGT	1	+	chr1:114362103-114362222
PTPN22	AATTTTTTTAACTCTTCAGTAAAATAACACACATACCAAAATTCAGAAATGAGCTGGAGTTATTTGACTGAACAGATTCTGCAGGCTTGTTTGGTGGGCAAGAATTACAGATACCTAGAA	1	+	chr1:114362163-114362282
PTPN22	TATTTGACTGAACAGATTCTGCAGGCTTGTTTGGTGGGCAAGAATTACAGATACCTAGAATCAAAAGAAAAAAATATAAGGGAAAGACTAAAGACAGACTCAGATGACTGTTGATCAGAT	1	+	chr1:114362223-114362342
PTPN22	CAATATTGGTTGGTTATATAAATAAAAATTACAAAATTGAGAAAACGATATTTTTAAACATAAGTACCAACTTACTCTTTTTCATGTTTCGCAAAATTTTCAAACTCTACAAAAGAAAGG	1	+	chr1:114367689-114367808
PTPN22	TAAGTACCAACTTACTCTTTTTCATGTTTCGCAAAATTTTCAAACTCTACAAAAGAAAGGAAAAATGTTAGTTTTTTTTCCTGTGAAACTTGAAATACTTTAATCAAATAGAAATATAGA	1	+	chr1:114367749-114367868
PTPN22	GGGGGAAACTTTCAGTAAGGGAAAGTTTCCGGCATGTTTCCCAAAACTCTTATCTTCTTTACCTTACTCCTTGTGAAACTTTTTCCAGGAGTCTTCAGTGTCTGTTTTGAAGATGTTGAA	1	+	chr1:114372152-114372271
PTPN22	ACCTTACTCCTTGTGAAACTTTTTCCAGGAGTCTTCAGTGTCTGTTTTGAAGATGTTGAATTTTCCATGGTGTCAGGATAGCTAGTAGAATATGTTTCTATAGATTGGGCCTGCATACCT	1	+	chr1:114372212-114372331
PTPN22	TTTTCCATGGTGTCAGGATAGCTAGTAGAATATGTTTCTATAGATTGGGCCTGCATACCTTAAAAAAAAAAAAGGAGAAAAACATGTTCCATTGCATACCTTCTTAAGCCTTCATGTTAC	1	+	chr1:114372272-114372391
PTPN22	TTAACATTTTCATTTTTATGATTTTTTTGAGAGAAAGTGCTACCACTTACAATCTTCATCGGCAAGAAAGAAGGACTCTAGAGTTCTTTCTGGGAGAGGAGGTGGGGGAGAAGAACGATC	1	+	chr1:114372521-114372640
PTPN22	GGCAAGAAAGAAGGACTCTAGAGTTCTTTCTGGGAGAGGAGGTGGGGGAGAAGAACGATCTTGATGTAGTTCTGTGATAAGAAAGTATACAATAAACCAGAGAAATCCATCAATTAAAAG	1	+	chr1:114372581-114372700
PTPN22	ACTTCCTGAAGTGAATTACTCTAAACTTAACGAACCATTCTTCCAATCTTAGGGCTAAATGTCATCTAAAGCCAAGAGAAATTTTTACCTGATTTAGGACTTCGGAGTTTTACACTCTAA	1	+	chr1:114375645-114375764
PTPN22	GTCATCTAAAGCCAAGAGAAATTTTTACCTGATTTAGGACTTCGGAGTTTTACACTCTAAAAGAAAAAAAGAAAGGAAAAGTGAAAGAAGAATATGTATACAAATTATACAAACTCAAAG	1	+	chr1:114375705-114375824
PTPN22	GTAGAACTGTAGTCTATTGAATCTAAATGAGTAGAGTCATTAAAAAATTATTGACCTTGCTTGGTCTAAGTATCACAGAGTCATCAAATTTCTTTGGTTCAGATGTTCCACCCCATTCCA	1	+	chr1:114376876-114376995
PTPN22	TTGGTCTAAGTATCACAGAGTCATCAAATTTCTTTGGTTCAGATGTTCCACCCCATTCCAGTGATGTTCCAATTTTTACCTTCACAGCTGAGGATAAGGATTTGGGAACATTTGGTGAGA	1	+	chr1:114376936-114377055
PTPN22	GTGATGTTCCAATTTTTACCTTCACAGCTGAGGATAAGGATTTGGGAACATTTGGTGAGAATTCTCCTGGAAGAAAGTGAATATAGTTCGGTTCTTAAGAATAGTATTCTTTTAGACATC	1	+	chr1:114376996-114377115
PTPN22	ACCATGCCCATCCCACACTTTATTTTATACTTACTGAACTGTACTCACCAGCTTCCTCAACCACAATAAATGATTCAGGTGTCCATACAGGAAGTGGAGGGGGGATTTCATCATCTATCC	1	+	chr1:114377484-114377603
PTPN22	CCACAATAAATGATTCAGGTGTCCATACAGGAAGTGGAGGGGGGATTTCATCATCTATCCTTGGAGCAGTTGCTATCCAAAATGTCAAAAATATTGTAACAATTGTTAATTAGAACAATC	1	+	chr1:114377544-114377663
PTPN22	AAATAACTTACCTAGTACAGCTGACTCCTGGTTCAATAGTGAGGAAATATTGGTTGGAGAATTCAGTGATAAAGAATCATGTGAATTGTAATAAGAGAAGAGGGATGTAGAGGATGTTGG	1	+	chr1:114380201-114380320
PTPN22	ATTCAGTGATAAAGAATCATGTGAATTGTAATAAGAGAAGAGGGATGTAGAGGATGTTGGCAACAGAGAAGAAGGAAAAACAGTTCCATCTTGCTTCTCAGGTAAATCAAGAGACATCTT	1	+	chr1:114380261-114380380
PTPN22	CAACAGAGAAGAAGGAAAAACAGTTCCATCTTGCTTCTCAGGTAAATCAAGAGACATCTTAGAACTGGTACCACTTGGAGGCCATGATGAAAAATAAGGATTTTCCACTAAAGGTATGTA	1	+	chr1:114380321-114380440
PTPN22	AGAACTGGTACCACTTGGAGGCCATGATGAAAAATAAGGATTTTCCACTAAAGGTATGTAAGAATATACACCAAGAGCACTAGAGTCATGGTGCTTTACATTAGAGGCATTACGTATTTG	1	+	chr1:114380381-114380500
PTPN22	AGAATATACACCAAGAGCACTAGAGTCATGGTGCTTTACATTAGAGGCATTACGTATTTGGTGTTTAGAGTCATATGGCAGTGAATAATTCAGTTCTGCTGAAGAAACATGCATTACTTT	1	+	chr1:114380441-114380560
PTPN22	GTGTTTAGAGTCATATGGCAGTGAATAATTCAGTTCTGCTGAAGAAACATGCATTACTTTTTGAGCCTGCATCTCTACAAAACAAGAATCATGTGGTTGAGATTCCAAATAAGAAAAGTT	1	+	chr1:114380501-114380620
PTPN22	TTGAGCCTGCATCTCTACAAAACAAGAATCATGTGGTTGAGATTCCAAATAAGAAAAGTTTTCCTTGCTGTCCACCTCCTTGGTTTCTCTCTGCTGTATCAATTCAAAAGGAGTTGATTT	1	+	chr1:114380561-114380680
PTPN22	TTCCTTGCTGTCCACCTCCTTGGTTTCTCTCTGCTGTATCAATTCAAAAGGAGTTGATTTGGTCCGTGTTATTGGCACCTTTGAATTAAAATATCTTCCTGCTGCATTTACAGGTTTAGA	1	+	chr1:114380621-114380740
PTPN22	GGTCCGTGTTATTGGCACCTTTGAATTAAAATATCTTCCTGCTGCATTTACAGGTTTAGAATTAGAACATCCCTCAAACAAAAGAGAGCCCAAATCCAAACTTTGATGCTTCTGAAGAGG	1	+	chr1:114380681-114380800
PTPN22	ATTAGAACATCCCTCAAACAAAAGAGAGCCCAAATCCAAACTTTGATGCTTCTGAAGAGGCTCCCCAACTATTGGAAATGCCTTTGTCTGCCATTTCATGGTTGTGTCAGCATTTTTGTC	1	+	chr1:114380741-114380860
PTPN22	CTCCCCAACTATTGGAAATGCCTTTGTCTGCCATTTCATGGTTGTGTCAGCATTTTTGTCAAAACTGTAATTTAGCTCCAGAAAGTCAAAAGAAGTGCTTGATTTAGCAGGGTGCAAAAC	1	+	chr1:114380801-114380920
PTPN22	AAAACTGTAATTTAGCTCCAGAAAGTCAAAAGAAGTGCTTGATTTAGCAGGGTGCAAAACTAGCTCTTCTTTTGCACTTATTTCAGAAGTCCTAAAGTCAAAGGAAGAAGATTCTTTGAT	1	+	chr1:114380861-114380980
PTPN22	TAGCTCTTCTTTTGCACTTATTTCAGAAGTCCTAAAGTCAAAGGAAGAAGATTCTTTGATTTCCATTTTTGTCCTTTGTTGGTTCATCATTTTTGCTGCTTTTGTGGTACTAAAACAAAA	1	+	chr1:114380921-114381040
PTPN22	TCATCTCCCAGACACAATTAGTCAACATTTAGATATATAAAATTGTACTCACCTTTTTGGTAAATTAGGAGAATAAGAGTCTGCTTGGAGAGTGTGATTTTTCTCAGGAATACAATGCTT	1	+	chr1:114381114-114381233
PTPN22	TAAATTAGGAGAATAAGAGTCTGCTTGGAGAGTGTGATTTTTCTCAGGAATACAATGCTTTGCTTGACTCTTTAAAAGAAATAAGTCAGAGGCTGGTTTTCAGTGAAGCAATGTCAATAA	1	+	chr1:114381174-114381293
PTPN22	AGCAAGTATGAAAATTTTTTTGACATAATATCTAGTTTAAATTTTACCTCTGTTCCAGAATGTTTATCTCTGATAACATCCATCTGTCTCTTAAATAGTTCTAATACAGCATTGTAGACC	1	+	chr1:114391115-114391234
PTPN22	TGTTTATCTCTGATAACATCCATCTGTCTCTTAAATAGTTCTAATACAGCATTGTAGACCAGTTCATATTGTTCCTGAAGAGCATCACAACCCAGAACAAATGAAAACAAAAACAAAAAA	1	+	chr1:114391175-114391294
PTPN22	GATGGAGCAAGACTCAGACACATGTTCTGATCCATTCACTATAGTTCATACCTGCGTTTGAACTAATGAAGGCCTCTGTGTCCGCATTTCCCGGATCAAACTGAAAACACTGAAGTTCTC	1	+	chr1:114394598-114394717
PTPN22	AACTAATGAAGGCCTCTGTGTCCGCATTTCCCGGATCAAACTGAAAACACTGAAGTTCTCAGGAATTATCTATCAAATTAAAGGGGAAAATATTCCTTTCAATATTTTGTTAATAAATTA	1	+	chr1:114394658-114394777
PTPN22	CTAAGTATGAAAGCAGTAGACTAAGCAAATGGGAAGTGCCTGCTGAGAGAAACTCACCCCATCTTTTAGCAACATCCATGTATAATCAATAGCACAAATAACACCAGTCCTTCCACAGCC	1	+	chr1:114397036-114397155
PTPN22	ATCTTTTAGCAACATCCATGTATAATCAATAGCACAAATAACACCAGTCCTTCCACAGCCAGCACTGAAATGAAAGATCACAGTAGCATGTATGCATGTATACCTAGAGAGAATGGACCA	1	+	chr1:114397096-114397215
PTPN22	CTGGCCAGACTCTGACATTTGGTTCATTTTGGGTAGAAGGTTTATATATAGTGTCATACCTGCAGTGAATGCATATGGGAACACTGTCATCCTCTTGGTAACAACGTACATCCCAGATGA	1	+	chr1:114397470-114397589
PTPN22	TGCAGTGAATGCATATGGGAACACTGTCATCCTCTTGGTAACAACGTACATCCCAGATGAGCTCAAGAATAGGGTCTATAGATGAAGGTACATCATGGTCTGGCCAATTCTTGTAATGAA	1	+	chr1:114397530-114397649
PTPN22	GCTCAAGAATAGGGTCTATAGATGAAGGTACATCATGGTCTGGCCAATTCTTGTAATGAAACTGGTAGATAGTTCGAGTTTCCTATAAAAAGTAGCCAGATGGGAGGGGAAGAGGGGCAA	1	+	chr1:114397590-114397709
PTPN22	TATATTTACTTGCCTGATCTCTATAGGCTTTTGAGTTTATCATTCTTATTTTATACTTACACTATTGAACTTAACTTTTAGAGTCCTGATTATATAATCAGATTTCCTTTTTTCAGCTTC	1	+	chr1:114398944-114399063
PTPN22	ACTATTGAACTTAACTTTTAGAGTCCTGATTATATAATCAGATTTCCTTTTTTCAGCTTCCTAAAAAGAAAAAGAAGACTCAAGTATTAGTGATTGCAAAGACAAGCTCTCTATAAGGTA	1	+	chr1:114399004-114399123
PTPN22	ATAAGGTAGACCCTGGAGGCTTTACTCAGACATGAGAACAGACATTACACTTACACAGGATACAGAGAAAGGGCCAAATTCCAGCTGCATCTCTCCTGGCTCAGCCCAGTAGCGCTCACA	1	+	chr1:114399116-114399235
PTPN22	TACAGAGAAAGGGCCAAATTCCAGCTGCATCTCTCCTGGCTCAGCCCAGTAGCGCTCACACTTTTTCTGTTGCACAAAGCAGAATACAGTGATTTCCCTCCATATATTCTAGTCTTTTCC	1	+	chr1:114399176-114399295
PTPN22	GCTGCCAATTTCCCTCTCCTTTTTCTTCTTTCCTTTGTTTTAAGGTCAGCAGGTACTAGAAAGTAACTTACCTTTCCCATTTCATACTCCATGCATGCCATAACAATGATCTGGGGGATG	1	+	chr1:114400289-114400408
PTPN22	AAGTAACTTACCTTTCCCATTTCATACTCCATGCATGCCATAACAATGATCTGGGGGATGAAATAGATAGAAACTTAAACATTCATATATAGTTAGAAAGAGCAGTTAATACATGGATCC	1	+	chr1:114400349-114400468
PTPN22	ATAAAGTAGAGAATAAAGTAACAAAAGCAACACCATACTTACAAGGACACTATATTCCCAAATCATCCTCCAGAAGTCCAGGAGGGTTGTAGATAAAGGACCCTGGGTGGCAATATAAGC	1	+	chr1:114401058-114401177
PTPN22	AATCATCCTCCAGAAGTCCAGGAGGGTTGTAGATAAAGGACCCTGGGTGGCAATATAAGCCTTGGGTCCATAAACTCCCTAAAGGGGAACAGAAATTACACGGGGTGACTACAAATAATA	1	+	chr1:114401118-114401237
PTPN22	TTTTTTGGGTATCTAGAGAAATATGGAATGCTTTTATTTTCTTTCACTGTACCTTAATGAAGTTGGCATTGATGTAGCTGGAATCCTCATCAGAGGTTATCAGGGATAGTTCTACCCGGC	1	+	chr1:114401572-114401691
PTPN22	AGTTGGCATTGATGTAGCTGGAATCCTCATCAGAGGTTATCAGGGATAGTTCTACCCGGCTATAATCATCTATAATACAAAAGACAGACATAGTACAATTAAGAGGGCTTAGTCAGCAGA	1	+	chr1:114401632-114401751
PTPN22	TACAAAGAGATAGTAATGATTGAATTTGGGAGAAAGTATGAGTTTATAGAGAGAAATGGAACTTACAGGGCAAAATATCCTTATATCTGTTTTTCTTGATATTCTTGGGCTTCTCAGCCA	1	+	chr1:114401908-114402027
PTPN22	ACTTACAGGGCAAAATATCCTTATATCTGTTTTTCTTGATATTCTTGGGCTTCTCAGCCACAGTTGTAGGATAGGTTTTGTCTGCCTTGTACTTGGTAGATTGCCTTTTCAGCTTCTGTA	1	+	chr1:114401968-114402087
PTPN22	CAGTTGTAGGATAGGTTTTGTCTGCCTTGTACTTGGTAGATTGCCTTTTCAGCTTCTGTAATAAGATTCCAAGAAAAATTAATCTTCCTAGAGAAATGAGGTAAGAAGCTATCTCTAAAG	1	+	chr1:114402028-114402147
PTPN22	GTATGTAACTACCCTGAGAGGGTCACATACAGGACTCACCAGAAATTCATTGGCAAACTCCTCTTTAGTAATTTTCTTGCTTTGGGCCTCATCCAGGAACTTCTGCAGAATTTCTCTTTG	1	+	chr1:114414120-114414239
PTPN22	CTCTTTAGTAATTTTCTTGCTTTGGGCCTCATCCAGGAACTTCTGCAGAATTTCTCTTTGGTCCATGCTGCAGAGCAAGAAAAATAGTCTATAAGTAGGTTGAGGGAGGGCATGTCAAAT	1	+	chr1:114414180-114414299
PTPN22	GTCCATGCTGCAGAGCAAGAAAAATAGTCTATAAGTAGGTTGAGGGAGGGCATGTCAAATGTGTGTCATGGCCGAGACACCTCCAAAAAGCCACTGCTGCCGCCTGAGCAGAGCATGCTG	1	+	chr1:114414240-114414359
PTPN22	GTGTGTCATGGCCGAGACACCTCCAAAAAGCCACTGCTGCCGCCTGAGCAGAGCATGCTGAAGGCTGTGGTTTACTGACTTCATCACAAGCCCTAGAGGAAATTAGTACGTAACCACCTT	1	+	chr1:114414300-114414419
RAD23B	GGCCGCCGACATTCCAGGACCGCCTTCCGCCCCGCCCCCAATTCTGGGGCGGAGTCCTCGGCCGCGCCGGCGCAAAGCGTCGCCGCACCCCACGCCTGCGCGCTTCGCCCGCCCGGCCCC	2	+	chr9:110045397-110045516
RAD23B	GCCGCGCCGGCGCAAAGCGTCGCCGCACCCCACGCCTGCGCGCTTCGCCCGCCCGGCCCCATCCCCCCAGGTTTTTCGCGTGGGGGAGGGGGCACGTCTCGGCGAGTCACGATGATGGCG	2	+	chr9:110045457-110045576
RAD23B	ATCCCCCCAGGTTTTTCGCGTGGGGGAGGGGGCACGTCTCGGCGAGTCACGATGATGGCGGCCACCATCCTGTGGTGAGCTAGCGGATTCCCTGCTTGTCTCGCCGACCCCCTCGCGCCT	2	+	chr9:110045517-110045636
RAD23B	GCCACCATCCTGTGGTGAGCTAGCGGATTCCCTGCTTGTCTCGCCGACCCCCTCGCGCCTTCTGCAGACTCCGTGGCTGGCGCTCGGCGCGTGAGGAAGCACGGCGGCCCGAGTTCGCGG	2	+	chr9:110045577-110045696
RAD23B	TCTGCAGACTCCGTGGCTGGCGCTCGGCGCGTGAGGAAGCACGGCGGCCCGAGTTCGCGGGGAAGGCCGCAGTCGCGGAGGCAGCGGCGCGGTCCGGGGCACGGGCTGGGGGAGAGGCCG	2	+	chr9:110045637-110045756
RAD23B	GGAAGGCCGCAGTCGCGGAGGCAGCGGCGCGGTCCGGGGCACGGGCTGGGGGAGAGGCCGCTCCGCTGGGCGAATGTGACAAGCCCCCACCCCCACCGCCTTCCTCCCCAGAGCGCGAGG	2	+	chr9:110045697-110045816
RAD23B	CTCCGCTGGGCGAATGTGACAAGCCCCCACCCCCACCGCCTTCCTCCCCAGAGCGCGAGGAGCGCGGGCGACCCCGGGGCCCCGCCAGGCCACAGACCCCGCCCAGCGGCCAGCACCCGG	2	+	chr9:110045757-110045876
RAD23B	AGCGCGGGCGACCCCGGGGCCCCGCCAGGCCACAGACCCCGCCCAGCGGCCAGCACCCGGCGCAGGCCCGGCAGCCGAGCTGCGCGGCGGCACCATGCAGGTCACCCTGAAGACCCTCCA	2	+	chr9:110045817-110045936
RAD23B	CGCAGGCCCGGCAGCCGAGCTGCGCGGCGGCACCATGCAGGTCACCCTGAAGACCCTCCAGCAGCAGACCTTCAAGATAGACATTGACCCCGAGGAGACGGTATGCGCGCGGGCCGGGGG	2	+	chr9:110045877-110045996
RAD23B	GAAGGTCCAGGCCGTCTCAGCCGTAGAGCCTGGCTTTCTGGTATGGGTGCACAGGTGGGGGAGGGAGACGTAGGCGTCGCCACTACCCCTGTGTGGACCTGGTTAGCCGCTTAGTTCCCA	1	+	chr9:110046281-110046400
RAD23B	GAGGGAGACGTAGGCGTCGCCACTACCCCTGTGTGGACCTGGTTAGCCGCTTAGTTCCCAGAGTTGGTAACCCGAGAAGATGAGCCTTAAGAAAAAAAAAAGTATCAGGTTCCGTTTGCC	1	+	chr9:110046341-110046460
RAD23B	GAGTTGGTAACCCGAGAAGATGAGCCTTAAGAAAAAAAAAAGTATCAGGTTCCGTTTGCCGCCGAGAGGTGAGTGGTGGTGAAAATGAATTTGCCCCTTTCCCCTCAGAATTGTTTACCC	1	+	chr9:110046401-110046520
RAD23B	GAGGTCAGTACAACTTTATGCCAAGAATCTAAAAACGCTGTGAGTGTAAATTTACTGCTTATGTTCGGAAATACACCGCCAAGATTGTCATAATACTAAGTTTAAACCAGCAGCTTTCTG	1	+	chr9:110046887-110047006
RAD23B	ATGTTCGGAAATACACCGCCAAGATTGTCATAATACTAAGTTTAAACCAGCAGCTTTCTGCCCAACTCTATTTTTAAAAGTAGTTGATTCTATTTTGGGTGGAGATCAGGGGCTTTGGTG	1	+	chr9:110046947-110047066
RAD23B	CCCAACTCTATTTTTAAAAGTAGTTGATTCTATTTTGGGTGGAGATCAGGGGCTTTGGTGTTAAGTAGACCTGAGTTCCATTTGTGGTTTTGTAACTTATTTGCTATGACCTTGGGCAAA	1	+	chr9:110047007-110047126
RAD23B	GACCTTGGGCAAATTACGGTTAGTTTCATTCTCTGTATAATAGGGATAATACCTGCCTTGCAGAGATGTGAAGATTAGATGGTATGTATTTACTTGGTGGTCAGTAAATGGAATCGATTA	1	+	chr9:110047114-110047233
RAD23B	CAGAGATGTGAAGATTAGATGGTATGTATTTACTTGGTGGTCAGTAAATGGAATCGATTATTTAAACAATGGATTCCTTTGAGTGGAGATACAGTGTTACGTTTTACTTATCTCATTTAA	1	+	chr9:110047174-110047293
RAD23B	CATTTTTTATTTAGACTTTTTCCAAAACAAATCTTTATTTTTCCTATAGGTGAAAGCACTGAAAGAGAAGATTGAATCTGAAAAGGGGAAAGATGCCTTTCCAGTAGCAGGTCAAAAATT	1	+	chr9:110062373-110062492
RAD23B	GAAAGAGAAGATTGAATCTGAAAAGGGGAAAGATGCCTTTCCAGTAGCAGGTCAAAAATTAATTTATGCAGGTATGAATTAAATATTAAAATTAACATGCCATGTCTTGATATTCTTTTA	1	+	chr9:110062433-110062552
RAD23B	TAAGAGAAAGATTATGCCTTAAATGATTTTTTTTTCTCTTAATGTATTAGGCAAAATCCTCAATGATGATACTGCTCTCAAAGAATATAAAATTGATGAGAAAAACTTTGTGGTGGTTAT	1	+	chr9:110064266-110064385
RAD23B	CAATGATGATACTGCTCTCAAAGAATATAAAATTGATGAGAAAAACTTTGTGGTGGTTATGGTGACCAAAGTAAGTTTCAACCTCATTCTGTATATCTTTATGCATGTAGGTCTTTTTAA	1	+	chr9:110064326-110064445
RAD23B	CTTTTAATGTGTTTAGCCCAAAGCAGTGTCCACACCAGCACCAGCTACAACTCAGCAGTCAGCTCCTGCCAGCACTACAGCAGTTACTTCCTCCACCACCACAACTGTGGCTCAGGCTCC	1	+	chr9:110068644-110068763
RAD23B	AGCTCCTGCCAGCACTACAGCAGTTACTTCCTCCACCACCACAACTGTGGCTCAGGCTCCAACCCCTGTCCCTGCCTTGGCCCCCACTTCCACACCTGCATCCATCACTCCAGCATCAGC	1	+	chr9:110068704-110068823
RAD23B	AACCCCTGTCCCTGCCTTGGCCCCCACTTCCACACCTGCATCCATCACTCCAGCATCAGCGACAGCATCTTCTGAACCTGCACCTGCTAGTGCAGCTAAACAAGAGAAGCCTGCAGAAAA	1	+	chr9:110068764-110068883
RAD23B	GACAGCATCTTCTGAACCTGCACCTGCTAGTGCAGCTAAACAAGAGAAGCCTGCAGAAAAGCCAGCAGAGACACCAGTGGCTACTAGCCCAACAGCAACTGACAGGTAGGAACTGGATTC	1	+	chr9:110068824-110068943
RAD23B	TTTATATACTTTTTAAAATGTGATTTTTCTAAAATCCTTTTGTAGTACATCGGGTGATTCTTCTCGGTCAAACCTTTTTGAAGATGCAACGAGTGCACTTGGTAAGTATCTGCTTTTCCT	1	+	chr9:110073918-110074037
RAD23B	TTCTCGGTCAAACCTTTTTGAAGATGCAACGAGTGCACTTGGTAAGTATCTGCTTTTCCTTATAAATAACCTATAAAGAGATAGGAAAGAGGTTTCACTTTTCTAGATCATGATAAAAGT	1	+	chr9:110073978-110074097
RAD23B	AGAGAATGCTTATTTATTAAATGTTCCTTTTTTTCCCCTCCACCCTCCCTTTTTAGTGACGGGTCAGTCTTACGAGAATATGGTAACTGAGATCATGTCAATGGGCTATGAACGAGAGCA	1	+	chr9:110080977-110081096
RAD23B	GGGTCAGTCTTACGAGAATATGGTAACTGAGATCATGTCAATGGGCTATGAACGAGAGCAAGTAATTGCAGCCCTGAGAGCCAGTTTCAACAACCCTGACAGAGCAGTGGAGTATCTTTT	1	+	chr9:110081037-110081156
RAD23B	AGTAATTGCAGCCCTGAGAGCCAGTTTCAACAACCCTGACAGAGCAGTGGAGTATCTTTTAATGGTGAGAAATATGTTTTACTTTACTCCATTCTGTTGTTTAAGATTAAAATCTCAAAG	1	+	chr9:110081097-110081216
RAD23B	ATATTTAATTTTGCATGATGGGATATCTTAAAGCTTGGAAATTCTATTACAGGGAATCCCTGGAGATAGAGAAAGTCAGGCTGTGGTTGACCCCCCTCAAGCAGCTAGTACTGGGGCTCC	1	+	chr9:110084212-110084331
RAD23B	TGGAGATAGAGAAAGTCAGGCTGTGGTTGACCCCCCTCAAGCAGCTAGTACTGGGGCTCCTCAGTCTTCAGCAGTGGCTGCAGCTGCAGCAACTACGACAGCAACAACTACAACAACAAG	1	+	chr9:110084272-110084391
RAD23B	TCAGTCTTCAGCAGTGGCTGCAGCTGCAGCAACTACGACAGCAACAACTACAACAACAAGTTCTGGAGGTAAAGCGGAATCTTCTGGATGGGGAGGGAATGGCCCTGAATTTTTAGTGTA	1	+	chr9:110084332-110084451
RAD23B	CACTGTTTGTGTATGTATTTACTGCTTTTGTTTAGAAATGTTTATGTGTATTTTAGGACATCCCCTTGAATTTTTACGGAATCAGCCTCAGTTTCAACAGATGAGACAAATTATTCAGCA	1	+	chr9:110086115-110086234
RAD23B	TCCCCTTGAATTTTTACGGAATCAGCCTCAGTTTCAACAGATGAGACAAATTATTCAGCAGAATCCTTCCTTGCTTCCAGCGTTACTACAGCAGATAGGTCGAGAGAATCCTCAATTACT	1	+	chr9:110086175-110086294
RAD23B	GAATCCTTCCTTGCTTCCAGCGTTACTACAGCAGATAGGTCGAGAGAATCCTCAATTACTTCAGGTGACTAATCAGTGTCAGTTTCACAAGTGATTTAGAGTGTGTCACAATTTGAAAAA	1	+	chr9:110086235-110086354
RAD23B	TGTATTATTTTTCTCTGTCCTTCATATCACCACAGCAAATTAGCCAACACCAGGAGCATTTTATTCAGATGTTAAATGAACCAGTTCAAGAAGCTGGTGGTCAAGGAGGAGGAGGTGGAG	1	+	chr9:110087080-110087199
RAD23B	TTATTCAGATGTTAAATGAACCAGTTCAAGAAGCTGGTGGTCAAGGAGGAGGAGGTGGAGGTGGCAGTGGAGGAATTGCAGAAGCTGGAAGTGGTCATATGAACTACATTCAAGTAACAC	1	+	chr9:110087140-110087259
RAD23B	GTGGCAGTGGAGGAATTGCAGAAGCTGGAAGTGGTCATATGAACTACATTCAAGTAACACCTCAGGAAAAAGAAGCTATAGAAAGGGTGAGTTTAAGTAAAACTTTAAAAAAATTAGTTC	1	+	chr9:110087200-110087319
RAD23B	AAATAAAATTAAATGTGCCATAATTGGTGTGTTGGATTTATATTTTTTTCCTTTTTCTTCCAGTTAAAGGCATTAGGATTTCCTGAAGGACTTGTGATACAAGCGTATTTTGCTTGTGAG	1	+	chr9:110091761-110091880
RAD23B	CAGTTAAAGGCATTAGGATTTCCTGAAGGACTTGTGATACAAGCGTATTTTGCTTGTGAGAAGAATGAGAATTTGGCTGCCAATTTTCTTCTACAGCAGAACTTTGATGAAGATTGAAAG	1	+	chr9:110091821-110091940
RAD23B	AAGAATGAGAATTTGGCTGCCAATTTTCTTCTACAGCAGAACTTTGATGAAGATTGAAAGGGACTTTTTTATATCTCACACTTCACACCAGTGCATTACACTAACTTGTTCACTGGATTG	1	+	chr9:110091881-110092000
RAD23B	TGGCATTTCTGATCGGATAATGGAATACTCTCATTTATTTTATGACATTCTCTGTCTACTCAGATCATAGTGAAAACTGGAAACAAAAAAAAAAAACAGCCTCTTCTTGGAAAGTGACAG	1	+	chr9:110093887-110094006
RAD23B	CAGATCATAGTGAAAACTGGAAACAAAAAAAAAAAACAGCCTCTTCTTGGAAAGTGACAGCAGAAGGTGGCATGGAGCTTGTGTCCTTGGACAACAAATCTGGATATACTAGGATTAATT	1	+	chr9:110093947-110094066
RPA1	ATGCGGCGGCTGCGTAGCGCCCGGGCCCGCCCCTGAGCCGCGCGCACGTCGGGGGCGGGAGCGGTGCGCGCAACTTCTCGGGCCAATAACTGCGCAGCGCGCGGGACCCGGGTGGGGAAG	2	+	chr17:1733223-1733342
RPA1	GCGGTGCGCGCAACTTCTCGGGCCAATAACTGCGCAGCGCGCGGGACCCGGGTGGGGAAGCTGGAGCTGTTGCGGGGTCCGCGGGGAAGTCTTGGCGGTGGAGCCATGGTCGGCCAACTG	2	+	chr17:1733283-1733402
RPA1	CTGGAGCTGTTGCGGGGTCCGCGGGGAAGTCTTGGCGGTGGAGCCATGGTCGGCCAACTGAGCGAGGGGGCCATTGCGGTGAGGAGGTGCCGGGGGCTGGGCCGGCGGTCCGGGGTGGCT	2	+	chr17:1733343-1733462
RPA1	AAAACATGTCATTTTCATCATGATTTGAGTGCGTATCTCACACAAACCTGTTTTTACTCCCTCAGGCCATCATGCAGAAGGGGGATACAAACATAAAGCCCATCCTCCAAGTCATCGTAA	1	+	chr17:1746032-1746151
RPA1	CTCAGGCCATCATGCAGAAGGGGGATACAAACATAAAGCCCATCCTCCAAGTCATCGTAAGTACCTGCGTATGTTATGTTCCATGTCAACTTCTTTGGAGTCATCGAATTACAAGTTACG	1	+	chr17:1746092-1746211
RPA1	CCTGGGGACGGGGCAGACAACCTGGCTAATGAATCAAGTTTTCTGTCCTAGAACATCCGTCCCATTACTACGGGGAATAGTCCGCCGCGTTATCGACTGCTCATGAGTGATGGATTGAAC	1	+	chr17:1747163-1747282
RPA1	CCCATTACTACGGGGAATAGTCCGCCGCGTTATCGACTGCTCATGAGTGATGGATTGAACACTCTATCCTGTGAGTATGGTGTATCCATCTAGAAATGTGTGAGTATTTAAATAGTAGAA	1	+	chr17:1747223-1747342
RPA1	TGAGTAGCTCTCAGAGGCTTAAGACTGCAGGATTTTGGAGGCTAAAGAAATCTCTGTGGTTTTCAGCTTTCATGTTGGCGACACAGTTGAACCCTCTCGTGGAGGAAGAACAATTGTCCA	1	+	chr17:1747806-1747925
RPA1	TTTCAGCTTTCATGTTGGCGACACAGTTGAACCCTCTCGTGGAGGAAGAACAATTGTCCAGCAACTGTGTATGCCAGATTCACAGATTTATTGTGAACACTCTGAAAGACGGAAGGTATG	1	+	chr17:1747866-1747985
RPA1	GCAACTGTGTATGCCAGATTCACAGATTTATTGTGAACACTCTGAAAGACGGAAGGTATGTGCTGTGTTTTTTTCTGTCTTATTGTATCGTAGAATGGGAACAAATTTAGGAATAAAAAA	1	+	chr17:1747926-1748045
RPA1	ACAGAATTTGTTTTTCTAACCTGTTTCTGTTTGTCTGCTTTTGCAGGAGAGTAGTTATCTTGATGGAATTAGAAGTTTTGAAGTCAGCTGAAGCAGTTGGAGTGAAGATTGGCAATCCAG	1	+	chr17:1756349-1756468
RPA1	TGATGGAATTAGAAGTTTTGAAGTCAGCTGAAGCAGTTGGAGTGAAGATTGGCAATCCAGTGCCCTATAATGAAGGTAAAATGCTTTGGCGTAGGTTGTAGCACTCAAATGAATACCTCT	1	+	chr17:1756409-1756528
RPA1	CCAAATCCTTTGCACTAAAACGGGGTTTCCCTTTTGATCTTCAGGACTCGGGCAGCCGCAAGTAGCTCCTCCAGCGCCAGCAGCCAGCCCAGCAGCAAGCAGCAGGCCCCAGCCGCAGAA	1	+	chr17:1775684-1775803
RPA1	AGTAGCTCCTCCAGCGCCAGCAGCCAGCCCAGCAGCAAGCAGCAGGCCCCAGCCGCAGAATGGAAGCTCGGGAATGGGTGAGATGCCTCACGGGGCGTGCGCTGACCAGGGGTGTCAGAC	2	+	chr17:1775744-1775863
RPA1	AAAAAGCTAAGTAGAATAGTAATAACTCCTTTTCGTTTGCGTTTGTTTTTAAAGGTTCTACTGTTTCTAAGGCTTATGGTGCTTCAAAGACATTTGGAAAAGCTGCAGGTCCCAGCCTGT	1	+	chr17:1778901-1779020
RPA1	CTGTTTCTAAGGCTTATGGTGCTTCAAAGACATTTGGAAAAGCTGCAGGTCCCAGCCTGTCACACACTTCTGGGGGAACACAGTCCAAAGTGGTGCCCATTGCCAGCCTCACTCCTTACC	1	+	chr17:1778961-1779080
RPA1	CACACACTTCTGGGGGAACACAGTCCAAAGTGGTGCCCATTGCCAGCCTCACTCCTTACCAGTCCAAGTGAGTTGTTGCATAGAGTAAGTTCAGAGTGTACTTATGAAATCGGAGAAGCT	1	+	chr17:1779021-1779140
RPA1	AAGATGATTTCTTACTTGATCTTTTCCAAGGAAGACCCCATACACTAATATGATCGATTTGGTTTGTAGGTGGACCATTTGTGCTCGTGTTACCAACAAAAGTCAGATCCGTACCTGGAG	1	+	chr17:1780437-1780556
RPA1	GGTTTGTAGGTGGACCATTTGTGCTCGTGTTACCAACAAAAGTCAGATCCGTACCTGGAGCAACTCCCGAGGGGAAGGGAAGCTTTTCTCCCTAGAACTGGTTGACGAAAGTGTGAGTGT	1	+	chr17:1780497-1780616
RPA1	CAACTCCCGAGGGGAAGGGAAGCTTTTCTCCCTAGAACTGGTTGACGAAAGTGTGAGTGTTTGTCATGCTGGGGAGTGAGGGCAGTGGGCTCGCCGGGAAACAGAAGGCTCAGCTCTGCG	1	+	chr17:1780557-1780676
RPA1	GCTGGGGTGGCCTGTGTTCAATCCCGCAGCCCTAACCTGCCCACGTGCTTCTGCAGGGTGAAATCCGAGCTACAGCTTTCAATGAGCAAGTGGACAAGTTCTTTCCTCTTATTGAAGTGA	1	+	chr17:1782231-1782350
RPA1	AAATCCGAGCTACAGCTTTCAATGAGCAAGTGGACAAGTTCTTTCCTCTTATTGAAGTGAACAAGGTATGGCCGTGCTGACTTTAGAACTGACACCGCCTGGGGGTGGAGTGCGGATGAA	1	+	chr17:1782291-1782410
RPA1	TCTGTGGCTTGGCCTCCTTCGCAGGTGTATTATTTCTCGAAAGGCACCCTGAAGATTGCTAACAAGCAGTTCACAGCTGTTAAAAATGACTACGAGATGACCTTCAATAACGAGACTTCC	1	+	chr17:1782485-1782604
RPA1	AACAAGCAGTTCACAGCTGTTAAAAATGACTACGAGATGACCTTCAATAACGAGACTTCCGTCATGCCCTGTGAGGACGACCATCATTTACCTACGGTTCAGTTTGATTTCACGGGGATT	1	+	chr17:1782545-1782664
RPA1	GTCATGCCCTGTGAGGACGACCATCATTTACCTACGGTTCAGTTTGATTTCACGGGGATTGATGACCTCGAGAACAAGTCGAAAGACTCACTTGTAGGTAAGCTCGTGTATGAGAAGGAA	1	+	chr17:1782605-1782724
RPA1	TCGGAATGGGAGTCTTGACCACCTCCTGCTAACACGTGCATGTGTTTTAGACATCATCGGGATCTGCAAGAGCTATGAAGACGCCACTAAAATCACAGTGAGGTCTAACAACAGAGAAGT	1	+	chr17:1782804-1782923
RPA1	GATCTGCAAGAGCTATGAAGACGCCACTAAAATCACAGTGAGGTCTAACAACAGAGAAGTTGCCAAGAGGAATATCTACTTGATGGACACATCCGGGAAGGTGGTGACTGCTACACTGTG	1	+	chr17:1782864-1782983
RPA1	TGCCAAGAGGAATATCTACTTGATGGACACATCCGGGAAGGTGGTGACTGCTACACTGTGGGGGGAAGATGTAAGTGCTGGGATGGGGTCTTCAACACGCACAGGACCTCCTGGGGTTGG	1	+	chr17:1782924-1783043
RPA1	TCTTCCTGCTAGTGACACTTGTATATGTCTGGTGTTTCTTTTACAGGCTGATAAATTTGATGGTTCTAGACAGCCCGTGTTGGCTATCAAAGGAGCCCGAGTCTCTGATTTCGGTGGACG	1	+	chr17:1783791-1783910
RPA1	TGGTTCTAGACAGCCCGTGTTGGCTATCAAAGGAGCCCGAGTCTCTGATTTCGGTGGACGGAGCCTCTCCGTGCTGTCTTCAAGCACTATCATTGCGAATCCTGACATCCCAGAGGCCTA	1	+	chr17:1783851-1783970
RPA1	GAGCCTCTCCGTGCTGTCTTCAAGCACTATCATTGCGAATCCTGACATCCCAGAGGCCTATAAGCTTCGTGGATGGTAGGTTTTGTGGGGCTAAACAAAGGGTTACTTGAGGCTGGGCTT	1	+	chr17:1783911-1784030
RPA1	AGCAGAAGCATGTCACATCAAGCGCTCGTCATCGTTATTCGTTCACGTTTTCAGGTTTGACGCAGAAGGACAAGCCTTAGATGGTGTTTCCATCTCTGATCTAAAGAGCGGCGGAGTCGG	1	+	chr17:1787052-1787171
RPA1	CGCAGAAGGACAAGCCTTAGATGGTGTTTCCATCTCTGATCTAAAGAGCGGCGGAGTCGGAGGGAGTAACACCAACTGGAAAACCTTGTATGAGGTCAAATCCGAGAACCTGGGCCAAGG	1	+	chr17:1787112-1787231
RPA1	AGGGAGTAACACCAACTGGAAAACCTTGTATGAGGTCAAATCCGAGAACCTGGGCCAAGGCGACAAGGTACCCAGCATTCCTAACCACCTTCACAAAGGGCTGTAAAGTGTGCAGAAGGA	1	+	chr17:1787172-1787291
RPA1	TCCGTGCCTCATGCTGTTCTTTTCTCCCGAAGCCGGACTACTTTAGTTCTGTGGCCACAGTGGTGTATCTTCGCAAAGAGAACTGCATGTACCAAGCCTGCCCGACTCAGGACTGCAATA	1	+	chr17:1791937-1792056
RPA1	TGGTGTATCTTCGCAAAGAGAACTGCATGTACCAAGCCTGCCCGACTCAGGACTGCAATAAGAAAGTGATTGATCAACAGAATGGATTGTACCGCTGTGAGAAGTGCGACACCGAATTTC	1	+	chr17:1791997-1792116
RPA1	AGAAAGTGATTGATCAACAGAATGGATTGTACCGCTGTGAGAAGTGCGACACCGAATTTCCCAATTTCAAGTACCGCATGATCCTGTCAGTAAGTAGCCTCGGTAGATGAGAACCACGGT	1	+	chr17:1792057-1792176
RPA1	CCCCATCTTCTCAGTGTGTCTTTTTATTATTTCTTTGCTGAAATAATGTAGAATTGTGTTTTTTAGGTAAATATTGCAGATTTTCAAGAGAATCAGTGGGTGACTTGTTTCCAGGAGTCT	1	+	chr17:1795061-1795180
RPA1	TTTTAGGTAAATATTGCAGATTTTCAAGAGAATCAGTGGGTGACTTGTTTCCAGGAGTCTGCTGAAGCTATCCTTGGACAAAATGCTGCTTATCTTGGGGAATTAAAAGACAAGGTCAGC	1	+	chr17:1795121-1795240
RPA1	GCTGAAGCTATCCTTGGACAAAATGCTGCTTATCTTGGGGAATTAAAAGACAAGGTCAGCCACATATTTTATTATAACTTCTATAACTTTTAATGGTTCTCATTCTATAACACTGACCCC	1	+	chr17:1795181-1795300
RPA1	GTTGTCCAGTGGTTTCCATGTGTCAAGTTTTATGTTTGTTTTTGCAGAATGAACAGGCATTTGAAGAAGTTTTCCAGAATGCCAACTTCCGATCTTTCATATTCAGAGTCAGGGTCAAAG	1	+	chr17:1798256-1798375
RPA1	TTGAAGAAGTTTTCCAGAATGCCAACTTCCGATCTTTCATATTCAGAGTCAGGGTCAAAGTGGAGACCTACAACGTAAGTAAGGGCCTGGGCAGCAGGGTTGGTGGTGGGGAGGTGCTGT	1	+	chr17:1798316-1798435
RPA1	AGCAAAAGGGGTTTCACTGCTCCACACCACACTTTCACTGCTCACAAACTACTTCTCCCTTTTTGAAGGACGAGTCTCGAATTAAGGCCACTGTGATGGACGTGAAGCCCGTGGACTACA	1	+	chr17:1800297-1800416
RPA1	TTTTGAAGGACGAGTCTCGAATTAAGGCCACTGTGATGGACGTGAAGCCCGTGGACTACAGAGAGTATGGCCGAAGGCTGGTCATGAGCATCAGGAGAAGTGCATTGATGTGAGAGGAGC	1	+	chr17:1800357-1800476
RPA1	GAGAGTATGGCCGAAGGCTGGTCATGAGCATCAGGAGAAGTGCATTGATGTGAGAGGAGCAGTGCCAATCGGGCAGAAGTTTGCAAATAGGCAGAATGGAATCGATTTCCTCCCACCTCC	1	+	chr17:1800417-1800536
RPA2	GAAACTAGGTCCAGCTGTAAAATATCTCAGGTACCCAGTTAGATCCAGTTATTCTGCATCTGTGGATTTAAAATGGTCATCATCCACAGTAGAATAGATGTGCCCCTCATTGCTCAGAAA	1	+	chr1:28218626-28218745
RPA2	TGTGGATTTAAAATGGTCATCATCCACAGTAGAATAGATGTGCCCCTCATTGCTCAGAAAATCCACAGCTTGCCTAGAAAGAAAGAAGAAAAAAAAAAGGTCATTTTCAGGCCAATTCAG	1	+	chr1:28218686-28218805
RPA2	GGTACAATGCCAGAGCCTGAGCTCATGAAAATCAAATACTTACTTGATTGAGGATACAGACATGTGTTTCAGCTGGTTCTTGAGATCCTGAAAGTTCAACCCTTCAGGTCTTGGACAAGC	1	+	chr1:28220480-28220599
RPA2	CATGTGTTTCAGCTGGTTCTTGAGATCCTGAAAGTTCAACCCTTCAGGTCTTGGACAAGCCTTAATCAAATTCAACACCTGAAGATTCAAATCAGAAAGATTTTAGCAATTATTTTGGAT	1	+	chr1:28220540-28220659
RPA2	AAGGAAGTAACAAAATTTAAGACTATCTGTGTTTTGTATTTCTGAAGCCACTCTGGTGGAGGTTACCTGGTTTTGGGCCACAGTGAGGCCATTTGCTGGCATGAAGCTATTCCCACCAAA	1	+	chr1:28220735-28220854
RPA2	GGTTACCTGGTTTTGGGCCACAGTGAGGCCATTTGCTGGCATGAAGCTATTCCCACCAAAGTTCCCTGCTTCACTCATTCCTGGATTGCTGATAGGTGCTCTCCCTGCTGAGGGCTGAAT	1	+	chr1:28220795-28220914
RPA2	GTTCCCTGCTTCACTCATTCCTGGATTGCTGATAGGTGCTCTCCCTGCTGAGGGCTGAATTAAGAAATAAGTTAGCAATATTAGAAAATCCATCAAGTTAAACAGTCTTTACTACTTAAA	1	+	chr1:28220855-28220974
RPA2	ACACAAAAGTAGCCTGTGTTCTTCCAGGGAAGAGAAAAAGCTAGGAAAGCGAGACTACTCACCTGGCTGTTGGCTTTGCTTAGTACCATGTGTGCATTGATCACTTCCAGAATATGTGTG	1	+	chr1:28223454-28223573
RPA2	ACCTGGCTGTTGGCTTTGCTTAGTACCATGTGTGCATTGATCACTTCCAGAATATGTGTGGTGAACTCATTCATATCCTCCAGGGGCATGATCTTAAAGGCTACCAGGCTCTTTTTGTTC	1	+	chr1:28223514-28223633
RPA2	GTGAACTCATTCATATCCTCCAGGGGCATGATCTTAAAGGCTACCAGGCTCTTTTTGTTCTATTAAAATGAAGGAAAAAAATGTGAATAAAATATGAACATACATTAATTTCAGGTCAAC	1	+	chr1:28223574-28223693
RPA2	TAGAAACTGCTTCATGCAAAAACACTTTAACTGTTATTTTATTCTGACTTTACCTGAAAAGATCTCAGGTGGCCTGCCACTTTCACATATGTTTCTGGAGGAACCACAGTGTTTTCACTG	1	+	chr1:28224091-28224210
RPA2	GATCTCAGGTGGCCTGCCACTTTCACATATGTTTCTGGAGGAACCACAGTGTTTTCACTGCTGGTGTCCTAACATAAAATACAAACATGTCATTAAAGTTTTAGTGATGCTGGTAAAAGC	1	+	chr1:28224151-28224270
RPA2	AAAAAGTTCAACATCTCCACAGTTCCAAAGTAACCCCATCATGATTCAAAAACAGCCACTTACATCTGTGTCAACCCACTGGCGAACGTCCATGGGTGCAGCTGTCATGTCATCTATTTT	1	+	chr1:28233376-28233495
RPA2	TACATCTGTGTCAACCCACTGGCGAACGTCCATGGGTGCAGCTGTCATGTCATCTATTTTGTAAACAATGTTGGTTGGAGCCTTCTCTGCATGTCTGATGATCCCCACAATAGTGACCTA	1	+	chr1:28233436-28233555
RPA2	GTAAACAATGTTGGTTGGAGCCTTCTCTGCATGTCTGATGATCCCCACAATAGTGACCTAGGTTAGAAGAAACAAAGAAAAAAAAAAAAGGTCTGGTTCCCCCTGAAACCAAGGCTACAT	1	+	chr1:28233496-28233615
RPA2	TTTTTTAATGAAGTCTTATTTCATTCTTTATTATGAGTAAGTGATTCTTTCACAAATTATTTGACATACCTGTGAAATCTCAACATTCCCAATTCTGAACACTTCATCAACCAAAGTGGC	1	+	chr1:28233623-28233742
RPA2	TTGACATACCTGTGAAATCTCAACATTCCCAATTCTGAACACTTCATCAACCAAAGTGGCAGAAAGCAGCTGAGATATAGTACAGGGCACAATGTGCTGGGCTCGGGCTCTCTGAAAAGA	1	+	chr1:28233683-28233802
RPA2	AGAAAGCAGCTGAGATATAGTACAGGGCACAATGTGCTGGGCTCGGGCTCTCTGAAAAGAAAAAACATGCAAAATTCAATTAAGAAAGTAATAACTACCACTCATTCAACACCTGCCATG	1	+	chr1:28233743-28233862
RPA2	ATACTCCTTTCAACCTACTGATTTCTTTTCGGCTTGAGAAGGTGCGGGCGATCCAAAGCCCCCCGGGGACTGCGTGTAGCCGCCGGCTCCCCCGTATGAGGAGCTGCCATAGCTTTCGAA	1	+	chr1:28240556-28240675
RPA2	CCCCGGGGACTGCGTGTAGCCGCCGGCTCCCCCGTATGAGGAGCTGCCATAGCTTTCGAATCCACCTGTTTTGAACAACAGGATTAGTGCCTGTGCCACGTCCCACGCCTCCGAGAAACC	1	+	chr1:28240616-28240735
RPA2	TCCACCTGTTTTGAACAACAGGATTAGTGCCTGTGCCACGTCCCACGCCTCCGAGAAACCCGCAGGCTCCCGGAGGCTTCGCCCCTTCAAACACTGCCCGAGTCTCCCTAACCTTCCTCG	1	+	chr1:28240676-28240795
RPA2	CGCAGGCTCCCGGAGGCTTCGCCCCTTCAAACACTGCCCGAGTCTCCCTAACCTTCCTCGCCGCCTTCCTGCGGGTGACCCCCAAACGCCCCAGCTCCGCTCCCGCCCTTCCTCTCCCGC	2	+	chr1:28240736-28240855
RPA2	CCGCCTTCCTGCGGGTGACCCCCAAACGCCCCAGCTCCGCTCCCGCCCTTCCTCTCCCGCTACCACACGCCTCTCGGACCCTAGGCTCGCCCTCTTGCTAAAACCTCCTGCGATTCTCTT	2	+	chr1:28240796-28240915
RPA2	TACCACACGCCTCTCGGACCCTAGGCTCGCCCTCTTGCTAAAACCTCCTGCGATTCTCTTCCTCCTCCACCCCGCACCCCCATCATTACTGTTCCACATCTTGGTCACGATTCTCCGCAA	1	+	chr1:28240856-28240975
RPA2	CCTCCTCCACCCCGCACCCCCATCATTACTGTTCCACATCTTGGTCACGATTCTCCGCAAAGAGGCCGAGAAGGTGCGGGTCTGGGGGAATAGCGGAAAACCACAGAACGCGGCCGCCAC	1	+	chr1:28240916-28241035
RPA2	AGAGGCCGAGAAGGTGCGGGTCTGGGGGAATAGCGGAAAACCACAGAACGCGGCCGCCACTGCGCCGCTCTGGCTACTTTTCTCTGGCACCACAAACGCCTTCCCGCGAATGGCGGAGCC	1	+	chr1:28240976-28241095
RPA2	TGCGCCGCTCTGGCTACTTTTCTCTGGCACCACAAACGCCTTCCCGCGAATGGCGGAGCCAGTCAGCTCCCGGGGTGCTCGCTTCAGCCAATCGGTGCTCACGGATGCTACGCTTGTTCC	1	+	chr1:28241036-28241155
RPA2	AGTCAGCTCCCGGGGTGCTCGCTTCAGCCAATCGGTGCTCACGGATGCTACGCTTGTTCCTGTCTCCTCTGCCCATGCTCCAGAAAACGCGTACTGCGCTCCCAGTTGGCTCCAAAAGCC	1	+	chr1:28241096-28241215
RPA2	TGTCTCCTCTGCCCATGCTCCAGAAAACGCGTACTGCGCTCCCAGTTGGCTCCAAAAGCCTCCGCGGCCATCTTTACGAAGGGCAAAACCCTCCGCACTAGCGGAAGCAAGGGGCTGGCA	1	+	chr1:28241156-28241275
RPA3	AATAGACTTTAATATAGCTCATTTACAATCGTATGAAAATCCATCAAGATCAATCATGTTGCACAATCCCTAAAGGATAAAACTGAGGGAAGTCATGGATAATTTTCACAGCTTCATTGT	1	+	chr7:7676582-7676701
RPA3	GCACAATCCCTAAAGGATAAAACTGAGGGAAGTCATGGATAATTTTCACAGCTTCATTGTAAAGTCCAAGATCTGAAAGAAACATTTAAGCAAACATTTAATCTACAATGGAAAGTTGTA	1	+	chr7:7676642-7676761
RPA3	CAGTTATATAAAACTGTATGTTATGTAATTACATAAAACCAGTCAATACTAGAATGCTTTATTTACCAAAAGGATGGCTATCTTCTTTAAACTGGACATAAGATGTACACAAGATGGTGG	1	+	chr7:7677429-7677548
RPA3	ATTTACCAAAAGGATGGCTATCTTCTTTAAACTGGACATAAGATGTACACAAGATGGTGGCCTTGGCGGTTACTCTTCCAACCACTTCCACAATTCCAGAGATTTCTTCATCAAGCTAAG	1	+	chr7:7677489-7677608
RPA3	CCTTGGCGGTTACTCTTCCAACCACTTCCACAATTCCAGAGATTTCTTCATCAAGCTAAGACACAGAACAAGACATCGATTTGGTGATATCACATTTTCAGTTGACAATTATTTTGGAAA	1	+	chr7:7677549-7677668
RPA3	AAGATGAAGAATTAACTATAATATATAAGAGACTTATTAACACTTAAACATACGGGTTCCATCAACTCGATGGTTCCATTTTTTCCTTCTCCATCTGAAAGAATAAACATTTTTCCGGTG	1	+	chr7:7678648-7678767
RPA3	ATCAACTCGATGGTTCCATTTTTTCCTTCTCCATCTGAAAGAATAAACATTTTTCCGGTGGGATGAATCTAAAAACGAAACATATAATTAAAATCTCACTAAAACAACAACAAAGTTTGA	1	+	chr7:7678708-7678827
RPA3	CTGGGGTTAAATAACTCGTTACTACGGGACCCAAAGCGGACAACCAAGGCATGTTTTACAGAGAAGCGATCACAACGAGGAAACGAGGTTTGCAAAAATAAGTAATTTCAGAAGAGAAGG	1	+	chr7:7679477-7679596
RPA3	GAGAAGCGATCACAACGAGGAAACGAGGTTTGCAAAAATAAGTAATTTCAGAAGAGAAGGAAACCAGCAGATTAGTTTTGTCTGCGTCCGTCACGTCTGAGTAAACTAAGAAATCTGAAG	1	+	chr7:7679537-7679656
RPA3	AAACCAGCAGATTAGTTTTGTCTGCGTCCGTCACGTCTGAGTAAACTAAGAAATCTGAAGGTAGATGTGGGAGTGGTGTTTATAATTTCCCTTACGTAAGCACGGCTAGAACGGAGGCGA	1	+	chr7:7679597-7679716
RPA3	CCATGATTGCGAACCCGCACACCTTTTCCAGCCTCCCTACGAAGCAGACAGGCTTGTCGATGAATTGAGCTAGCATGCCGGCGTTGATGCGCGACCTGGGCAAGTCCATCATGTCCACCA	1	+	chr7:7679929-7680048
RPA3	TGAATTGAGCTAGCATGCCGGCGTTGATGCGCGACCTGGGCAAGTCCATCATGTCCACCATGATTATGGTCCAAGACTGCGGCTGGCGGGAAACCCACGGACGACTGAAACTGTGCGCCC	1	+	chr7:7679989-7680108
RPA3	TGATTATGGTCCAAGACTGCGGCTGGCGGGAAACCCACGGACGACTGAAACTGTGCGCCCCGCGGGTGTCTATGGGGCAGATTTCTCGGCACCAATCAGCGAAGACTAGCGCTCCAGCTT	1	+	chr7:7680049-7680168
RPA3	CGCGGGTGTCTATGGGGCAGATTTCTCGGCACCAATCAGCGAAGACTAGCGCTCCAGCTTCGCCAATTAAATGCGCGGAAACCTAAATCGCAATCGCGCTGTCTCTGAAAGGGGTGGAGA	1	+	chr7:7680109-7680228
RPA3	CGCCAATTAAATGCGCGGAAACCTAAATCGCAATCGCGCTGTCTCTGAAAGGGGTGGAGAAGGGGCTGGATGAGTCCGGAAGTGGAGATTGGCTGCTTAGTGACGCGCGGCGTCCCGGAA	1	+	chr7:7680169-7680288
RPA3	AGGGGCTGGATGAGTCCGGAAGTGGAGATTGGCTGCTTAGTGACGCGCGGCGTCCCGGAAGTTGACAGATACAGGGCGAGAGGCAGTGGAGGCGGGACTTGGATAGGGGCGGAACCTGAG	1	+	chr7:7680229-7680348
RPA3	GTTGACAGATACAGGGCGAGAGGCAGTGGAGGCGGGACTTGGATAGGGGCGGAACCTGAGACTACCTTTCTGCGATCACAGGATTCCCGGCGGTGACTTGACCCCGGAAGTGGGGTGTGA	1	+	chr7:7680289-7680408
RPA3	ACTACCTTTCTGCGATCACAGGATTCCCGGCGGTGACTTGACCCCGGAAGTGGGGTGTGAAGCTCCGGTGCTGGTGCGGCGGGGGACTGCGGGGCCAGCCTCAGGTACCTCGTCTCGCGG	2	+	chr7:7680349-7680468
RPA3	AGCTCCGGTGCTGGTGCGGCGGGGGACTGCGGGGCCAGCCTCAGGTACCTCGTCTCGCGGGAGGCGCCGCAACCTTACTGTTTCCCCATTCTTCCCGCGAACAGAGTCAAAAGAGCTAGG	2	+	chr7:7680409-7680528
RPA3	GAGGCGCCGCAACCTTACTGTTTCCCCATTCTTCCCGCGAACAGAGTCAAAAGAGCTAGGCGGGAGTCGGCACTAGCTGCTGCCGCGGTGCTGTGGGTGCTGCGTACCAGCTGTTCACTG	1	+	chr7:7680469-7680588
RPA3	CGGGAGTCGGCACTAGCTGCTGCCGCGGTGCTGTGGGTGCTGCGTACCAGCTGTTCACTGCTGTCTCGCCTTCCCTCTTGCCAGTTCTGCGTGGGAGGCGCGGGAGTTTTGCGGAATGAT	1	+	chr7:7680529-7680648
RPA3	CTGTCTCGCCTTCCCTCTTGCCAGTTCTGCGTGGGAGGCGCGGGAGTTTTGCGGAATGATACGTGGTGTGGCGTCGGGGTTGTGATACCCGCCCCCTTGGAGATGGGCAGCGGGGTCATC	1	+	chr7:7680589-7680708
RPA3	ACGTGGTGTGGCGTCGGGGTTGTGATACCCGCCCCCTTGGAGATGGGCAGCGGGGTCATCAGTGATCTTGATCACTTTCTTCAGGCTTTTGCCACTTGTTGGCTGAGGGTCGATTTACTC	1	+	chr7:7680649-7680768
RPA3	AGTGATCTTGATCACTTTCTTCAGGCTTTTGCCACTTGTTGGCTGAGGGTCGATTTACTCCCTTAGCTGCGTCACTCTACTTTCTCCACTTTCTCCACCTGTAAGAAGAGAGATTGATCC	1	+	chr7:7680709-7680828
RPA3	TTCCTTCATTATATCATGATAGAATTATGGTCTTACCTTGGAAGAATAGTATCTCATAAAATAAGTAAGAAGAATGTGGTAAATTAGTGTCGTATCTTTTTTTGATTGTAGTAATCAGTA	1	+	chr7:7725425-7725544
RPA3	ATAAGTAAGAAGAATGTGGTAAATTAGTGTCGTATCTTTTTTTGATTGTAGTAATCAGTAAGTGAACATTCTTGAGCACTTTCTCTATCCCAGGTGCTCTCCTGCTTGGTTAGGGATGCT	1	+	chr7:7725485-7725604
RPA3	AGTGAACATTCTTGAGCACTTTCTCTATCCCAGGTGCTCTCCTGCTTGGTTAGGGATGCTCCAGATTCCTGGGCCTTGCCCACACCTAGTGAAACAGAATTTTGGGAGCTATAGCCAGAG	1	+	chr7:7725545-7725664
RPA3	AGACACAAAGTTCTGTTCTGTTTGAGCAACTATTTTATTATGTGATTTGCGGATGAACCAAGCCCTAAGTAATACAGGTACTGAACTGGAAATAATAGTATTTGGATTCTATTTAAGTTC	1	+	chr7:7726699-7726818
RPA3	AGCCCTAAGTAATACAGGTACTGAACTGGAAATAATAGTATTTGGATTCTATTTAAGTTCTGTCATTTACTTGCTGTGTGATTTTGAGCAGGCTACTTACCATTTCAGCCTCATTTTCCT	1	+	chr7:7726759-7726878
RPA3	CTCATTTTCCTTTTGTGTGAAATGTTAATGATATCATGGTGTCTTCATTACATTGTTGCAGGAGATGAAGCAAAAGGAAACTGTACACAGATCTGCACTGACAAAAGGGAGTACAAAGAA	1	+	chr7:7726868-7726987
RPA3	GGAGATGAAGCAAAAGGAAACTGTACACAGATCTGCACTGACAAAAGGGAGTACAAAGAACTTGTAATTCTTTTGCTGACCCTGGGCAGTTCAGTGAAATGCTTGGGAGAATGATTCTGA	1	+	chr7:7726928-7727047
RPA3	TATAGAATATCTCACCATTAATATGCACCTTCAGCATAGAAACAGTTAAAGAAAATAAACTTACCTGAAACTATTGTATTCCCTGTGCATTGTCTTCACATCCTTTTTCTGAGTACCTGA	1	+	chr7:7754742-7754861
RPA3	TTACCTGAAACTATTGTATTCCCTGTGCATTGTCTTCACATCCTTTTTCTGAGTACCTGAGACAAAGTGAACTACAAGTAGGATAAGAACTGAAAAGTTTTCACCAGATTTATGAATACA	1	+	chr7:7754802-7754921
RPA3	GAAGGAAAAAACTATGTATCCAACAAATTCAAACAGATACTTACAAAATTAAGACGATTGTAAATGTGTGTTGTCCTCCTTCTCATTGTTTTTCACATCCAAAAATGTCCTCTTGGAGCC	1	+	chr7:7758102-7758221
RPA3	TAAATGTGTGTTGTCCTCCTTCTCATTGTTTTTCACATCCAAAAATGTCCTCTTGGAGCCTCTTATCTGAGTAGCTTCTGTGGATCTGATGATGCTAGGATTTTATTTTTTCTTTTATTT	1	+	chr7:7758162-7758281
SLC22A1	AACCAGCACCATAGGGTAAAAGATTATTTCTACTTGGTTGCCTTCCAGATGTTTCACACTTGGACAGCAAACTGATTTCAAACCACTCCTTTTCAAAGATCTCTGAGGGAGACATTGCAC	1	+	chr6:160542792-160542911
SLC22A1	TGGACAGCAAACTGATTTCAAACCACTCCTTTTCAAAGATCTCTGAGGGAGACATTGCACCTGGCCACTGCAGCCCAGAGCAGGTCTGGCCACGGCCATGAGCATGCTGAGCCATCATGC	1	+	chr6:160542852-160542971
SLC22A1	CTGGCCACTGCAGCCCAGAGCAGGTCTGGCCACGGCCATGAGCATGCTGAGCCATCATGCCCACCGTGGATGACATTCTGGAGCAGGTTGGGGAGTCTGGCTGGTTCCAGAAGCAAGCCT	1	+	chr6:160542912-160543031
SLC22A1	CCACCGTGGATGACATTCTGGAGCAGGTTGGGGAGTCTGGCTGGTTCCAGAAGCAAGCCTTCCTCATCTTATGCCTGCTGTCGGCTGCCTTTGCGCCCATCTGTGTGGGCATCGTCTTCC	1	+	chr6:160542972-160543091
SLC22A1	TCCTCATCTTATGCCTGCTGTCGGCTGCCTTTGCGCCCATCTGTGTGGGCATCGTCTTCCTGGGTTTCACACCTGACCACCACTGCCAGAGTCCTGGGGTGGCTGAGCTGAGCCAGCGCT	1	+	chr6:160543032-160543151
SLC22A1	TGGGTTTCACACCTGACCACCACTGCCAGAGTCCTGGGGTGGCTGAGCTGAGCCAGCGCTGTGGCTGGAGCCCTGCGGAGGAGCTGAACTATACAGTGCCAGGCCTGGGGCCCGCGGGCG	2	+	chr6:160543092-160543211
SLC22A1	GTGGCTGGAGCCCTGCGGAGGAGCTGAACTATACAGTGCCAGGCCTGGGGCCCGCGGGCGAGGCCTTCCTTGGCCAGTGCAGGCGCTATGAAGTGGACTGGAACCAGAGCGCCCTCAGCT	2	+	chr6:160543152-160543271
SLC22A1	AGGCCTTCCTTGGCCAGTGCAGGCGCTATGAAGTGGACTGGAACCAGAGCGCCCTCAGCTGTGTAGACCCCCTGGCTAGCCTGGCCACCAACAGGAGCCACCTGCCGCTGGGTCCCTGCC	2	+	chr6:160543212-160543331
SLC22A1	GTGTAGACCCCCTGGCTAGCCTGGCCACCAACAGGAGCCACCTGCCGCTGGGTCCCTGCCAGGATGGCTGGGTGTATGACACGCCCGGCTCTTCCATCGTCACTGAGGTAAAAAAGCCTC	1	+	chr6:160543272-160543391
SLC22A1	GGGTGTAGTCCTGACTCACACATGGTTCTGTGCTTTTCGTCCTCCTCTTGCCGTGGTATGACTGGCAGTTCAACCTGGTGTGTGCTGACTCCTGGAAGCTGGACCTCTTTCAGTCCTGTT	1	+	chr6:160551068-160551187
SLC22A1	ACTGGCAGTTCAACCTGGTGTGTGCTGACTCCTGGAAGCTGGACCTCTTTCAGTCCTGTTTGAATGCGGGCTTCTTGTTTGGCTCTCTCGGTGTTGGCTACTTTGCAGACAGGTATGTAA	1	+	chr6:160551128-160551247
SLC22A1	TGAATGCGGGCTTCTTGTTTGGCTCTCTCGGTGTTGGCTACTTTGCAGACAGGTATGTAAAGGCCAGTCCAGGTAAGCCTCCTCTGAATGTCATGAGAACAGATTCTAAGGGCGAATCTG	1	+	chr6:160551188-160551307
SLC22A1	TCAACCTCTCCCACCTGCCCTCCATGTCTCCTTCTCTCTGAAGGTTTGGCCGTAAGCTGTGTCTCCTGGGAACTGTGCTGGTCAACGCGGTGTCGGGCGTGCTCATGGCCTTCTCGCCCA	1	+	chr6:160553221-160553340
SLC22A1	GTCTCCTGGGAACTGTGCTGGTCAACGCGGTGTCGGGCGTGCTCATGGCCTTCTCGCCCAACTACATGTCCATGCTGCTCTTCCGCCTGCTGCAGGGCCTGGTCAGCAAGGGCAACTGGA	1	+	chr6:160553281-160553400
SLC22A1	ACTACATGTCCATGCTGCTCTTCCGCCTGCTGCAGGGCCTGGTCAGCAAGGGCAACTGGATGGCTGGCTACACCCTAAGTAATTATCATGGGGATGAGGCCAGGTCTCAGGGTAGAATGG	1	+	chr6:160553341-160553460
SLC22A1	AAGGAACCCGCATAACGTCCACACCTCCTGTTTCAGTCACAGAATTTGTTGGCTCGGGCTCCAGAAGAACGGTGGCGATCATGTACCAGATGGCCTTCACGGTGGGGCTGGTGGCGCTTA	1	+	chr6:160554953-160555072
SLC22A1	CCAGAAGAACGGTGGCGATCATGTACCAGATGGCCTTCACGGTGGGGCTGGTGGCGCTTACCGGGCTGGCCTACGCCCTGCCTCACTGGCGCTGGCTGCAGCTGGCAGTCTCCCTGCCCA	2	+	chr6:160555013-160555132
SLC22A1	CCGGGCTGGCCTACGCCCTGCCTCACTGGCGCTGGCTGCAGCTGGCAGTCTCCCTGCCCACCTTCCTCTTCCTGCTCTACTACTGGTGAGGCCCTTCCTCCTGCCTACGGGGAAGGGGCG	2	+	chr6:160555073-160555192
SLC22A1	CCCCGCTCAGGGCTGAACGTCAGACCGAGGAAAATGCCAGATAGTGATGAGTGGTGTTCGCAGGTGTGTGCCGGAGTCCCCTCGGTGGCTGTTATCACAAAAAAGAAACACTGAAGCAAT	1	+	chr6:160557189-160557308
SLC22A1	CAGGTGTGTGCCGGAGTCCCCTCGGTGGCTGTTATCACAAAAAAGAAACACTGAAGCAATAAAGATAATGGACCACATCGCTCAAAAGAATGGGAAGTTGCCTCCTGCTGATTTAAAGGT	1	+	chr6:160557249-160557368
SLC22A1	AAAGATAATGGACCACATCGCTCAAAAGAATGGGAAGTTGCCTCCTGCTGATTTAAAGGTGAAATCTAGGAAGGGGTATCTCACATCACTGAATCTGGGGCTGGGTTCTGGTGCAGATTC	1	+	chr6:160557309-160557428
SLC22A1	CCAGGGGCTCCCAGGTGGCTCTGCTCATGACAGCGTGAGTGTGGCTGATGCTCTCCCTCCCTCCTAGATGCTTTCCCTCGAAGAGGATGTCACCGAAAAGCTGAGCCCTTCATTTGCAGA	1	+	chr6:160557509-160557628
SLC22A1	CTCCTAGATGCTTTCCCTCGAAGAGGATGTCACCGAAAAGCTGAGCCCTTCATTTGCAGACCTGTTCCGCACGCCGCGCCTGAGGAAGCGCACCTTCATCCTGATGTACCTGTGGTGAGG	1	+	chr6:160557569-160557688
SLC22A1	CCTGTTCCGCACGCCGCGCCTGAGGAAGCGCACCTTCATCCTGATGTACCTGTGGTGAGGGGCGTTCCTGTGCGTCTCTCCAGGCAGAATCAGCACGCTCGCCCAAGCACTGGGCTATAG	1	+	chr6:160557629-160557748
SLC22A1	CCTCTTGGCTCAGGTTCACGGACTCTGTGCTCTATCAGGGGCTCATCCTGCACATGGGCGCCACCAGCGGGAACCTCTACCTGGATTTCCTTTACTCCGCTCTGGTCGAAATCCCGGGGG	1	+	chr6:160560672-160560791
SLC22A1	CCACCAGCGGGAACCTCTACCTGGATTTCCTTTACTCCGCTCTGGTCGAAATCCCGGGGGCCTTCATAGCCCTCATCACCATTGACCGCGTGGGCCGCATCTACCCCATGGCCATGTCAA	1	+	chr6:160560732-160560851
SLC22A1	CCTTCATAGCCCTCATCACCATTGACCGCGTGGGCCGCATCTACCCCATGGCCATGTCAAATTTGTTGGCGGGGGCAGCCTGCCTCGTCATGATTTTTATCTCACCTGGTAAGTTGGTAA	1	+	chr6:160560792-160560911
SLC22A1	CTCACAGTAACTCAGGGAACGAAGCCCCCATCCACCACCCACACCCTCTTTGTACTTCCTTTCCAGACCTGCACTGGTTAAACATCATAATCATGTGTGTTGGCCGAATGGGAATCACCA	1	+	chr6:160564507-160564626
SLC22A1	TTCCAGACCTGCACTGGTTAAACATCATAATCATGTGTGTTGGCCGAATGGGAATCACCATTGCAATACAAATGATCTGCCTGGTGAATGCTGAGCTGTACCCCACATTCGTCAGGTGAG	1	+	chr6:160564567-160564686
SLC22A1	TTGCAATACAAATGATCTGCCTGGTGAATGCTGAGCTGTACCCCACATTCGTCAGGTGAGTGCATGGAACAGGGGTAGCCAGTGAAATGGCTGTGAACCCACCAGCTCAGTGGGAACCAA	1	+	chr6:160564627-160564746
SLC22A1	CATCAGGTGAACATTTGGAAAAGTGAATCACAGAATTATCGTATTTTTTGTCCTTTGTATTTTATCAGGAACCTCGGAGTGATGGTGTGTTCCTCCCTGTGTGACATAGGTGGGATAATC	1	+	chr6:160575762-160575881
SLC22A1	TTTATCAGGAACCTCGGAGTGATGGTGTGTTCCTCCCTGTGTGACATAGGTGGGATAATCACCCCCTTCATAGTCTTCAGGCTGAGGGAGGTCTGGCAAGCCTTGCCCCTCATTTTGTTT	1	+	chr6:160575822-160575941
SLC22A1	ACCCCCTTCATAGTCTTCAGGCTGAGGGAGGTCTGGCAAGCCTTGCCCCTCATTTTGTTTGGTAAGATTTTGTGGAGCATATATCATTCCTTCTTTTGCAGCTCGGCAGTGGGCTCAGCA	1	+	chr6:160575882-160576001
SLC22A1	TCTTTGGCTGGCTGTGATTATTTCTGTAAATGACATTGGCTGTGCTCTAATGGCTCCATTTGCAATCTGTTTCCTTTGAAGCGGTGTTGGGCCTGCTTGCCGCGGGAGTGACGCTACTTC	1	+	chr6:160576926-160577045
SLC22A1	TGCAATCTGTTTCCTTTGAAGCGGTGTTGGGCCTGCTTGCCGCGGGAGTGACGCTACTTCTTCCAGAGACCAAGGGGGTCGCTTTGCCAGAGACCATGAAGGACGCCGAGAACCTTGGGA	1	+	chr6:160576986-160577105
SLC22A1	TTCCAGAGACCAAGGGGGTCGCTTTGCCAGAGACCATGAAGGACGCCGAGAACCTTGGGAGGTGAAGCCCATGGTGCCCAGGACTCCGAGGCCCATGAGTCTGACACGCCCTCCAAAAGG	1	+	chr6:160577046-160577165
SLC22A1	TTTAATTTTGTTGTTACAGAAAAGCAAAGCCCAAAGAAAACACGATTTACCTTAAGGTCCAAACCTCAGAACCCTCGGGCACCTGAGAGAGATGTTTTGCGGCGATGTCGTGTTGGAGGG	1	+	chr6:160579529-160579648
SLC22A1	AAACCTCAGAACCCTCGGGCACCTGAGAGAGATGTTTTGCGGCGATGTCGTGTTGGAGGGATGAAGATGGAGTTATCCTCTGCAGAAATTCCTAGACGCCTTCACTTCTCTGTATTCTTC	1	+	chr6:160579589-160579708
SLC22A1	ATGAAGATGGAGTTATCCTCTGCAGAAATTCCTAGACGCCTTCACTTCTCTGTATTCTTCCTCATACTTGCCTACCCCCAAATTAATATCAGTCCTAAAGAATGGTTTGTGTGGGCTTTG	1	+	chr6:160579649-160579768
SLC22A4	TCCCGGGAACGCTCCAACGCCTTCAGCCTGTTTCCCAGGAACGGTCCCCGGCTTCGCGCCCCAATTTCTAACAGCCTGCCTGTCCCCCGGGAACGTTCTAACATCCTTGGGGAGCGCCCC	1	+	chr5:131630119-131630238
SLC22A4	CCAATTTCTAACAGCCTGCCTGTCCCCCGGGAACGTTCTAACATCCTTGGGGAGCGCCCCAGCTACAAGACACTGTCCTGAGAACGCTGTCATCACCCGTAGTTGCAAGTTTCGGAGCGG	1	+	chr5:131630179-131630298
SLC22A4	AGCTACAAGACACTGTCCTGAGAACGCTGTCATCACCCGTAGTTGCAAGTTTCGGAGCGGCAGTGGGAAGCATGCGGGACTACGACGAGGTGATCGCCTTCCTGGGCGAGTGGGGGCCCT	1	+	chr5:131630239-131630358
SLC22A4	CAGTGGGAAGCATGCGGGACTACGACGAGGTGATCGCCTTCCTGGGCGAGTGGGGGCCCTTCCAGCGCCTCATCTTCTTCCTGCTCAGCGCCAGCATCATCCCCAATGGCTTCAATGGTA	1	+	chr5:131630299-131630418
SLC22A4	TCCAGCGCCTCATCTTCTTCCTGCTCAGCGCCAGCATCATCCCCAATGGCTTCAATGGTATGTCAGTCGTGTTCCTGGCGGGGACCCCGGAGCACCGCTGTCGAGTGCCGGACGCCGCGA	1	+	chr5:131630359-131630478
SLC22A4	TGTCAGTCGTGTTCCTGGCGGGGACCCCGGAGCACCGCTGTCGAGTGCCGGACGCCGCGAACCTGAGCAGCGCCTGGCGCAACAACAGTGTCCCGCTGCGGCTGCGGGACGGCCGCGAGG	2	+	chr5:131630419-131630538
SLC22A4	ACCTGAGCAGCGCCTGGCGCAACAACAGTGTCCCGCTGCGGCTGCGGGACGGCCGCGAGGTGCCCCACAGCTGCAGCCGCTACCGGCTCGCCACCATCGCCAACTTCTCGGCGCTCGGGC	2	+	chr5:131630479-131630598
SLC22A4	TGCCCCACAGCTGCAGCCGCTACCGGCTCGCCACCATCGCCAACTTCTCGGCGCTCGGGCTGGAGCCGGGGCGCGACGTGGACCTGGGGCAGCTGGAGCAGGAGAGCTGCCTGGATGGCT	2	+	chr5:131630539-131630658
SLC22A4	TGGAGCCGGGGCGCGACGTGGACCTGGGGCAGCTGGAGCAGGAGAGCTGCCTGGATGGCTGGGAGTTCAGCCAGGACGTCTACCTGTCCACCGTCGTGACCGAGGTGGGTGCCAGGCCGA	2	+	chr5:131630599-131630718
SLC22A4	GGCGGGGCCAAATCTTGTCTGTTCCCTGGCCACAGACTTCTGGAGGCATCAGGAGGTGTACTGCCGTACCATATACTTGTGAGGTTTGGGGTCCTTTCCTGAGGCCCCAGTTTCTCTAAG	1	+	chr5:131631096-131631215
SLC22A4	CTGCCGTACCATATACTTGTGAGGTTTGGGGTCCTTTCCTGAGGCCCCAGTTTCTCTAAGACAGCAGATGGCCTCCTGAGGCTCATTGGGTGCAAGGAAGCACAGAAGGCGAAACCCCAG	1	+	chr5:131631156-131631275
SLC22A4	ACAGCAGATGGCCTCCTGAGGCTCATTGGGTGCAAGGAAGCACAGAAGGCGAAACCCCAGCTGGAAGCCCTGGCCCTCAGGGACCTCTCTGAGCACAGGGTGAGTTGGCAGGCAGGGGCT	1	+	chr5:131631216-131631335
SLC22A4	CAGAGCTGGGCTGGGGTTGAGGTCTGCCTCAGGGTTGGGCTCACGCTTCATGCTGTCTTCCTTGGCAGTGGAATCTGGTGTGTGAGGACAACTGGAAGGTGCCCCTCACCACCTCCCTGT	1	+	chr5:131647786-131647905
SLC22A4	CTTGGCAGTGGAATCTGGTGTGTGAGGACAACTGGAAGGTGCCCCTCACCACCTCCCTGTTCTTCGTAGGCGTGCTCCTCGGCTCCTTCGTGTCCGGGCAGCTGTCAGACAGGTAAGCAC	1	+	chr5:131647846-131647965
SLC22A4	TCTTCGTAGGCGTGCTCCTCGGCTCCTTCGTGTCCGGGCAGCTGTCAGACAGGTAAGCACATGGGAGGGGAGGAAGGTGGGATGGTGCCCCTTGTCAATCACTGCCTATCTTGGGGCTGG	1	+	chr5:131647906-131648025
SLC22A4	CAACCTACACATCTCATGTTTTGTGTTATACTGCATTCTCTAGGTTTGGCAGGAAGAACGTTCTCTTCGCAACCATGGCTGTACAGACTGGCTTCAGCTTCCTGCAGATTTTCTCCATCA	1	+	chr5:131649264-131649383
SLC22A4	TTCTCTTCGCAACCATGGCTGTACAGACTGGCTTCAGCTTCCTGCAGATTTTCTCCATCAGCTGGGAGATGTTCACTGTGTTATTTGTCATCGTGGGCATGGGCCAGATCTCCAACTATG	1	+	chr5:131649324-131649443
SLC22A4	GCTGGGAGATGTTCACTGTGTTATTTGTCATCGTGGGCATGGGCCAGATCTCCAACTATGTGGTAGCCTTCATACTAGGTAGGAATGGCTTCTGGGACATGGGGTGCTTCCCTCTAACCC	1	+	chr5:131649384-131649503
SLC22A4	CTGAGAAAATCTCTCTTAAAAGGCAAGCATGAATGACCTTTGAATTATCTGTTTTGTATCTTCCAGGCCACTTCTCTATAGCATGGGCAGATCCCCAACAAAAGGCAGAGCCATTGCCAT	1	+	chr5:131656492-131656611
SLC22A4	TTCCAGGCCACTTCTCTATAGCATGGGCAGATCCCCAACAAAAGGCAGAGCCATTGCCATTGGTCACATCTCCGCCCCAGGTGTAGTGAACCAAGGGCAGACTCTGTGGAAAGGGCCCAG	1	+	chr5:131656552-131656671
SLC22A4	TGGTCACATCTCCGCCCCAGGTGTAGTGAACCAAGGGCAGACTCTGTGGAAAGGGCCCAGAGCTCCGTGACAAGAGAAGGAGCTTTGTTCTTGGACTCCCATCTGGTGCCATCTCTGCTC	1	+	chr5:131656612-131656731
SLC22A4	TAATATGCTAATACTCCTCCCTTGTTTTGAACAGGAACAGAAATTCTTGGCAAGTCAGTTCGTATTATATTCTCTACATTAGGAGTGTGCACATTTTTTGCAGTTGGCTATATGCTGCTG	1	+	chr5:131657843-131657962
SLC22A4	CGTATTATATTCTCTACATTAGGAGTGTGCACATTTTTTGCAGTTGGCTATATGCTGCTGCCACTGTTTGCTTACTTCATCAGAGACTGGCGGATGCTGCTGCTGGCGCTGACGGTGCCG	1	+	chr5:131657903-131658022
SLC22A4	CCACTGTTTGCTTACTTCATCAGAGACTGGCGGATGCTGCTGCTGGCGCTGACGGTGCCGGGAGTGCTGTGTGTCCCGCTGTGGTGGTGAGTGTGACTCGTCCCCAGACAGGCCCTCTGC	1	+	chr5:131657963-131658082
SLC22A4	TGCTCACTGTGCCCTAAGGAGAGCTTTTTCTTCTATTCCCCAGGAGCTGGTCCATGAATGCTCCTGGCTGTGGGCATACTGTACCAGGGACAGGACTTGCCCCAGACAGAGGCCAGCCTG	1	+	chr5:131660111-131660230
SLC22A4	CTCCTGGCTGTGGGCATACTGTACCAGGGACAGGACTTGCCCCAGACAGAGGCCAGCCTGGGACCAGCACTGACAAGCTGAGTGCTCCCCCTGAACATTTACCAGTGGTCTTACCATTTT	1	+	chr5:131660171-131660290
SLC22A4	GGACCAGCACTGACAAGCTGAGTGCTCCCCCTGAACATTTACCAGTGGTCTTACCATTTTCCTATAAAAGAAAATAGCTTTCTTCTGAACATCCCATCCTTGCAGGTGGGTCTTCCCAAA	1	+	chr5:131660231-131660350
SLC22A4	ATATTAAAAATAAATTATAGGTTCATTCCTGAATCTCCCCGATGGCTGATATCCCAGAGAAGATTTAGAGAGGCTGAAGATATCATCCAAAAAGCTGCAAAAATGAACAACATAGCTGTA	1	+	chr5:131662950-131663069
SLC22A4	AGATTTAGAGAGGCTGAAGATATCATCCAAAAAGCTGCAAAAATGAACAACATAGCTGTACCAGCAGTGATATTTGATTCTGTGGAGGTAAGCATTTGCAGATGTTTCCTCTTGAGATCA	1	+	chr5:131663010-131663129
SLC22A4	CCAGCAGTGATATTTGATTCTGTGGAGGTAAGCATTTGCAGATGTTTCCTCTTGAGATCAGCTATGCATTCTTGATTTTATGGAATTTAACTTAATTCAATATTTGTTAAGTGCCCACTA	1	+	chr5:131663070-131663189
SLC22A4	CTACCTCTTAATCTCATGGTTATTTGCATTATTTTGGTTACAGGAGCTAAATCCCCTGAAGCAGCAGAAAGCTTTCATTCTGGACCTGTTCAGGACTCGGAATATTGCCATAATGACCAT	1	+	chr5:131667406-131667525
SLC22A4	GCAGCAGAAAGCTTTCATTCTGGACCTGTTCAGGACTCGGAATATTGCCATAATGACCATTATGTCTTTGCTGCTATGGTAAGTAATAAGTGACCTGGAAATGCAGATATCCAGCACATA	1	+	chr5:131667466-131667585
SLC22A4	CTTCTTCTTTCAGGATGCTGACCTCAGTGGGTTACTTTGCTCTGTCTCTGGATGCTCCTAATTTACATGGAGATGCCTACCTGAACTGTTTCCTCTCTGCCTTGATTGAAATTCCAGCTT	1	+	chr5:131670398-131670517
SLC22A4	ATTTACATGGAGATGCCTACCTGAACTGTTTCCTCTCTGCCTTGATTGAAATTCCAGCTTACATTACAGCCTGGCTGCTATTGCGAACCCTGCCCAGGCGTTATATCATAGCTGCAGTAC	1	+	chr5:131670458-131670577
SLC22A4	ACATTACAGCCTGGCTGCTATTGCGAACCCTGCCCAGGCGTTATATCATAGCTGCAGTACTGTTCTGGGGAGGAGGTGTGCTTCTCTTCATTCAACTGGTACCTGTGGGTAAGAAGTTAA	1	+	chr5:131670518-131670637
SLC22A4	CCATTGTTTATACCGGGTCTCTTTTCCAGATTATTACTTCTTATCCATTGGTCTGGTCATGCTGGGAAAATTTGGGATCACCTCTGCTTTCTCCATGCTGTATGTCTTCACTGCTGAGCT	1	+	chr5:131671482-131671601
SLC22A4	GCTGGGAAAATTTGGGATCACCTCTGCTTTCTCCATGCTGTATGTCTTCACTGCTGAGCTCTACCCAACCCTGGTCAGGAACATGGCGGTGGGGGTCACATCCACGGCCTCCAGAGTGGG	1	+	chr5:131671542-131671661
SLC22A4	CTACCCAACCCTGGTCAGGAACATGGCGGTGGGGGTCACATCCACGGCCTCCAGAGTGGGCAGCATCATTGCCCCCTACTTTGTTTACCTCGGTGAGCTGCATCTTGTGCATTTGTTCTT	1	+	chr5:131671602-131671721
SLC22A4	GCCCAGAGAGTCCTCCTATCTGATTGATGTTCTTATGTCCCGGGCTTTACAGGTGCTTACAACAGAATGCTGCCCTACATCGTCATGGGTAGTCTGACTGTCCTGATTGGAATCCTCACC	1	+	chr5:131676206-131676325
SLC22A4	AACAGAATGCTGCCCTACATCGTCATGGGTAGTCTGACTGTCCTGATTGGAATCCTCACCCTTTTTTTCCCTGAAAGTTTGGGAATGACTCTTCCAGAAACCTTAGAGCAGATGCAGAAA	1	+	chr5:131676266-131676385
SLC22A4	CTTTTTTTCCCTGAAAGTTTGGGAATGACTCTTCCAGAAACCTTAGAGCAGATGCAGAAAGTGAAATGGTAAGTAGGACTTTTAACAAAATGATACCAAAATGCCTTAGGGAGAATAAGC	1	+	chr5:131676326-131676445
SLC22A4	AGGAGGAAAGTCTTGAATATTTAATTTTCCTTAGCATCTATTTTATTTTCAGGTTCAGATCTGGGAAAAAAACAAGAGACTCAATGGAGACAGAAGAAAATCCCAAGGTTCTAATAACTG	1	+	chr5:131679401-131679520
SLC22A4	CTGGGAAAAAAACAAGAGACTCAATGGAGACAGAAGAAAATCCCAAGGTTCTAATAACTGCATTCTGAAAAAATATCTACCCCATTTGGTGAAGTGAAAAACAGAAAAATAAGACCCTGT	1	+	chr5:131679461-131679580
SLCO1A2	AATAGGACAATTACAATTTAGTTTTCAATTCATCATCTTTCAAAACCGTGGACTTTTGGTATATATCTTTGCACTCATTTTCCTTCCCTTTGACTTTTGTCTCTATAAGCTCTGTTCCTG	1	+	chr12:21422472-21422591
SLCO1A2	ATATATCTTTGCACTCATTTTCCTTCCCTTTGACTTTTGTCTCTATAAGCTCTGTTCCTGAAGAGGCATTTTCACCAGGTAGATGACACTTCCTCAAAAGAATTAAGATGATTAAGGCTG	1	+	chr12:21422532-21422651
SLCO1A2	AAGAGGCATTTTCACCAGGTAGATGACACTTCCTCAAAAGAATTAAGATGATTAAGGCTGGAACAAAGCTTGATCCTCTTAGTGCTGCCGGCAATCCGAGGTAGATGTATCTATTTTTTT	1	+	chr12:21422592-21422711
SLCO1A2	GGTGCTGCGTTATGCACAGTCTATGCTTATAAAACAATTTTAAACAAATTATTATCTTTACCTGAAGGTGGTGGAATCATATATCCTGCATGCCCCTGACTCACCACATTTCAAAGTTCC	1	+	chr12:21427342-21427461
SLCO1A2	CCTGAAGGTGGTGGAATCATATATCCTGCATGCCCCTGACTCACCACATTTCAAAGTTCCCCAGTGTAAACATGTGGAATCCATTAAAGCGCCAAAATATATAGGTGCAGGAATGCCAGC	1	+	chr12:21427402-21427521
SLCO1A2	CCAGTGTAAACATGTGGAATCCATTAAAGCGCCAAAATATATAGGTGCAGGAATGCCAGCTACAATTGACAGGGAAAGAAAAATCTATCAACAAGAATTAAGATACTTGATTTATTTGGA	1	+	chr12:21427462-21427581
SLCO1A2	CTTAAAGTGTAATAAAAAATAATAATAATAATATTGTTCTGATAGGATGTGGGAAAAAATAACTATTTTTACCAAATACTCTTGTGCAAAATGTATGTAATCCCACACCAAGGGACTTCT	1	+	chr12:21428222-21428341
SLCO1A2	AACTATTTTTACCAAATACTCTTGTGCAAAATGTATGTAATCCCACACCAAGGGACTTCTCTTCAGATTTCATACACCTGAAAAGTAAATAAGTTTGTAAATAAAAGAAAAATAAAGATT	1	+	chr12:21428282-21428401
SLCO1A2	CTTCAGATTTCATACACCTGAAAAGTAAATAAGTTTGTAAATAAAAGAAAAATAAAGATTTAAAACTATCATATTGTCTTGAAAAGGCCAGTTGTAAGCTAGTCACACATAATGAACATT	1	+	chr12:21428342-21428461
SLCO1A2	AAATAAAGAAAATAATTTTGTACCTCAAGAGAACCATATATCCAGGTATGGCAGCCAAAGAATAAATGAAACTGCTCATCGCTGACAAGATTAGGAAGTACTGGAGCATCAAGGAACAGT	1	+	chr12:21445075-21445194
SLCO1A2	AATAAATGAAACTGCTCATCGCTGACAAGATTAGGAAGTACTGGAGCATCAAGGAACAGTCAGGTCCTTTGTCGCACAGCCCAAGAACTGCAGATGAATTTCCTGATGTTTGAATACAGC	1	+	chr12:21445135-21445254
SLCO1A2	CAGGTCCTTTGTCGCACAGCCCAAGAACTGCAGATGAATTTCCTGATGTTTGAATACAGCTGCAATTTTGGAACACCTGCCAAAAAATAACATATTATACTAAGAAGTAAAAATCTTGAA	1	+	chr12:21445195-21445314
SLCO1A2	GCAACTCAAAAAAGTTCTGTCAAATAGGATGTCTTACCATGTTTATTCCCGTTCCAATGGATGTCTCACAACCAGCAAGACAAGCTGACAGATATGACAAGCCATTGTTTCCACACACAG	1	+	chr12:21446842-21446961
SLCO1A2	ATGTCTCACAACCAGCAAGACAAGCTGACAGATATGACAAGCCATTGTTTCCACACACAGGATCCCATATTTTAGATGGACAGTTGCAATCCACATTGCAATCAGCAAAGATGTCATTTT	1	+	chr12:21446902-21447021
SLCO1A2	GATCCCATATTTTAGATGGACAGTTGCAATCCACATTGCAATCAGCAAAGATGTCATTTTCCACATATAAATCTTGTGGAATTCTGAAGTGATTTAAAATAATGCCATAGATATTAAAAG	1	+	chr12:21446962-21447081
SLCO1A2	CATTCATTAGAAAACAACATACCCTTCATAAGAGGTATTTATTCCAACAACTGAAGAATTTTCACAAGTCATGAGAAAAGATAAAAAATAGAGAAGATACTCAAGTAAGGATAACCAACA	1	+	chr12:21448509-21448628
SLCO1A2	TTCACAAGTCATGAGAAAAGATAAAAAATAGAGAAGATACTCAAGTAAGGATAACCAACATCCTATGTGGGCAGCTTGTTTGACAGTAATCTTGAACTTCTTCATAATTAAACCACCAAT	1	+	chr12:21448569-21448688
SLCO1A2	TCCTATGTGGGCAGCTTGTTTGACAGTAATCTTGAACTTCTTCATAATTAAACCACCAATTATATATCCAATACATATTGGAGGTAAGTTATAAATACCTATAAATGCAAATAAAATATT	1	+	chr12:21448629-21448748
SLCO1A2	GGAAAGTGTGCTAGTAAGGCAGAGAAAAACAAACATACCCATTAGAAAGATTGCATCTGAAGATGATATTCCATATTGCTGTTCTAGGTATTTAGGCATGAAGGAGATCATGTTAACGAA	1	+	chr12:21450300-21450419
SLCO1A2	AGATGATATTCCATATTGCTGTTCTAGGTATTTAGGCATGAAGGAGATCATGTTAACGAATGCATTGAACTGTATCACACTTACAAGTATGAAAAGCATATAAATTGGATTGCAGGAAAG	1	+	chr12:21450360-21450479
SLCO1A2	TGCATTGAACTGTATCACACTTACAAGTATGAAAAGCATATAAATTGGATTGCAGGAAAGACTTTTCATGAAAGGTAGAAAATCTGAAATGAAAGAATGACAACTGTGTCAAACGAACTT	1	+	chr12:21450420-21450539
SLCO1A2	AAAGGTCAATTTCATAGTATTTAGAATATGTATATTTGCCTTTAGTGATTCCATATTTTTCCTTCTTGACCTCTTCTTTTTGTTTGTCTTCATTTTCATTTTTAATGATGTCAGCATTAG	1	+	chr12:21453243-21453362
SLCO1A2	CCTTCTTGACCTCTTCTTTTTGTTTGTCTTCATTTTCATTTTTAATGATGTCAGCATTAGTCTCTAGTCCTTCCTTTGGAAGTGTGTTGGGCAAAAAGAAAAAAGGAATGGCAGTGAGCA	1	+	chr12:21453303-21453422
SLCO1A2	TCTCTAGTCCTTCCTTTGGAAGTGTGTTGGGCAAAAAGAAAAAAGGAATGGCAGTGAGCACGTTAACTCCTGCACAAATCAGAAAGCCAAACCACCATGCACCGACCCAACGAGTGTCAG	1	+	chr12:21453363-21453482
SLCO1A2	CGTTAACTCCTGCACAAATCAGAAAGCCAAACCACCATGCACCGACCCAACGAGTGTCAGTGGGAGTTATGATCAGATCATCTGTAAAAAAATACACACACTGTTATTAGCTTAAGTCAG	1	+	chr12:21453423-21453542
SLCO1A2	GTATAGTCTAGACACTGTACAAATAGATTTTATTGAATTACCTGTGTTCACAAATCCAGTGTCAACATAAACATTTGCACAGAATGATGCCAACAAAAGTCCAATCAAAGGACCAATAAT	1	+	chr12:21454064-21454183
SLCO1A2	GTCAACATAAACATTTGCACAGAATGATGCCAACAAAAGTCCAATCAAAGGACCAATAATAGCTCCTGTTTCTACAAGCCCTAAAAATAAATAAAAGTATAAGGTTATAGTACAGTTATA	1	+	chr12:21454124-21454243
SLCO1A2	GGAACATATTGCCCTGAAAAGAAGCTAAGGTAGATTTCCATACTTACCAATATATAAAGGAGAATTTTCAAATTTGGCAAAATCTTCTATATAGGAAATACCCAAAGGCAGGATGGGAGT	1	+	chr12:21457314-21457433
SLCO1A2	AGAATTTTCAAATTTGGCAAAATCTTCTATATAGGAAATACCCAAAGGCAGGATGGGAGTTTCACCCATTCCACGTACAATATTGCCTACTAGGACGTACACCCACATTAATGATTTAAC	1	+	chr12:21457374-21457493
SLCO1A2	TTCACCCATTCCACGTACAATATTGCCTACTAGGACGTACACCCACATTAATGATTTAACTTCCTTTGTACACTCTGCATTAAAAAAAAAAGACATGACATTAGTGCTTTGACGATAAAG	1	+	chr12:21457434-21457553
SLCO1A2	GCCCCTCAGCAGAAAGTGTTTAGTTATAAGTTCGCTGAACAAAAATCAATACAATGAAGTAGACAACCTGATGGATCCTGCGTTGGTCTTAAAATCTGGGTTCCATTTTCCATACACAAG	1	+	chr12:21459749-21459868
SLCO1A2	AGACAACCTGATGGATCCTGCGTTGGTCTTAAAATCTGGGTTCCATTTTCCATACACAAGAAACTGTTTGAGGACAAGTTGCCTGAAACTGAAACTGTAGATTCATATTCATATCTGTAT	1	+	chr12:21459809-21459928
SLCO1A2	AAACTGTTTGAGGACAAGTTGCCTGAAACTGAAACTGTAGATTCATATTCATATCTGTATAAACACAGGGAAAATGAGTTTATTTTAAGAAAGTAATGAGGACAATGTGGGCAATGTGCA	1	+	chr12:21459869-21459988
SLCO1A2	CATTTCCTGCAAGTGAAATTTGACCACCCAAAATTATCAGACTGGAGTACTTACTGGTTCATGAGGAAATGAGGTAGTGATTTTAAGAAACAGCCTAAGCCCATAACCACACATCCAATG	1	+	chr12:21467429-21467548
SLCO1A2	ATGAGGAAATGAGGTAGTGATTTTAAGAAACAGCCTAAGCCCATAACCACACATCCAATGCCAATCATTATAGGTCTATGCAGTTTGGTTCCAAAATAACTCACAAATATAATCAACAAA	1	+	chr12:21467489-21467608
SLCO1A2	CCAATCATTATAGGTCTATGCAGTTTGGTTCCAAAATAACTCACAAATATAATCAACAAAAGATTTCCTAGGAAAAAATTGAGAATAATCATTTTAAAAAGTATGAACAAAGTCTTAATT	1	+	chr12:21467549-21467668
SLCO1A2	ACAGATAAGACAAAATACAAAAAGAAGAAATGCAAAAATAATTCATTACCAATCTCAAAGCTTCCATTAATGAATCCAACTAGAGATGTTGGGATGTTGAATTGTCTCTCTATTTGTGTG	1	+	chr12:21471667-21471786
SLCO1A2	CTTCCATTAATGAATCCAACTAGAGATGTTGGGATGTTGAATTGTCTCTCTATTTGTGTGAGCATGGAATTCATATAAGATCCAGACAGTGTTTTGGATACAAATGCACATGTTATTGCC	1	+	chr12:21471727-21471846
SLCO1A2	AGCATGGAATTCATATAAGATCCAGACAGTGTTTTGGATACAAATGCACATGTTATTGCCAACAGAAACATCTAGGAAAAAAATATAAGAAAACGTAGAAAAAATTATTTTTAAATTGTA	1	+	chr12:21471787-21471906
SLCO1A2	TAGGTCCCCAGATTACCTTGGCCGACTCCACTCTTTCCTGTTCTTGCTTGCAATTCTTGGTCAGAAACATTCTGCATTCTCAGCAATGAGGGAAATATCCAGAACAATCTGAGTTATGTC	1	+	chr12:21472290-21472409
SLCO1A2	TCAGAAACATTCTGCATTCTCAGCAATGAGGGAAATATCCAGAACAATCTGAGTTATGTCCTCATTCTTCCCATAGTAGGATGCTCTGCAACCCTTGAGCTCAGCAATCCCAGTTGTGTC	1	+	chr12:21472350-21472469
SLCO1A2	CTCATTCTTCCCATAGTAGGATGCTCTGCAACCCTTGAGCTCAGCAATCCCAGTTGTGTCTAAGGCATATAAGCCCAGGACAGAGTATTTTCAGGGTTTCTCAGCTGCAGTGTAAATGGA	1	+	chr12:21472410-21472529
SLCO1A2	ATACAAAAATTCCATACCTTCAACTTGGAAAGACATCTTATTCTATGGGTTTCAATTCTTTTCTCAGTTTCTCCCATGTTGCTCTTCAGGGTGTTCCAAGCTATTTATGTTTTAAATCTT	1	+	chr12:21487505-21487624
SLCO1A2	TTCTCAGTTTCTCCCATGTTGCTCTTCAGGGTGTTCCAAGCTATTTATGTTTTAAATCTTGATATGTCTTACTTCTACCCTTTCAAGCAAACAAAAAAATATGTTAAATTAACTACAAAA	1	+	chr12:21487565-21487684
SLCO1A2	GATATGTCTTACTTCTACCCTTTCAAGCAAACAAAAAAATATGTTAAATTAACTACAAAATTGTAAAGCATCATTCTTTTGAAGTAAGTGCTGAAAATGAACAACATAATTGAAATCCAT	1	+	chr12:21487625-21487744
SLCO1A2	TTGTAAAGCATCATTCTTTTGAAGTAAGTGCTGAAAATGAACAACATAATTGAAATCCATTGCATTACAAAAATACCTGGAACGCTTTAATACAGATTAGAAAATCATGGTGTTAGAGAA	1	+	chr12:21487685-21487804
SLCO1A2	TGCATTACAAAAATACCTGGAACGCTTTAATACAGATTAGAAAATCATGGTGTTAGAGAAGATTTAGTTGTTGGTTTTCTATTTCAAAAGGTACATCAAATAACTTTAGTGACTCTTTAG	1	+	chr12:21487745-21487864
SLCO1A2	ATAGTCTTATGGGACTGAACTTACACACTCTTTAACACCAAGGAGAATTAAGTTTACCTTTGTAAAGAGTGTGCATGTCATATTATAATTCTTCTCATTAGAATGATCGTCATCTTGTCT	1	+	chr12:21527276-21527395
SLCO1A2	TGTAAAGAGTGTGCATGTCATATTATAATTCTTCTCATTAGAATGATCGTCATCTTGTCTTTGTTTTCCTTCGAGGTAGTTTTTCTTGGAAGCCCATAGCAATATGCAAAGATTTCTACA	1	+	chr12:21527336-21527455
SLCO1A2	TTGTTTTCCTTCGAGGTAGTTTTTCTTGGAAGCCCATAGCAATATGCAAAGATTTCTACAGCACCTACGTATAATAAATAGCAAGAATCATTATCAGAGGCTTTTTGTCATTTCAAGGCT	1	+	chr12:21527396-21527515
SLCO1A2	ATTAATTCACATAAAATAACAGATCCTTCCACTACTATTTCACTAACAATTGCTTACCATCTTGTCAGGAAGATGATGATAGTAACATAGCAGGCACTTCACAAAGCACCGTAAGTGTGC	1	+	chr12:21547783-21547902
SLCO1A2	CTTGTCAGGAAGATGATGATAGTAACATAGCAGGCACTTCACAAAGCACCGTAAGTGTGCTGTGAAATAACCAAGGTAGTCCCATTAAAATCAGGAACAAGGGGAGAGGAGCCAAGATGG	1	+	chr12:21547843-21547962
[truncated: 268 more rows]
