# Supplementary material for: Novel analytical methods to interpret large sequencing data from small sample sizes
Source: Hum Genomics. 2019 Aug 30;13:41. doi: 10.1186/s40246-019-0235-1 (PMC6717342; doi:10.1186/s40246-019-0235-1)
Supplement: Supplementary file 6 — Table S6. Sizes of the captured genes. (CSV 609 bytes) [file 40246_2019_235_MOESM6_ESM.csv]

Targeted gene	Size (bp)
ABCB1	5021
ABCC2	5587
ABCG2	3238
AKT1	3614
CCND1	1377
CXCL8	788
CYP1A1	1878
CYP1A2	1755
CYP2C19	3856
CYP2C8	2072
CYP2C9	2959
CYP2D6	1930
CYP3A4	2082
CYP3A5	2276
ERCC2	3177
ERCC3	3023
ERCC4	3164
ERCC5	8572
ERCC6	7377
ERCC8	1801
HFE	1855
HIF1A	3541
IFNG	713
IFNGR1	1992
IFNGR2	2252
LIG1	3599
NR1I2	5580
NR1I3	1836
ORM1	1331
PPP2R2A	6615
PTPN1	1715
PTPN2	1867
PTPN22	3032
RAD23B	2391
RPA1	2313
RPA2	1540
RPA3	1840
SLC22A1	2213
SLC22A4	2549
SLCO1A2	4194
SLCO1B1	2480
SOCS1	780
SOCS2	2740
UGT1A1	1793
UGT1A9	1775
ULK3	2003
XPA	1059
XPC	3358
